# Supplementary material for: Proteomic and lipidomic analysis of exosomes derived from ovarian cancer cells and ovarian surface epithelial cells
Source: J Ovarian Res. 2020 Jan 22;13:9. doi: 10.1186/s13048-020-0609-y (PMC6977352; doi:10.1186/s13048-020-0609-y)
Supplement: Supplementary file 1 — Additional file 1: Table S1. Identified proteins from two ovarian cell lines derived exosomes. [file 13048_2020_609_MOESM1_ESM.xlsx]

## Sheet: proteinGroups
Protein	ProteinGroup	FastaHeaders	Proteins	Peptides	UniquePeptides	RazorUniquePeptides	Coverage	MolWeight	LFQ intensity skov3-1	LFQ intensity skov3-2	LFQ intensity skov3-3	LFQ intensity hosepic-1	LFQ intensity hosepic-2	LFQ intensity hosepic-3
A0A218N9E7	A0A218N9E7;X2D546;X2D544;X2D537;X2D4V5;X2D4V3;X2D4U5;X2D4K6;X2D4F2;X2D4E2;X2D4D6;X2D3Z8;X2D3Z7;X2D3Z6;K7WG81;H9E7F7;A0A059QM31;H9E7P8;A0A059RTG7;A0A059QNV4;E2DTL8;A0A1B1PEQ8;H9E7W2;G3CA49;K7WVJ5;H9E7T7;X5C6M5;X5BKA4;X2CK15;X2C841;W8DFH5;W8D4U9;W8D1X2;V9K571;V9JPM6;V9JD22;V9J3S1;V9J3C6;V9J128;U5Z9R9;U5Z487;U3LSI8;T1SWS8;T1Q632;S4STI1;R9Y478;R9Y412;Q9B2U8;Q9B138;Q8WCW3;Q8HNR6;Q8HNR1;Q85KS0;Q7YEH2;Q…	tr|A0A218N9E7|A0A218N9E7_HUMAN Cytochrome c oxidase subunit 2 (Fragment) OS=Homo sapiens GN=COX2 PE=3 SV=1;tr|X2D546|X2D546_HUMAN Cytochrome c oxidase subunit 2 (Fragment) OS=Homo sapiens GN=cox2 PE=3 SV=1;tr|X2D544|X2D544_HUMAN Cytochrome c oxidase subuni	336	2	2	2	14.4	20.305				50776000	28321000
B4DKC1	B4DKC1;A0A0C4DFM1;A0A024QYR3;Q92544;B4DYH6;Q6ZTK5;B4DH88	tr|B4DKC1|B4DKC1_HUMAN Transmembrane 9 superfamily member OS=Homo sapiens PE=2 SV=1;tr|A0A0C4DFM1|A0A0C4DFM1_HUMAN Transmembrane 9 superfamily member OS=Homo sapiens GN=TM9SF4 PE=1 SV=1;tr|A0A024QYR3|A0A024QYR3_HUMAN Transmembrane 9 superfamily member OS=H	7	2	2	2	5.7	69.82				37682000
B3KSG9	B3KSG9;A0A024QYR8;Q99805	tr|B3KSG9|B3KSG9_HUMAN Transmembrane 9 superfamily member OS=Homo sapiens PE=2 SV=1;tr|A0A024QYR8|A0A024QYR8_HUMAN Transmembrane 9 superfamily member OS=Homo sapiens GN=TM9SF2 PE=2 SV=1;sp|Q99805|TM9S2_HUMAN Transmembrane 9 superfamily member 2 OS=Homo sap	3	3	3	3	5.4	65.43				87915000	63394000	53329000
Q5TB53	Q5TB53;Q8WUB5;Q96JZ5;A0A024QYS2;Q9HD45	tr|Q5TB53|Q5TB53_HUMAN Transmembrane 9 superfamily member (Fragment) OS=Homo sapiens GN=TM9SF3 PE=1 SV=8;tr|Q8WUB5|Q8WUB5_HUMAN Transmembrane 9 superfamily member (Fragment) OS=Homo sapiens GN=TM9SF3 PE=2 SV=2;tr|Q96JZ5|Q96JZ5_HUMAN Transmembrane 9 superfa	5	1	1	1	7.5	29.881				22078000
B4DVQ5	B4DVQ5;A1KYQ7;A0A024QYU9;Q99613;B5ME19;B4DRU0;B4DVU3;B4E2Z6;B4DDN4;Q3B7B9;A0A024QYX7;B3KNZ4;H3BPE4	tr|B4DVQ5|B4DVQ5_HUMAN Eukaryotic translation initiation factor 3 subunit C OS=Homo sapiens GN=EIF3C PE=2 SV=1;tr|A1KYQ7|A1KYQ7_HUMAN Eukaryotic translation initiation factor 3 subunit C OS=Homo sapiens GN=EIF3C PE=2 SV=1;tr|A0A024QYU9|A0A024QYU9_HUMAN Euk	13	4	4	4	5.3	103.64		14716000		37056000
A0A024QYW3	A0A024QYW3;Q04941	tr|A0A024QYW3|A0A024QYW3_HUMAN Proteolipid protein 2 (Colonic epithelium-enriched), isoform CRA_a OS=Homo sapiens GN=PLP2 PE=4 SV=1;sp|Q04941|PLP2_HUMAN Proteolipid protein 2 OS=Homo sapiens GN=PLP2 PE=1 SV=1	2	1	1	1	8.6	16.691				681970000	231540000	283100000
A0A024QZ44	A0A024QZ44;A0A024QZ15;Q96NT5	tr|A0A024QZ44|A0A024QZ44_HUMAN Heme carrier protein 1, isoform CRA_b OS=Homo sapiens GN=HCP1 PE=4 SV=1;tr|A0A024QZ15|A0A024QZ15_HUMAN Heme carrier protein 1, isoform CRA_a OS=Homo sapiens GN=HCP1 PE=4 SV=1;sp|Q96NT5|PCFT_HUMAN Proton-coupled folate transpo	3	1	1	1	3.2	46.643				60688000	39575000
B3KYA5	B3KYA5;B3KT34;A0A087X1I3;D6RFM5;A0A024QZ30;P31040;B4DNB2;Q0QF12	tr|B3KYA5|B3KYA5_HUMAN cDNA FLJ16373 fis, clone THYMU3000269, highly similar to Succinate dehydrogenase (ubiquinone) flavoprotein subunit, mitochondrial (EC 1.3.5.1) OS=Homo sapiens PE=2 SV=1;tr|B3KT34|B3KT34_HUMAN cDNA FLJ37560 fis, clone BRCOC2000333, hi	8	2	2	2	10.5	28.653				72909000
Q6FG43	Q6FG43;J3QLD9;A0A024QZ62;E7EMK3;Q14254;K7EKW9	tr|Q6FG43|Q6FG43_HUMAN FLOT2 protein OS=Homo sapiens GN=FLOT2 PE=2 SV=1;tr|J3QLD9|J3QLD9_HUMAN Flotillin-2 OS=Homo sapiens GN=FLOT2 PE=1 SV=1;tr|A0A024QZ62|A0A024QZ62_HUMAN HCG1998851, isoform CRA_c OS=Homo sapiens GN=hCG_1998851 PE=4 SV=1;tr|E7EMK3|E7EMK3	6	8	1	8	24.5	41.685	92095000	117780000	114970000	376420000	313380000	237700000
B7Z1N6	B7Z1N6;B7Z1Y2;A0A024QZ64;B7Z3K9;P09972;A4UCT0;A4UCS9;B7Z1Z9;B7Z3K7;K7EKH5;C9J8F3;J3KSV6;J3QKP5;B7Z1L5;A8MVZ9	tr|B7Z1N6|B7Z1N6_HUMAN Fructose-bisphosphate aldolase OS=Homo sapiens PE=2 SV=1;tr|B7Z1Y2|B7Z1Y2_HUMAN Fructose-bisphosphate aldolase OS=Homo sapiens PE=2 SV=1;tr|A0A024QZ64|A0A024QZ64_HUMAN Fructose-bisphosphate aldolase OS=Homo sapiens GN=ALDOC PE=3 SV=1	15	3	1	1	17.5	35.423	84638000		90235000	293320000	321530000	178710000
C9JY26	C9JY26;A0A024QZ68;B4DNC0;Q9BZG1;J3QLC6;C9JBG0;Q96PJ7;Q6NXT3;E7ES60	tr|C9JY26|C9JY26_HUMAN Ras-related protein Rab-34, isoform NARR (Fragment) OS=Homo sapiens GN=RAB34 PE=1 SV=9;tr|A0A024QZ68|A0A024QZ68_HUMAN RAB34, member RAS oncogene family, isoform CRA_b OS=Homo sapiens GN=RAB34 PE=4 SV=1;tr|B4DNC0|B4DNC0_HUMAN cDNA FLJ	9	2	2	2	9.3	28.818				78673000
A0A024QZ70	A0A024QZ70;Q7L7X3;H0YF68;A8K0J3;Q9H2K8	tr|A0A024QZ70|A0A024QZ70_HUMAN TAO kinase 1, isoform CRA_a OS=Homo sapiens GN=TAOK1 PE=4 SV=1;sp|Q7L7X3|TAOK1_HUMAN Serine/threonine-protein kinase TAO1 OS=Homo sapiens GN=TAOK1 PE=1 SV=1;tr|H0YF68|H0YF68_HUMAN Serine/threonine-protein kinase TAO3 (Fragmen	5	2	2	2	2.2	116.07					6742000
F8VZ49	F8VZ49;F8W6I7;Q0VAC0;A0A024RC46;A0A024RB53;A0A024QZ98;A0A024RAZ7;Q32P51;P09651;F8VTQ5;Q9BSM5;Q6IPF2;F8VYN5;F8W646;H0YH80;B4DP35;B4E0B5	tr|F8VZ49|F8VZ49_HUMAN Heterogeneous nuclear ribonucleoprotein A1 (Fragment) OS=Homo sapiens GN=HNRNPA1 PE=1 SV=1;tr|F8W6I7|F8W6I7_HUMAN Heterogeneous nuclear ribonucleoprotein A1 OS=Homo sapiens GN=HNRNPA1 PE=1 SV=2;tr|Q0VAC0|Q0VAC0_HUMAN Heterogeneous nu	17	6	5	6	30.7	25.687	64876000			326590000	200910000	268720000
A0A024QZA8	A0A024QZA8;P29317;B4DL04;Q96HF4	tr|A0A024QZA8|A0A024QZA8_HUMAN EPH receptor A2, isoform CRA_a OS=Homo sapiens GN=EPHA2 PE=3 SV=1;sp|P29317|EPHA2_HUMAN Ephrin type-A receptor 2 OS=Homo sapiens GN=EPHA2 PE=1 SV=2;tr|B4DL04|B4DL04_HUMAN cDNA FLJ51229, highly similar to Ephrin type-A recepto	4	9	9	9	11.5	108.27	147650000	240070000	328570000	512630000	288280000	303400000
Q0QEW2	Q0QEW2;G3V203;H0YHA7;A0A024QZD1;J3QQ67;Q07020;F8VUA6;F8VYV2;B4DDY5;A0A075B7A0	tr|Q0QEW2|Q0QEW2_HUMAN Ribosomal protein L18 (Fragment) OS=Homo sapiens GN=RPL18 PE=2 SV=1;tr|G3V203|G3V203_HUMAN 60S ribosomal protein L18 OS=Homo sapiens GN=RPL18 PE=1 SV=1;tr|H0YHA7|H0YHA7_HUMAN 60S ribosomal protein L18 (Fragment) OS=Homo sapiens GN=RP	10	4	4	4	29.3	18.732	126480000	79715000	135150000	274840000	78657000	134230000
M0QYR1	M0QYR1;A8KAQ5;A0A024QZD5;P08621;M0QX04	tr|M0QYR1|M0QYR1_HUMAN U1 small nuclear ribonucleoprotein 70 kDa (Fragment) OS=Homo sapiens GN=SNRNP70 PE=1 SV=1;tr|A8KAQ5|A8KAQ5_HUMAN cDNA FLJ77404, highly similar to Homo sapiens small nuclear ribonucleoprotein 70kDa polypeptide (RNP antigen) (SNRP70),	5	3	3	3	36.2	11.476				31211000
A0A024QZF2	A0A024QZF2;P10301	tr|A0A024QZF2|A0A024QZF2_HUMAN Related RAS viral (R-ras) oncogene homolog, isoform CRA_a OS=Homo sapiens GN=RRAS PE=4 SV=1;sp|P10301|RRAS_HUMAN Ras-related protein R-Ras OS=Homo sapiens GN=RRAS PE=1 SV=1	2	4	2	2	23.9	23.48				110150000	87258000	65814000
Q15302	Q15302;Q05CP8;J7M8C2;A0A024QZJ7;J7MDF2;Q16204	tr|Q15302|Q15302_HUMAN Ret-TPC (Fragment) OS=Homo sapiens PE=2 SV=1;tr|Q05CP8|Q05CP8_HUMAN CCDC6 protein (Fragment) OS=Homo sapiens GN=CCDC6 PE=2 SV=1;tr|J7M8C2|J7M8C2_HUMAN CCDC6-RET fusion protein variant c OS=Homo sapiens GN=CCDC6-RETc PE=2 SV=1;tr|A0A0	6	1	1	1	6.8	13.556
A0A024QZL1	A0A024QZL1;P10124	tr|A0A024QZL1|A0A024QZL1_HUMAN Proteoglycan 1, secretory granule, isoform CRA_a OS=Homo sapiens GN=PRG1 PE=4 SV=1;sp|P10124|SRGN_HUMAN Serglycin OS=Homo sapiens GN=SRGN PE=1 SV=3	2	1	1	1	8.9	17.624
B4DSN3	B4DSN3;G5EA31;A0A024QZM6;P53992	tr|B4DSN3|B4DSN3_HUMAN cDNA FLJ60345, highly similar to Protein transport protein Sec24C OS=Homo sapiens PE=2 SV=1;tr|G5EA31|G5EA31_HUMAN Protein transport protein Sec24C OS=Homo sapiens GN=SEC24C PE=1 SV=1;tr|A0A024QZM6|A0A024QZM6_HUMAN SEC24 related gene	4	1	1	1	1.2	106.56				47901000
A0A024QZN4	A0A024QZN4;V9HWK2;P18206;B3KXA2;B4E3Q9;B4DKC9;B4DTM7	tr|A0A024QZN4|A0A024QZN4_HUMAN Vinculin, isoform CRA_c OS=Homo sapiens GN=VCL PE=4 SV=1;tr|V9HWK2|V9HWK2_HUMAN Epididymis luminal protein 114 OS=Homo sapiens GN=HEL114 PE=2 SV=1;sp|P18206|VINC_HUMAN Vinculin OS=Homo sapiens GN=VCL PE=1 SV=4;tr|B3KXA2|B3KXA	7	28	28	28	32	116.72	872100000	510300000	894780000	1510500000	1317100000	1294500000
A0A024QZN7	A0A024QZN7;Q9NZ45	tr|A0A024QZN7|A0A024QZN7_HUMAN Chromosome 10 open reading frame 70, isoform CRA_b OS=Homo sapiens GN=C10orf70 PE=4 SV=1;sp|Q9NZ45|CISD1_HUMAN CDGSH iron-sulfur domain-containing protein 1 OS=Homo sapiens GN=CISD1 PE=1 SV=1	2	2	2	2	25.9	12.199				168060000	22713000
B4DKM5	B4DKM5;A0A0A0MR02;A0A024QZT0;A0A024QZN9;P45880;Q5JSD2;Q5JSD1;A2A3S1	tr|B4DKM5|B4DKM5_HUMAN cDNA FLJ60120, highly similar to Voltage-dependent anion-selective channel protein 2 OS=Homo sapiens PE=2 SV=1;tr|A0A0A0MR02|A0A0A0MR02_HUMAN Voltage-dependent anion-selective channel protein 2 (Fragment) OS=Homo sapiens GN=VDAC2 PE=	8	4	4	4	16.5	27.478	125150000			457630000	87162000	90097000
A0A024QZP7	A0A024QZP7;Q5H9N4;P06493;E5RIU6;A0A087WZZ9;I6L9I5;A0A024QZJ8;B7Z3D6;K7ELV5;E7ESI2;B4DDL9;A0A024RB10;A0A024RB77;A0A024R8R3;G3V5T9;P24941;Q00526;G3V317;F8VXD2;B3KX76;F8VYH9;F8VZZ0;F8VTV8;F8VWX7;F8VZ51;K7EJ83;Q6LC83;Q8IWB3;H0YAZ9;A0A0S2Z355;Q9BWF9;Q6IAW3;A0A090N7W4;A0A024RBB6;Q9BVE2;E7EUK8;B4DK59;B5BU53;B2R9L6;A0A024R880;B4DHU6;B4DER5;E5RGN0;Q96GA5;A0A087X209;Q59G02;Q9BRL4;A0A087WZU2;F5H6Z0;B4DGP5;A…	tr|A0A024QZP7|A0A024QZP7_HUMAN Cell division cycle 2, G1 to S and G2 to M, isoform CRA_a OS=Homo sapiens GN=CDC2 PE=1 SV=1;tr|Q5H9N4|Q5H9N4_HUMAN Uncharacterized protein DKFZp686L20222 OS=Homo sapiens GN=DKFZp686L20222 PE=3 SV=1;sp|P06493|CDK1_HUMAN Cyclin	70	6	5	6	24.6	34.081				142970000	118900000	64138000
Q53FJ5	Q53FJ5;A0A024QZQ2;C9JIZ6;Q59EN5;P07602;B4DEK5;B4DRB7;A0A0J9YXB8;Q5BJH1	tr|Q53FJ5|Q53FJ5_HUMAN Prosaposin (Variant Gaucher disease and variant metachromatic leukodystrophy) variant (Fragment) OS=Homo sapiens PE=2 SV=1;tr|A0A024QZQ2|A0A024QZQ2_HUMAN Prosaposin (Variant Gaucher disease and variant metachromatic leukodystrophy),	9	7	7	7	14.3	58.14	104490000	79731000		565020000	529000000	334080000
Q96H29	Q96H29;A0A024QZT7;M0R1Y2;P33947;P24390	tr|Q96H29|Q96H29_HUMAN ER lumen protein-retaining receptor OS=Homo sapiens PE=2 SV=1;tr|A0A024QZT7|A0A024QZT7_HUMAN ER lumen protein-retaining receptor OS=Homo sapiens GN=KDELR2 PE=3 SV=1;tr|M0R1Y2|M0R1Y2_HUMAN ER lumen protein-retaining receptor 1 (Fragme	5	1	1	1	5.8	21.912					47917000	49975000
Q5TD07	Q5TD07;B3KPX6;A0A024QZT9;P16083	tr|Q5TD07|Q5TD07_HUMAN Ribosyldihydronicotinamide dehydrogenase [quinone] OS=Homo sapiens GN=NQO2 PE=1 SV=1;tr|B3KPX6|B3KPX6_HUMAN cDNA FLJ32419 fis, clone SKMUS2000894, highly similar to Ribosyldihydronicotinamide dehydrogenase OS=Homo sapiens PE=2 SV=1;t	4	1	1	1	9.3	21.537
F8WAW4	F8WAW4;F8W6J1;Q9NYD2;B4DLL3;F1LLU7;C9JB63;Q59E94;Q6IBN4;Q53HG3;Q53GC8;A0A0C4DGA2;A0A024QZU5;O75521	tr|F8WAW4|F8WAW4_HUMAN Enoyl-CoA delta isomerase 2, mitochondrial OS=Homo sapiens GN=ECI2 PE=1 SV=1;tr|F8W6J1|F8W6J1_HUMAN Enoyl-CoA delta isomerase 2, mitochondrial OS=Homo sapiens GN=ECI2 PE=1 SV=1;tr|Q9NYD2|Q9NYD2_HUMAN Hepatocellular carcinoma-associat	13	2	2	2	15	15.64				37189000
A0A024QZV0	A0A024QZV0;Q86UY0;Q6EHZ3;Q658S9;Q8NBS9	tr|A0A024QZV0|A0A024QZV0_HUMAN HCG1811539, isoform CRA_b OS=Homo sapiens GN=hCG_1811539 PE=3 SV=1;tr|Q86UY0|Q86UY0_HUMAN TXNDC5 protein OS=Homo sapiens GN=TXNDC5 PE=1 SV=1;tr|Q6EHZ3|Q6EHZ3_HUMAN Uncharacterized protein OS=Homo sapiens GN=STRF8 PE=2 SV=1;tr	5	1	1	1	3.4	36.177				96633000
A0A024QZX3	A0A024QZX3;A0A024QZX5;A0A087X1N8;P35237;Q8IXH2;A0A024QZT8	tr|A0A024QZX3|A0A024QZX3_HUMAN Serpin peptidase inhibitor, clade B (Ovalbumin), member 6, isoform CRA_a OS=Homo sapiens GN=SERPINB6 PE=3 SV=1;tr|A0A024QZX5|A0A024QZX5_HUMAN Serpin B6 OS=Homo sapiens GN=SERPINB6 PE=1 SV=1;tr|A0A087X1N8|A0A087X1N8_HUMAN Serp	6	5	5	5	17	42.621				171970000	124650000	219680000
B3KR38	B3KR38;B3KRA0;A0A024QZX9;B4DQQ6;E7ET49;Q8NCG7	tr|B3KR38|B3KR38_HUMAN cDNA FLJ33624 fis, clone BRAMY2021962, highly similar to Homo sapiens diacylglycerol lipase beta OS=Homo sapiens PE=2 SV=1;tr|B3KRA0|B3KRA0_HUMAN cDNA FLJ33909 fis, clone CTONG2008521, highly similar to Homo sapiens diacylglycerol li	6	1	1	1	4.6	24.13				37535000	19126000	23307000
A8MU58	A8MU58;F8W950;B2R7M3;A0A024QZY1;Q13155	tr|A8MU58|A8MU58_HUMAN Aminoacyl tRNA synthase complex-interacting multifunctional protein 2 OS=Homo sapiens GN=AIMP2 PE=1 SV=2;tr|F8W950|F8W950_HUMAN Aminoacyl tRNA synthase complex-interacting multifunctional protein 2 OS=Homo sapiens GN=AIMP2 PE=1 SV=1;	5	2	2	2	12.4	26.76				56371000		65555000
Q59EA5	Q59EA5;Q6MZQ5;A0A024QZY4;O00635	tr|Q59EA5|Q59EA5_HUMAN Tripartite motif-containing 38 variant (Fragment) OS=Homo sapiens PE=2 SV=1;tr|Q6MZQ5|Q6MZQ5_HUMAN Uncharacterized protein DKFZp686F23130 OS=Homo sapiens GN=DKFZp686F23130 PE=2 SV=1;tr|A0A024QZY4|A0A024QZY4_HUMAN Tripartite motif-con	4	1	1	1	3.7	34.218			57341000			76255000
B2R4S9	B2R4S9;A8K9J7;A0A024RCL8;A0A024RCJ9;A0A024RCJ2;A0A024QZZ7;I6L9F7;U3KQK0;B4DR52;Q99879;Q99877;Q93079;Q5QNW6;Q16778;P62807;P58876;P57053;P33778;P23527;P06899;O60814;Q0D2M2;Q99880;Q8N257;Q96A08;L0R4T3;Q6DRA6;Q6DN03	tr|B2R4S9|B2R4S9_HUMAN Histone H2B OS=Homo sapiens GN=HIST1H2BC PE=2 SV=1;tr|A8K9J7|A8K9J7_HUMAN Histone H2B OS=Homo sapiens PE=2 SV=1;tr|A0A024RCL8|A0A024RCL8_HUMAN Histone H2B OS=Homo sapiens GN=HIST1H2BK PE=3 SV=1;tr|A0A024RCJ9|A0A024RCJ9_HUMAN Histone	28	5	5	5	39.7	13.906	921220000	518670000	5314200000	2810500000	981020000	1339400000
A3KPC7	A3KPC7;A0A024RAS2;Q08AJ9;B2R5B3;A4FTV9;A0A024R017;A0A0U1RR32;A0A0U1RRH7;Q99878;Q96KK5;Q9BTM1;Q16777;Q93077;Q7L7L0;Q6FI13;P20671;P0C0S8;P04908;V9GZN0;H0YFX9;B4E0B3;B2R5B6;Q8IUE6;Q96QV6;P16104	tr|A3KPC7|A3KPC7_HUMAN Histone H2A OS=Homo sapiens GN=HIST1H2AH PE=2 SV=1;tr|A0A024RAS2|A0A024RAS2_HUMAN Histone H2A OS=Homo sapiens GN=H2AFJ PE=3 SV=1;tr|Q08AJ9|Q08AJ9_HUMAN Histone H2A OS=Homo sapiens GN=HIST1H2AB PE=2 SV=1;tr|B2R5B3|B2R5B3_HUMAN Histone	25	2	1	2	21.9	13.906	144990000		236620000	214210000	99325000	97049000
B2RAW0	B2RAW0;A0A024R036;P98082;D6REB1;D6RIA5;D6RFF7;B4DNN1	tr|B2RAW0|B2RAW0_HUMAN cDNA, FLJ95154, highly similar to Homo sapiens disabled homolog 2, mitogen-responsive phosphoprotein (Drosophila) (DAB2), mRNA OS=Homo sapiens PE=2 SV=1;tr|A0A024R036|A0A024R036_HUMAN Disabled homolog 2, mitogen-responsive phosphopro	7	4	4	4	7.4	82.469				127870000	113070000	87760000
B2R6K4	B2R6K4;A0A024R056;P62873;B1AKQ8;F6UT28;F6X3N5;Q71UM6;B3KVK2;Q71UM7;F5H8J8;F5H100;F5H0S8;E9PCP0;F1T0G5;F1T0G4;P16520;F5GZN8;Q59G26	tr|B2R6K4|B2R6K4_HUMAN cDNA, FLJ92996, highly similar to Homo sapiens guanine nucleotide binding protein (G protein), beta polypeptide 1 (GNB1), mRNA OS=Homo sapiens PE=2 SV=1;tr|A0A024R056|A0A024R056_HUMAN Guanine nucleotide binding protein (G protein), b	18	10	5	10	39.4	37.301	2242000000	2985100000	4013100000	2360400000	2538600000	2329700000
Q8N995	Q8N995;A0A024R059;Q01581	tr|Q8N995|Q8N995_HUMAN 3-hydroxy-3-methylglutaryl coenzyme A synthase OS=Homo sapiens PE=2 SV=1;tr|A0A024R059|A0A024R059_HUMAN 3-hydroxy-3-methylglutaryl coenzyme A synthase OS=Homo sapiens GN=HMGCS1 PE=3 SV=1;sp|Q01581|HMCS1_HUMAN Hydroxymethylglutaryl-Co	3	4	4	4	8.3	56.238			23101000	158200000	23113000	22998000
B4DE96	B4DE96;B4DIH9;B2R6P4;A0A024R061;A0A024R074;P51809;B4DMB4	tr|B4DE96|B4DE96_HUMAN cDNA FLJ53762, highly similar to Synaptobrevin-like protein 1 OS=Homo sapiens PE=2 SV=1;tr|B4DIH9|B4DIH9_HUMAN cDNA FLJ53045, highly similar to Synaptobrevin-like protein 1 OS=Homo sapiens PE=2 SV=1;tr|B2R6P4|B2R6P4_HUMAN cDNA, FLJ93	7	2	2	2	13.7	17.379				38667000	35466000
E9PF10	E9PF10;B4DLT2;A0A024R071;O75694;B3KMK3	tr|E9PF10|E9PF10_HUMAN Nuclear pore complex protein Nup155 OS=Homo sapiens GN=NUP155 PE=1 SV=1;tr|B4DLT2|B4DLT2_HUMAN cDNA FLJ56637, highly similar to Nuclear pore complex protein Nup155 OS=Homo sapiens PE=2 SV=1;tr|A0A024R071|A0A024R071_HUMAN Nucleoporin	5	3	3	3	3.1	148.09				70783000
E9PLT0	E9PLT0;Q96L66;Q9GZV0;A0A024R0K2;A0A024R0E2;O75534;E9PNG3;Q9UG93	tr|E9PLT0|E9PLT0_HUMAN Cold shock domain-containing protein E1 OS=Homo sapiens GN=CSDE1 PE=1 SV=1;tr|Q96L66|Q96L66_HUMAN NRAS-related protein OS=Homo sapiens GN=UNR PE=2 SV=1;tr|Q9GZV0|Q9GZV0_HUMAN cDNA FLJ12454 fis, clone NT2RM1000555, highly similar to U	8	2	2	2	4.5	74.583					16083000
A0A024R0E5	A0A024R0E5;P52907;A8K0T9	tr|A0A024R0E5|A0A024R0E5_HUMAN Capping protein (Actin filament) muscle Z-line, alpha 1, isoform CRA_a OS=Homo sapiens GN=CAPZA1 PE=3 SV=1;sp|P52907|CAZA1_HUMAN F-actin-capping protein subunit alpha-1 OS=Homo sapiens GN=CAPZA1 PE=1 SV=3;tr|A8K0T9|A8K0T9_HUM	3	7	6	7	39.5	32.922		113830000	118010000	153230000	161580000	280390000
M0R3C7	M0R3C7;A0A087WUE9;Q4LE61;B7Z6F7;A0A024R0R6;Q92797	tr|M0R3C7|M0R3C7_HUMAN Symplekin OS=Homo sapiens GN=SYMPK PE=1 SV=1;tr|A0A087WUE9|A0A087WUE9_HUMAN Symplekin OS=Homo sapiens GN=SYMPK PE=1 SV=1;tr|Q4LE61|Q4LE61_HUMAN SYMPK variant protein (Fragment) OS=Homo sapiens GN=SYMPK variant protein PE=2 SV=1;tr|B7	6	1	1	1	2.1	74.538	1005200000	231670000	321540000
A0A024R0R9	A0A024R0R9;P54920;M0R058;M0R0Y2;M0R2M1;M0R213;M0R027;A0A024R0V6;M0R0I4;B4DGP9;B4DIV0;A0A087WZQ7;Q9H115	tr|A0A024R0R9|A0A024R0R9_HUMAN N-ethylmaleimide-sensitive factor attachment protein, alpha, isoform CRA_c OS=Homo sapiens GN=NAPA PE=4 SV=1;sp|P54920|SNAA_HUMAN Alpha-soluble NSF attachment protein OS=Homo sapiens GN=NAPA PE=1 SV=3;tr|M0R058|M0R058_HUMAN A	13	3	3	3	15.6	33.232				83427000		49106000
A8K6H9	A8K6H9;A0A024R0W3;Q96QD8;F8VUY8;F8VQW8;B4DEZ2	tr|A8K6H9|A8K6H9_HUMAN cDNA FLJ75876, highly similar to Homo sapiens solute carrier family 38, member 2 (SLC38A2), mRNA OS=Homo sapiens PE=2 SV=1;tr|A0A024R0W3|A0A024R0W3_HUMAN Solute carrier family 38, member 2, isoform CRA_b OS=Homo sapiens GN=SLC38A2 PE	6	4	4	4	12.6	56.053				295440000	128510000	240380000
B4DIG6	B4DIG6;B4DIW1;B4DWK9;B4DIR2;Q7Z5W8;Q59FY4;A0A024R0Y2;B2ZZ90;Q13085;B4DK31	tr|B4DIG6|B4DIG6_HUMAN cDNA FLJ52591, highly similar to Acetyl-CoA carboxylase 1 (EC 6.4.1.2) OS=Homo sapiens PE=2 SV=1;tr|B4DIW1|B4DIW1_HUMAN cDNA FLJ50410, highly similar to Acetyl-CoA carboxylase 1 (EC 6.4.1.2) OS=Homo sapiens PE=2 SV=1;tr|B4DWK9|B4DWK9	10	2	2	2	6.8	44.132				10979000
B4E162	B4E162;Q96I60;A0A0S2Z4I1;A0A024R0Y5;P08237;A0A0S2Z4A1;A0A0S2Z4A8;Q7KYX9;Q7Z683	tr|B4E162|B4E162_HUMAN cDNA FLJ56281, highly similar to 6-phosphofructokinase, muscle type (EC 2.7.1.11) OS=Homo sapiens PE=2 SV=1;tr|Q96I60|Q96I60_HUMAN PFKM protein (Fragment) OS=Homo sapiens GN=PFKM PE=2 SV=2;tr|A0A0S2Z4I1|A0A0S2Z4I1_HUMAN Phosphofructo	9	4	3	3	7.1	66.783			849550000	1095900000	545980000
A0A024R3Q3	A0A024R3Q3;A0A024R0Y6;P84077;P61204;F5H423;B4DEB9;F5H0C7;B4E190;C9J1Z8;B4DJC8;B4DN70;A4D0Z3;B4DLJ3;P84085;F5H1V1;F5H6T5;F8WDB3;H0YGG7	tr|A0A024R3Q3|A0A024R3Q3_HUMAN ADP-ribosylation factor 1, isoform CRA_a OS=Homo sapiens GN=ARF1 PE=3 SV=1;tr|A0A024R0Y6|A0A024R0Y6_HUMAN ADP-ribosylation factor 3, isoform CRA_b OS=Homo sapiens GN=ARF3 PE=3 SV=1;sp|P84077|ARF1_HUMAN ADP-ribosylation factor	18	7	4	7	53.6	20.697	643000000	537650000	742560000	1618800000	617520000	829640000
F8VQX6	F8VQX6;H0YI09;A0A024R118;Q9H8H3;B4DDW1	tr|F8VQX6|F8VQX6_HUMAN Methyltransferase-like protein 7A (Fragment) OS=Homo sapiens GN=METTL7A PE=1 SV=1;tr|H0YI09|H0YI09_HUMAN Methyltransferase-like protein 7A (Fragment) OS=Homo sapiens GN=METTL7A PE=1 SV=1;tr|A0A024R118|A0A024R118_HUMAN Methyltransfera	5	3	3	3	23.3	20.662				149290000	53284000
A0A024R124	A0A024R124;F8VX04;Q9H2H9;F8VX12;Q8NCD8	tr|A0A024R124|A0A024R124_HUMAN Solute carrier family 38, member 1, isoform CRA_a OS=Homo sapiens GN=SLC38A1 PE=4 SV=1;tr|F8VX04|F8VX04_HUMAN Sodium-coupled neutral amino acid transporter 1 OS=Homo sapiens GN=SLC38A1 PE=1 SV=1;sp|Q9H2H9|S38A1_HUMAN Sodium-c	5	2	2	2	4.1	54.047				225800000	228130000	286000000
B2RE34	B2RE34;A0A024R136;Q9H0H5;F8VRD2;Q9BZ74;F8VZ66;F8W1E5;F8VV47;F8VWY4;F8VVE5;Q9H9L9;F8VVY0;F8VXH1;F8VQF5;F8VYH6;F8VUW9;F8VV39;F8VQZ5;F8VS54;F8VWX0;F8W1T4;F8W0L1;F8VV37;H0YIK5	tr|B2RE34|B2RE34_HUMAN cDNA, FLJ96901, highly similar to Homo sapiens Rac GTPase activating protein 1 (RACGAP1), mRNA OS=Homo sapiens PE=2 SV=1;tr|A0A024R136|A0A024R136_HUMAN Rac GTPase activating protein 1, isoform CRA_a OS=Homo sapiens GN=RACGAP1 PE=4 SV	24	5	5	5	10	70.968				61380000	83462000	93858000
A0A024R151	A0A024R151;Q8WWI5;B3KWF2;B3KMS7	tr|A0A024R151|A0A024R151_HUMAN Solute carrier family 44, member 1, isoform CRA_a OS=Homo sapiens GN=SLC44A1 PE=3 SV=1;sp|Q8WWI5|CTL1_HUMAN Choline transporter-like protein 1 OS=Homo sapiens GN=SLC44A1 PE=1 SV=1	4	3	3	3	5	73.301				158660000	108660000	113210000
B3KM27	B3KM27;Q05BV1;B7ZLZ7;B3KMB1;A8K984;A0A024R158;O95347;Q2KQ72	tr|B3KM27|B3KM27_HUMAN cDNA FLJ10093 fis, clone HEMBA1002363, highly similar to Structural maintenance of chromosome 2-like 1 protein (Fragment) OS=Homo sapiens PE=2 SV=1;tr|Q05BV1|Q05BV1_HUMAN SMC2 protein (Fragment) OS=Homo sapiens GN=SMC2 PE=2 SV=1;tr|B	8	2	2	2	4.1	55.93				22889000
A0A024R172	A0A024R172;Q14914;F2Z3J9;F6XGT7;Q5JVP2	tr|A0A024R172|A0A024R172_HUMAN Leukotriene B4 12-hydroxydehydrogenase, isoform CRA_a OS=Homo sapiens GN=LTB4DH PE=4 SV=1;sp|Q14914|PTGR1_HUMAN Prostaglandin reductase 1 OS=Homo sapiens GN=PTGR1 PE=1 SV=2;tr|F2Z3J9|F2Z3J9_HUMAN Prostaglandin reductase 1 (Fr	5	4	4	4	16.1	35.885	83711000			596850000	347170000	342780000
A0A024R179	A0A024R179;Q09161;F2Z2T1	tr|A0A024R179|A0A024R179_HUMAN Nuclear cap binding protein subunit 1, 80kDa, isoform CRA_a OS=Homo sapiens GN=NCBP1 PE=4 SV=1;sp|Q09161|NCBP1_HUMAN Nuclear cap-binding protein subunit 1 OS=Homo sapiens GN=NCBP1 PE=1 SV=1;tr|F2Z2T1|F2Z2T1_HUMAN Nuclear cap-	3	2	2	2	4.7	91.838				16987000
A0A024R183	A0A024R183;E5RGV7	tr|A0A024R183|A0A024R183_HUMAN PCTAIRE protein kinase 1, isoform CRA_b OS=Homo sapiens GN=PCTK1 PE=4 SV=1;tr|E5RGV7|E5RGV7_HUMAN Cyclin-dependent kinase 16 OS=Homo sapiens GN=CDK16 PE=1 SV=1	2	2	1	1	3.6	56.375	54751000			107790000
A0A024R193	A0A024R193;B4E3J5;Q9Y6W5	tr|A0A024R193|A0A024R193_HUMAN HCG1771487, isoform CRA_a OS=Homo sapiens GN=hCG_1771487 PE=4 SV=1;tr|B4E3J5|B4E3J5_HUMAN cDNA FLJ55445, highly similar to Wiskott-Aldrich syndrome protein family member 2 OS=Homo sapiens PE=2 SV=1;sp|Q9Y6W5|WASF2_HUMAN Wisko	3	1	1	1	2.7	35.499		16654000		33745000	19333000
A0A024R1A3	A0A024R1A3;P22314;B4DDE4;B4DL67;Q5JRR6;B3KUJ2;Q8WY81;Q5JRR9;Q5JRS0	tr|A0A024R1A3|A0A024R1A3_HUMAN Testicular secretory protein Li 63 OS=Homo sapiens GN=UBE1 PE=2 SV=1;sp|P22314|UBA1_HUMAN Ubiquitin-like modifier-activating enzyme 1 OS=Homo sapiens GN=UBA1 PE=1 SV=3;tr|B4DDE4|B4DDE4_HUMAN cDNA FLJ54582, highly similar to U	9	8	8	8	10.8	117.85	77001000	171150000	153760000	281000000	447750000	282550000
A0A024R1D9	A0A024R1D9;A0A024R1I0;A0A024R1F6;A0A024R1J9;A0A024R1J8;B7Z4B6;P35240	tr|A0A024R1D9|A0A024R1D9_HUMAN Neurofibromin 2 (Bilateral acoustic neuroma), isoform CRA_d OS=Homo sapiens GN=NF2 PE=4 SV=1;tr|A0A024R1I0|A0A024R1I0_HUMAN Neurofibromin 2 (Bilateral acoustic neuroma), isoform CRA_g OS=Homo sapiens GN=NF2 PE=4 SV=1;tr|A0A02	7	1	1	1	2	59.095					52753000	25831000
A0A024R1K7	A0A024R1K7;Q04917;A2IDB2;Q9H4N8;B2R6N6	tr|A0A024R1K7|A0A024R1K7_HUMAN Tyrosine 3-monooxygenase/tryptophan 5-monooxygenase activation protein, eta polypeptide, isoform CRA_b OS=Homo sapiens GN=YWHAH PE=3 SV=1;sp|Q04917|1433F_HUMAN 14-3-3 protein eta OS=Homo sapiens GN=YWHAH PE=1 SV=4;tr|A2IDB2|A	5	5	4	4	21.5	28.218	214350000	212470000	314660000	106300000
A0A024R1N1	A0A024R1N1;P35579;A0A0U4BW16;Q86XU5;Q6ZNL4;B4E3S1;A0A024QZJ6;A0A024QZJ4;B1PS43;P35749;Q99529;Q7Z406;Q7Z7R0;Q5BKV1;A0A0C4DFM8;O14729;O14794;Q2PS10;Q68D89;B4E177;A1L2Z2;M0QY43;B1AH99;E7ERA5;Q66K75	tr|A0A024R1N1|A0A024R1N1_HUMAN Myosin, heavy polypeptide 9, non-muscle, isoform CRA_a OS=Homo sapiens GN=MYH9 PE=3 SV=1;sp|P35579|MYH9_HUMAN Myosin-9 OS=Homo sapiens GN=MYH9 PE=1 SV=4;tr|A0A0U4BW16|A0A0U4BW16_HUMAN Non-muscle myosin heavy chain 9 OS=Homo s	25	50	43	50	31.7	226.53	2168300000	2540300000	3017100000	3463800000	2406100000	2222500000
B4DE32	B4DE32;B1AHC9;A0A024R1N4;P12956;B2RDN9;B4E356;Q6IC76	tr|B4DE32|B4DE32_HUMAN cDNA FLJ53970, highly similar to ATP-dependent DNA helicase 2 subunit 1 (EC3.6.1.-) OS=Homo sapiens PE=2 SV=1;tr|B1AHC9|B1AHC9_HUMAN X-ray repair cross-complementing protein 6 OS=Homo sapiens GN=XRCC6 PE=1 SV=1;tr|A0A024R1N4|A0A024R1	7	7	7	7	14.7	64.24	725390000	947440000	596630000	210510000	85811000	85690000
C9JD32	C9JD32;B9ZVP7;J3KT29;Q9BTQ7;A0A024R1Q8;P62829	tr|C9JD32|C9JD32_HUMAN 60S ribosomal protein L23 (Fragment) OS=Homo sapiens GN=RPL23 PE=1 SV=1;tr|B9ZVP7|B9ZVP7_HUMAN 60S ribosomal protein L23 OS=Homo sapiens GN=RPL23 PE=1 SV=1;tr|J3KT29|J3KT29_HUMAN 60S ribosomal protein L23 OS=Homo sapiens GN=RPL23 PE=	6	2	2	2	38.5	9.6694				127530000	52107000	62472000
C9J9W2	C9J9W2;A8K1D2;A0A024R1S8;Q14847;Q9NPR7	tr|C9J9W2|C9J9W2_HUMAN LIM and SH3 domain protein 1 (Fragment) OS=Homo sapiens GN=LASP1 PE=1 SV=1;tr|A8K1D2|A8K1D2_HUMAN cDNA FLJ76601, highly similar to Homo sapiens LIM and SH3 protein 1 (LASP1), mRNA OS=Homo sapiens PE=2 SV=1;tr|A0A024R1S8|A0A024R1S8_HU	5	3	3	3	17.5	18.98		70235000		345940000	154310000	166970000
A0A024R1T5	A0A024R1T5;P09543;K7ERC4;B4DFN6;B4DI06;K7EN66;C9K0L8;K7ERZ0	tr|A0A024R1T5|A0A024R1T5_HUMAN 2,3-cyclic-nucleotide 3-phosphodiesterase OS=Homo sapiens GN=CNP PE=3 SV=1;sp|P09543|CN37_HUMAN 2,3-cyclic-nucleotide 3-phosphodiesterase OS=Homo sapiens GN=CNP PE=1 SV=2	8	8	8	8	23.4	45.098				1179300000	808810000	796010000
A0A024R1Y2	A0A024R1Y2;A0A024R1T9;Q4LE36;P53396;Q8N9C4;K7ESG8	tr|A0A024R1Y2|A0A024R1Y2_HUMAN ATP-citrate synthase OS=Homo sapiens GN=ACLY PE=3 SV=1;tr|A0A024R1T9|A0A024R1T9_HUMAN ATP-citrate synthase OS=Homo sapiens GN=ACLY PE=3 SV=1;tr|Q4LE36|Q4LE36_HUMAN ACLY variant protein (Fragment) OS=Homo sapiens GN=ACLY varia	6	12	12	12	15.2	119.77	49357000	150550000	146160000	569470000	300760000	348200000
A0A024R1U4	A0A024R1U4;P51148;F8VVK3;K7ERI8;K7ERQ8;K7ENY4;K7EIP6	tr|A0A024R1U4|A0A024R1U4_HUMAN RAB5C, member RAS oncogene family, isoform CRA_a OS=Homo sapiens GN=RAB5C PE=4 SV=1;sp|P51148|RAB5C_HUMAN Ras-related protein Rab-5C OS=Homo sapiens GN=RAB5C PE=1 SV=2;tr|F8VVK3|F8VVK3_HUMAN Ras-related protein Rab-5C (Fragme	7	6	4	6	36.6	23.482	263360000	136800000	323630000	500820000	307700000	486810000
A0A0S2Z487	A0A0S2Z487;A0A024R1X8;P14923;A0A0S2Z495;C9JTX4;C9J826;C9JK18;C9JKY1;Q7KZ86;C9JPI2;K7ERP3;B4DSW9;B4DL06;B4DGU4;B5BU28;A0A024R2Q3;P35222	tr|A0A0S2Z487|A0A0S2Z487_HUMAN Junction plakoglobin isoform 1 (Fragment) OS=Homo sapiens GN=JUP PE=2 SV=1;tr|A0A024R1X8|A0A024R1X8_HUMAN Junction plakoglobin, isoform CRA_a OS=Homo sapiens GN=JUP PE=4 SV=1;sp|P14923|PLAK_HUMAN Junction plakoglobin OS=Homo	17	12	8	12	18.7	81.744	238590000	74538000	171410000	489750000	543710000	269970000
A0A024R1Z6	A0A024R1Z6;Q99536;K7ERT7;K7ENX2;K7EM19;B3KUF8;K7ER81;K7ESA3	tr|A0A024R1Z6|A0A024R1Z6_HUMAN Vesicle amine transport protein 1 homolog (T californica), isoform CRA_a OS=Homo sapiens GN=VAT1 PE=4 SV=1;sp|Q99536|VAT1_HUMAN Synaptic vesicle membrane protein VAT-1 homolog OS=Homo sapiens GN=VAT1 PE=1 SV=2;tr|K7ERT7|K7ERT	8	5	5	5	18.3	41.92		82863000	148800000	91977000	73288000	88021000
Q53GN6	Q53GN6;A0A024R201;Q9Y6E3;A0A087WUL9;Q9UNM6;B4DJ66;B2RBM7;J3KNQ3;E9PL38;H0YD73;Q9UNM7;E9PQG3;E9PPD2	tr|Q53GN6|Q53GN6_HUMAN Proteasome 26S non-ATPase subunit 13 isoform 1 variant (Fragment) OS=Homo sapiens PE=2 SV=1;tr|A0A024R201|A0A024R201_HUMAN Proteasome (Prosome, macropain) 26S subunit, non-ATPase, 13, isoform CRA_a OS=Homo sapiens GN=PSMD13 PE=4 SV=1	13	8	8	8	24.5	42.917	34685000	38916000	35945000	476690000	77138000	163680000
K7ENH2	K7ENH2;B3KQ25;K7ESG5;K9J957;V9HWJ8;Q6FHK7;A0A024R203;P61289;K7EMD0;K7EPX6;K7EKR3;J7FRP4;A0A087WTV2	tr|K7ENH2|K7ENH2_HUMAN Proteasome activator complex subunit 3 (Fragment) OS=Homo sapiens GN=PSME3 PE=1 SV=1;tr|B3KQ25|B3KQ25_HUMAN Proteasome activator complex subunit 3 OS=Homo sapiens GN=PSME3 PE=1 SV=1;tr|K7ESG5|K7ESG5_HUMAN Proteasome activator complex	13	2	2	2	15.1	20.593				20320000
A9LS35	A9LS35;A0A024R280;A0A024R222;B4DHQ3;Q9Y617	tr|A9LS35|A9LS35_HUMAN Phosphoserine aminotransferase (Fragment) OS=Homo sapiens GN=PSAT1 PE=4 SV=1;tr|A0A024R280|A0A024R280_HUMAN Phosphoserine aminotransferase 1, isoform CRA_a OS=Homo sapiens GN=PSAT1 PE=3 SV=1;tr|A0A024R222|A0A024R222_HUMAN Phosphoseri	5	1	1	1	55	2.1184				26993000
B4DUQ1	B4DUQ1;A0A024R228;Q5EC54;P61978;B4DFF1;Q5T6W2;B3KU16;S4R359;S4R457	tr|B4DUQ1|B4DUQ1_HUMAN cDNA FLJ54552, highly similar to Heterogeneous nuclear ribonucleoprotein K OS=Homo sapiens PE=2 SV=1;tr|A0A024R228|A0A024R228_HUMAN Heterogeneous nuclear ribonucleoprotein K, isoform CRA_d OS=Homo sapiens GN=HNRPK PE=4 SV=1;tr|Q5EC54	9	9	9	9	28.2	48.51	40907000	68347000	75013000	896800000	228360000	479790000
F5H6B2	F5H6B2;B4DTX3;A0A024R229;Q9UHN6	tr|F5H6B2|F5H6B2_HUMAN Cell surface hyaluronidase OS=Homo sapiens GN=TMEM2 PE=1 SV=1;tr|B4DTX3|B4DTX3_HUMAN cDNA FLJ61402, highly similar to Homo sapiens transmembrane protein 2 (TMEM2), mRNA OS=Homo sapiens PE=2 SV=1;tr|A0A024R229|A0A024R229_HUMAN Transme	4	1	1	1	2.2	64.725
A0A024R231	A0A024R231;Q9Y2T3;Q5SZC6;H0YDZ7;B4DIP8;Q5SZC3;B3KUM3	tr|A0A024R231|A0A024R231_HUMAN Guanine deaminase, isoform CRA_b OS=Homo sapiens GN=GDA PE=4 SV=1;sp|Q9Y2T3|GUAD_HUMAN Guanine deaminase OS=Homo sapiens GN=GDA PE=1 SV=1;tr|Q5SZC6|Q5SZC6_HUMAN Guanine deaminase OS=Homo sapiens GN=GDA PE=1 SV=1	7	6	6	6	13.7	51.002				140490000	99453000	116650000
G9FP35	G9FP35;A0A024R240;P50148;B1AM21;G3V1P7;B7Z581;K7EL62;O95837	tr|G9FP35|G9FP35_HUMAN Guanine nucleotide binding protein OS=Homo sapiens GN=GNAQ PE=2 SV=1;tr|A0A024R240|A0A024R240_HUMAN Guanine nucleotide binding protein (G protein), q polypeptide, isoform CRA_c OS=Homo sapiens GN=GNAQ PE=4 SV=1;sp|P50148|GNAQ_HUMAN G	8	8	4	8	26.7	42.111	151500000	210890000	263730000	251040000	159910000	182310000
A0A087WXM6	A0A087WXM6;J3QQT2;J3KRX5;A0A024R261;A0A0A6YYL6;P18621;J3KRB3;A0A087WWH0;J3QS96;J3QLC8;A0A0A0MRF8;J3KSJ0;A0A087WY81	tr|A0A087WXM6|A0A087WXM6_HUMAN 60S ribosomal protein L17 (Fragment) OS=Homo sapiens GN=RPL17 PE=3 SV=1;tr|J3QQT2|J3QQT2_HUMAN 60S ribosomal protein L17 (Fragment) OS=Homo sapiens GN=RPL17 PE=3 SV=1;tr|J3KRX5|J3KRX5_HUMAN 60S ribosomal protein L17 (Fragment	13	3	3	3	19.5	19.586			82013000	154600000	112260000	53397000
Q53FS4	Q53FS4;B2R774;A0A024R2A7;P49257;A0PJ85	tr|Q53FS4|Q53FS4_HUMAN Lectin, mannose-binding, 1 variant (Fragment) OS=Homo sapiens PE=2 SV=1;tr|B2R774|B2R774_HUMAN cDNA, FLJ93313, highly similar to Homo sapiens lectin, mannose-binding, 1 (LMAN1), mRNA OS=Homo sapiens PE=2 SV=1;tr|A0A024R2A7|A0A024R2A7	5	4	4	4	12.9	57.557	158140000			217590000	145670000	119680000
A8K5D8	A8K5D8;A8K4G7;A0A024R2C5;O75351;K7EL71;K7EKZ3	tr|A8K5D8|A8K5D8_HUMAN cDNA FLJ75934, highly similar to Homo sapiens vacuolar protein sorting 4B (yeast) (VPS4B), mRNA OS=Homo sapiens PE=2 SV=1;tr|A8K4G7|A8K4G7_HUMAN cDNA FLJ78528, highly similar to Homo sapiens vacuolar protein sorting 4B (yeast) (VPS4B	6	6	4	6	16.4	49.23		17497000	43326000	92927000	74974000	434150000
B4DQT8	B4DQT8;B2R7U5;A0A024R977;A0A024R2D4;B4E1J8;Q9NVJ2;Q96BM9	tr|B4DQT8|B4DQT8_HUMAN cDNA FLJ61158, highly similar to ADP-ribosylation factor-like protein 8B OS=Homo sapiens PE=2 SV=1;tr|B2R7U5|B2R7U5_HUMAN cDNA, FLJ93607 OS=Homo sapiens PE=2 SV=1;tr|A0A024R977|A0A024R977_HUMAN ADP-ribosylation factor-like 8A, isofor	7	1	1	1	13	20.598		24064000		93795000	66970000	65528000
D3YTB1	D3YTB1;A0A024R2G7;F8W727;P62910	tr|D3YTB1|D3YTB1_HUMAN 60S ribosomal protein L32 (Fragment) OS=Homo sapiens GN=RPL32 PE=1 SV=1;tr|A0A024R2G7|A0A024R2G7_HUMAN Ribosomal protein L32, isoform CRA_a OS=Homo sapiens GN=RPL32 PE=4 SV=1;tr|F8W727|F8W727_HUMAN 60S ribosomal protein L32 OS=Homo s	4	2	2	2	17.3	15.616				164720000	94099000
A0A024R2M7	A0A024R2M7;O95747;C9JIG9	tr|A0A024R2M7|A0A024R2M7_HUMAN Oxidative-stress responsive 1, isoform CRA_a OS=Homo sapiens GN=OXSR1 PE=4 SV=1;sp|O95747|OXSR1_HUMAN Serine/threonine-protein kinase OSR1 OS=Homo sapiens GN=OXSR1 PE=1 SV=1;tr|C9JIG9|C9JIG9_HUMAN Serine/threonine-protein kin	3	2	2	2	3.8	58.022				16421000	44079000
Q59GD7	Q59GD7;A0A087WYN0;A0A024R2N0;A0A087WY96;P31641;B4E140;C9JPV1	tr|Q59GD7|Q59GD7_HUMAN Transporter (Fragment) OS=Homo sapiens PE=2 SV=1;tr|A0A087WYN0|A0A087WYN0_HUMAN Transporter OS=Homo sapiens GN=SLC6A6 PE=1 SV=1;tr|A0A024R2N0|A0A024R2N0_HUMAN Transporter OS=Homo sapiens GN=SLC6A6 PE=3 SV=1;tr|A0A087WY96|A0A087WY96_H	7	5	5	5	17.2	41.342	199890000	387160000	400440000	325800000	473850000	602450000
C9J9K3	C9J9K3;A0A024R2P0;A0A0C4DG17;P08865;A0A024R7P5;Q96RS2;F8WD59;A0A024RCF2	tr|C9J9K3|C9J9K3_HUMAN 40S ribosomal protein SA (Fragment) OS=Homo sapiens GN=RPSA PE=1 SV=8;tr|A0A024R2P0|A0A024R2P0_HUMAN 40S ribosomal protein SA OS=Homo sapiens GN=RPSA PE=3 SV=1;tr|A0A0C4DG17|A0A0C4DG17_HUMAN 40S ribosomal protein SA OS=Homo sapiens G	8	6	6	6	34.2	29.404	57658000	105790000	84381000	331350000	337040000	191270000
E7EQV9	E7EQV9;E7ENU7;A0A024R2Q4;P61313;E7EX53;E7ERA2;B4DEN1;B4DLP4	tr|E7EQV9|E7EQV9_HUMAN Ribosomal protein L15 (Fragment) OS=Homo sapiens GN=RPL15 PE=1 SV=1;tr|E7ENU7|E7ENU7_HUMAN Ribosomal protein L15 (Fragment) OS=Homo sapiens GN=RPL15 PE=1 SV=1;tr|A0A024R2Q4|A0A024R2Q4_HUMAN Ribosomal protein L15 OS=Homo sapiens GN=RP	8	3	3	3	17.2	20.51	74569000		78600000	120180000	76915000
A0A172Q398	A0A172Q398;A0A0Y0BS51;A0A024R2T5;Q9H5V8	tr|A0A172Q398|A0A172Q398_HUMAN CUB domain-containing protein 1 (Fragment) OS=Homo sapiens GN=CDCP1 PE=2 SV=1;tr|A0A0Y0BS51|A0A0Y0BS51_HUMAN CUB domain containing protein 1 (Fragment) OS=Homo sapiens PE=2 SV=1;tr|A0A024R2T5|A0A024R2T5_HUMAN CUB domain conta	4	4	4	4	7.4	71.678	309820000		302040000	53348000	123380000	37951000
A0A024R2W4	A0A024R2W4;Q14118	tr|A0A024R2W4|A0A024R2W4_HUMAN Dystroglycan 1 (Dystrophin-associated glycoprotein 1), isoform CRA_a OS=Homo sapiens GN=DAG1 PE=4 SV=1;sp|Q14118|DAG1_HUMAN Dystroglycan OS=Homo sapiens GN=DAG1 PE=1 SV=2	2	4	4	4	7.4	97.539	62795000	50212000	73886000	41153000	100930000	82673000
A0A024R321	A0A024R321;O75369;Q68CT4;E7EN95;A0A0C4DGA1;A0A0A0MT44;H7C5L4	tr|A0A024R321|A0A024R321_HUMAN Filamin B, beta (Actin binding protein 278), isoform CRA_a OS=Homo sapiens GN=FLNB PE=4 SV=1;sp|O75369|FLNB_HUMAN Filamin-B OS=Homo sapiens GN=FLNB PE=1 SV=2;tr|Q68CT4|Q68CT4_HUMAN Uncharacterized protein DKFZp686A1668 OS=Hom	7	37	30	32	18.9	280.49		49167000	68343000	1985900000	627720000	350890000
A0A024R324	A0A024R324;P61586;C9JNR4;B4DKN9;C9JX21;Q5JR08;A0A024R0I3;P08134;Q9BVT0;A0A0B6XK12;Q5JR07;E9PQH6;Q5JR05;C9JRM1;Q5JR06;E9PN11;U3KQA9;U3KQV3;E9PLA2	tr|A0A024R324|A0A024R324_HUMAN Ras homolog gene family, member A, isoform CRA_a OS=Homo sapiens GN=RHOA PE=3 SV=1;sp|P61586|RHOA_HUMAN Transforming protein RhoA OS=Homo sapiens GN=RHOA PE=1 SV=1;tr|C9JNR4|C9JNR4_HUMAN Transforming protein RhoA (Fragment) O	19	6	5	6	43.5	21.768	968600000	750450000	1328900000	2560700000	1472100000	1822700000
F8WF90	F8WF90;C9JQU6;F8WF33;B4DWQ6;B4DZZ0;B3KQB4;A0A024R371;O75915	tr|F8WF90|F8WF90_HUMAN PRA1 family protein OS=Homo sapiens GN=ARL6IP5 PE=1 SV=1;tr|C9JQU6|C9JQU6_HUMAN PRA1 family protein OS=Homo sapiens GN=ARL6IP5 PE=1 SV=1;tr|F8WF33|F8WF33_HUMAN PRA1 family protein OS=Homo sapiens GN=ARL6IP5 PE=1 SV=1;tr|B4DWQ6|B4DWQ6	8	1	1	1	18.6	6.8708				20821000	25726000	25999000
A0A024R3C3	A0A024R3C3;A0A024R394;Q9UHD1;E9PPQ5;E9PIZ4;E9PSD5;E9PHZ2;E9PL00;Q9NZ93	tr|A0A024R3C3|A0A024R3C3_HUMAN Cysteine and histidine-rich domain (CHORD)-containing 1, isoform CRA_b OS=Homo sapiens GN=CHORDC1 PE=4 SV=1;tr|A0A024R394|A0A024R394_HUMAN Cysteine and histidine-rich domain (CHORD)-containing 1, isoform CRA_c OS=Homo sapiens	9	6	6	6	25.6	35.33				93123000	22291000	30916000
A0A024R3E3	A0A024R3E3;P02647;F8W696;Q9Y355;Q8TDB0	tr|A0A024R3E3|A0A024R3E3_HUMAN Apolipoprotein A-I, isoform CRA_a OS=Homo sapiens GN=APOA1 PE=3 SV=1;sp|P02647|APOA1_HUMAN Apolipoprotein A-I OS=Homo sapiens GN=APOA1 PE=1 SV=1;tr|F8W696|F8W696_HUMAN Apolipoprotein A-I OS=Homo sapiens GN=APOA1 PE=1 SV=1	5	9	8	8	37.8	30.777	19080000			1073700000	11165000	8593500
B2R642	B2R642;A0A024R3I5;P43121;A8K6A6;B3KXZ9	tr|B2R642|B2R642_HUMAN cDNA, FLJ92775, highly similar to Homo sapiens melanoma cell adhesion molecule (MCAM), mRNA OS=Homo sapiens PE=2 SV=1;tr|A0A024R3I5|A0A024R3I5_HUMAN Melanoma cell adhesion molecule, isoform CRA_a OS=Homo sapiens GN=MCAM PE=4 SV=1;sp|	5	14	14	14	25.1	71.635		55784000		2333100000	650970000	2603000000
A0A024R3J7	A0A024R3J7;P46977;A0A0C4DH80;E9PN73;E9PI32	tr|A0A024R3J7|A0A024R3J7_HUMAN HCG2032701, isoform CRA_a OS=Homo sapiens GN=hCG_2032701 PE=4 SV=1;sp|P46977|STT3A_HUMAN Dolichyl-diphosphooligosaccharide--protein glycosyltransferase subunit STT3A OS=Homo sapiens GN=STT3A PE=1 SV=2	5	5	5	5	7	80.428	55539000	49124000		128710000	75243000	33927000
Q6P2S0	Q6P2S0;Q659G3;E9PE20;A0A024R3P3;P49458	tr|Q6P2S0|Q6P2S0_HUMAN SRP9 protein OS=Homo sapiens GN=SRP9 PE=2 SV=1;tr|Q659G3|Q659G3_HUMAN SRP9 protein OS=Homo sapiens GN=DKFZp564M2223 PE=2 SV=1;tr|E9PE20|E9PE20_HUMAN Signal recognition particle 9 kDa protein OS=Homo sapiens GN=SRP9 PE=1 SV=1;tr|A0A02	5	1	1	1	22.4	5.7685					21546000
B2RA30	B2RA30;A0A024R3T2;O00180	tr|B2RA30|B2RA30_HUMAN cDNA, FLJ94673, highly similar to Homo sapiens potassium channel, subfamily K, member 1 (KCNK1), mRNA OS=Homo sapiens PE=2 SV=1;tr|A0A024R3T2|A0A024R3T2_HUMAN Potassium channel, subfamily K, member 1, isoform CRA_a OS=Homo sapiens GN	3	1	1	1	5.7	38.162				38597000	36448000	41156000
B4E0E1	B4E0E1;B2R5W3;A0A024R3T8;P09874	tr|B4E0E1|B4E0E1_HUMAN Poly [ADP-ribose] polymerase OS=Homo sapiens PE=2 SV=1;tr|B2R5W3|B2R5W3_HUMAN Poly [ADP-ribose] polymerase OS=Homo sapiens PE=2 SV=1;tr|A0A024R3T8|A0A024R3T8_HUMAN Poly [ADP-ribose] polymerase OS=Homo sapiens GN=PARP1 PE=4 SV=1;sp|P0	4	2	2	2	2.2	111.13				11855000	68442000	65489000
A0A024R3W5	A0A024R3W5;Q9ULF5;E7ENT5;E7EV45	tr|A0A024R3W5|A0A024R3W5_HUMAN Solute carrier family 39 (Zinc transporter), member 10, isoform CRA_a OS=Homo sapiens GN=SLC39A10 PE=4 SV=1;sp|Q9ULF5|S39AA_HUMAN Zinc transporter ZIP10 OS=Homo sapiens GN=SLC39A10 PE=1 SV=2	4	6	6	6	7.6	94.131	22380000	11885000	39033000	419720000	57298000	209180000
A0A024R3W7	A0A024R3W7;P24534;C9JZW3;A4D1M6;F8WF65;F2Z2G2	tr|A0A024R3W7|A0A024R3W7_HUMAN Eukaryotic translation elongation factor 1 beta 2, isoform CRA_a OS=Homo sapiens GN=EEF1B2 PE=3 SV=1;sp|P24534|EF1B_HUMAN Elongation factor 1-beta OS=Homo sapiens GN=EEF1B2 PE=1 SV=3;tr|C9JZW3|C9JZW3_HUMAN Elongation factor 1	6	3	2	2	19.6	24.763				143430000		82593000
B7Z597	B7Z597;B3GQS7;A0A024R3X4;P10809;B7Z4F6;B7Z5E7;E7EXB4;Q53SE2;E7ESH4;B9VPB4;B9VP19;Q53QD5;C9JL19;C9JCQ4;A0A0S2Z415;C9JL25	tr|B7Z597|B7Z597_HUMAN cDNA FLJ54373, highly similar to 60 kDa heat shock protein, mitochondrial OS=Homo sapiens PE=2 SV=1;tr|B3GQS7|B3GQS7_HUMAN Mitochondrial heat shock 60kD protein 1 variant 1 OS=Homo sapiens GN=HSPD1 PE=2 SV=1;tr|A0A024R3X4|A0A024R3X4_	16	14	9	14	32.4	60.047	217030000	96197000	115970000	2088200000	916550000	380630000
A0A024R3X7	A0A024R3X7;Q9UNM1;B8ZZL8;P61604;B8ZZ54;S4R3N1	tr|A0A024R3X7|A0A024R3X7_HUMAN Heat shock 10kDa protein 1 (Chaperonin 10), isoform CRA_d OS=Homo sapiens GN=HSPE1 PE=3 SV=1;tr|Q9UNM1|Q9UNM1_HUMAN Chaperonin 10-related protein (Fragment) OS=Homo sapiens GN=EPFP1 PE=3 SV=1;tr|B8ZZL8|B8ZZL8_HUMAN 10 kDa hea	6	3	3	3	47.9	7.5406	95359000	81257000	65061000	333310000	81580000	62801000
Q6FHH6	Q6FHH6;Q53TN2;B2R602;A0A024R3Z5;O43813	tr|Q6FHH6|Q6FHH6_HUMAN LANCL1 protein (Fragment) OS=Homo sapiens GN=LANCL1 PE=2 SV=1;tr|Q53TN2|Q53TN2_HUMAN LanC lantibiotic synthetase component C-like 1 (Bacterial), isoform CRA_a OS=Homo sapiens GN=LANCL1 PE=4 SV=1;tr|B2R602|B2R602_HUMAN cDNA, FLJ92709,	5	1	1	1	2.5	45.267
D3DN77	D3DN77;A0A024R3Z6;Q53FN7;Q7L1Q6	tr|D3DN77|D3DN77_HUMAN HCG2022736, isoform CRA_a OS=Homo sapiens GN=hCG_2022736 PE=4 SV=1;tr|A0A024R3Z6|A0A024R3Z6_HUMAN Basic leucine zipper and W2 domains 1, isoform CRA_a OS=Homo sapiens GN=BZW1 PE=4 SV=1;tr|Q53FN7|Q53FN7_HUMAN BZW1 protein variant (Fra	4	1	1	1	4.1	30.768			31309000	44301000	39256000	37012000
Q9BSS9	Q9BSS9;E7EMB6;A0A024R443;A0A024R442;Q53SB6;E7ETB3;B7Z7F0;Q9ULA0	tr|Q9BSS9|Q9BSS9_HUMAN DNPEP protein (Fragment) OS=Homo sapiens GN=DNPEP PE=2 SV=2;tr|E7EMB6|E7EMB6_HUMAN Aspartyl aminopeptidase OS=Homo sapiens GN=DNPEP PE=1 SV=2;tr|A0A024R443|A0A024R443_HUMAN Aspartyl aminopeptidase, isoform CRA_a OS=Homo sapiens GN=DN	8	1	1	1	3.2	41.397	58881000	136140000	95704000
Q5R210	Q5R210;Q5R208;Q5R206;A8K134;A0A024R454;P31327;Q5R209;Q5R207;Q5R211;B7ZAW0	tr|Q5R210|Q5R210_HUMAN Carbamoylphosphate synthetase I OS=Homo sapiens GN=CPS1 PE=2 SV=1;tr|Q5R208|Q5R208_HUMAN Carbamoylphosphate synthetase I OS=Homo sapiens GN=CPS1 PE=2 SV=1;tr|Q5R206|Q5R206_HUMAN Carbamoylphosphate synthetase I OS=Homo sapiens GN=CPS1	10	17	16	17	15.3	164.9				887070000	345910000	281220000
A0A024R462	A0A024R462;B7ZLE5;Q6MZM7;Q6MZF4;Q6N084;Q59G22;Q68CX6;B4DTK1;B4DU16;Q5CZ99;O95617;Q9UQS6;Q6PJE5;Q53S27;Q9H382;Q7L553;H0Y4K8;O95608	tr|A0A024R462|A0A024R462_HUMAN Fibronectin 1, isoform CRA_n OS=Homo sapiens GN=FN1 PE=4 SV=1;tr|B7ZLE5|B7ZLE5_HUMAN FN1 protein OS=Homo sapiens GN=FN1 PE=2 SV=1;tr|Q6MZM7|Q6MZM7_HUMAN Uncharacterized protein DKFZp686O12165 (Fragment) OS=Homo sapiens GN=DKF	18	62	0	62	36.5	259.21	128700000000	216750000000	104400000000	21199000000	21461000000	31494000000
A0A024R496	A0A024R496;Q9Y376;A0A087X0K1;Q7Z4X0	tr|A0A024R496|A0A024R496_HUMAN Calcium binding protein 39, isoform CRA_a OS=Homo sapiens GN=CAB39 PE=4 SV=1;sp|Q9Y376|CAB39_HUMAN Calcium-binding protein 39 OS=Homo sapiens GN=CAB39 PE=1 SV=1;tr|A0A087X0K1|A0A087X0K1_HUMAN Calcium-binding protein 39 OS=Hom	4	3	3	3	9.4	39.869	42690000		43727000	63139000	23311000	14702000
B3KN05	B3KN05;B2RBE0;A0A024R497;O95573;B3KMA6;Q6PIM8;B4DH39;Q8TAF6;O60488;F5GWH2	tr|B3KN05|B3KN05_HUMAN cDNA FLJ13129 fis, clone NT2RP3002969, highly similar to Long-chain-fatty-acid--CoA ligase 3 (EC 6.2.1.3) OS=Homo sapiens PE=2 SV=1;tr|B2RBE0|B2RBE0_HUMAN cDNA, FLJ95462, highly similar to Homo sapiens fatty-acid-Coenzyme A ligase, l	10	5	5	5	9.9	79.222				181200000	71350000	50234000
A0A024R4A0	A0A024R4A0;P19338;B3KM80;Q6ZS99;B3KTP9;Q9BQ02;H7BY16;C9JYW2;C9JLB1;C9J1H7;C9JWL1	tr|A0A024R4A0|A0A024R4A0_HUMAN Nucleolin, isoform CRA_b OS=Homo sapiens GN=NCL PE=4 SV=1;sp|P19338|NUCL_HUMAN Nucleolin OS=Homo sapiens GN=NCL PE=1 SV=3;tr|B3KM80|B3KM80_HUMAN Nucleolin, isoform CRA_c OS=Homo sapiens GN=NCL PE=2 SV=1;tr|Q6ZS99|Q6ZS99_HUMAN	11	7	7	7	10.3	76.613	135350000	393410000	160150000	236710000	230490000	168000000
A0A024R4A2	A0A024R4A2;P09923	tr|A0A024R4A2|A0A024R4A2_HUMAN Alkaline phosphatase OS=Homo sapiens GN=ALPI PE=3 SV=1;sp|P09923|PPBI_HUMAN Intestinal-type alkaline phosphatase OS=Homo sapiens GN=ALPI PE=1 SV=2	2	4	3	3	8.9	56.811		171290000		107620000	169420000	222130000
A0A024R4F1	A0A024R4F1;P06733;E2DRY6;K7EM90;A4UCS8;A4QMW8;L0R849;F5H1C3;L0R6S1;E5RI09;E5RG95;B4DUJ6;F5H0C8;Q6FHV6;A8K3B0;P09104	tr|A0A024R4F1|A0A024R4F1_HUMAN Enolase 1, (Alpha), isoform CRA_a OS=Homo sapiens GN=ENO1 PE=2 SV=1;sp|P06733|ENOA_HUMAN Alpha-enolase OS=Homo sapiens GN=ENO1 PE=1 SV=2;tr|E2DRY6|E2DRY6_HUMAN C-myc promoter-binding protein 1 OS=Homo sapiens PE=2 SV=1;tr|K7E	16	15	14	15	43.5	47.168	1770800000	1880000000	3690000000	4779200000	3733000000	3413300000
B4DGN8	B4DGN8;B2R5M9;A0A024R4H0;Q02809	tr|B4DGN8|B4DGN8_HUMAN cDNA FLJ53377, highly similar to Procollagen-lysine, 2-oxoglutarate 5-dioxygenase 1 (EC 1.14.11.4) OS=Homo sapiens PE=2 SV=1;tr|B2R5M9|B2R5M9_HUMAN cDNA, FLJ92537, highly similar to Homo sapiens procollagen-lysine, 2-oxoglutarate 5-d	4	1	1	1	2.2	79.398				22681000	16091000
Q0QF37	Q0QF37;Q75MT9;Q6FHZ0;A0A024R4K3;P40926;G3XAL0;B3KTM1	tr|Q0QF37|Q0QF37_HUMAN Malate dehydrogenase (Fragment) OS=Homo sapiens GN=MDH2 PE=2 SV=1;tr|Q75MT9|Q75MT9_HUMAN Malate dehydrogenase (Fragment) OS=Homo sapiens GN=MDH2 PE=3 SV=1;tr|Q6FHZ0|Q6FHZ0_HUMAN Malate dehydrogenase OS=Homo sapiens GN=MDH2 PE=2 SV=1;	7	4	4	4	18.4	31.969				187450000	33119000
B5MCT8	B5MCT8;C9JM19;B7Z732;A0A024R4M0;P46781;A5D904;F2Z3C0;A8MXK4	tr|B5MCT8|B5MCT8_HUMAN 40S ribosomal protein S9 OS=Homo sapiens GN=RPS9 PE=1 SV=1;tr|C9JM19|C9JM19_HUMAN 40S ribosomal protein S9 OS=Homo sapiens GN=RPS9 PE=1 SV=1;tr|B7Z732|B7Z732_HUMAN cDNA FLJ61636, highly similar to 40S ribosomal protein S9 OS=Homo sap	8	4	4	4	24.5	16.628	287300000	186720000	282150000	419860000	175090000	147000000
M0QZN2	M0QZN2;M0R0F0;Q53G25;A0A024R4Q8;M0R0R2;P46782	tr|M0QZN2|M0QZN2_HUMAN 40S ribosomal protein S5 OS=Homo sapiens GN=RPS5 PE=1 SV=1;tr|M0R0F0|M0R0F0_HUMAN 40S ribosomal protein S5 (Fragment) OS=Homo sapiens GN=RPS5 PE=1 SV=1;tr|Q53G25|Q53G25_HUMAN Ribosomal protein S5 variant (Fragment) OS=Homo sapiens PE	6	2	2	2	23.9	14.763				421890000	308140000	123670000
A0A024R4S0	A0A024R4S0;M0R1T5;O43633;M0R1L7	tr|A0A024R4S0|A0A024R4S0_HUMAN Chromatin modifying protein 2A, isoform CRA_b OS=Homo sapiens GN=CHMP2A PE=3 SV=1;tr|M0R1T5|M0R1T5_HUMAN Charged multivesicular body protein 2a (Fragment) OS=Homo sapiens GN=CHMP2A PE=1 SV=1;sp|O43633|CHM2A_HUMAN Charged mult	4	4	4	4	17.1	25.104	90638000		157530000	324380000	275880000	352120000
A0A024R4T4	A0A024R4T4;P61081	tr|A0A024R4T4|A0A024R4T4_HUMAN Ubiquitin-conjugating enzyme E2M (UBC12 homolog, yeast), isoform CRA_a OS=Homo sapiens GN=UBE2M PE=3 SV=1;sp|P61081|UBC12_HUMAN NEDD8-conjugating enzyme Ubc12 OS=Homo sapiens GN=UBE2M PE=1 SV=1	2	1	1	1	8.7	20.9				32149000	10984000	17821000
Q6ZVI6	Q6ZVI6;A0A024R4X0;P00387;B1AHF3	tr|Q6ZVI6|Q6ZVI6_HUMAN NADH-cytochrome b5 reductase OS=Homo sapiens PE=2 SV=1;tr|A0A024R4X0|A0A024R4X0_HUMAN NADH-cytochrome b5 reductase OS=Homo sapiens GN=CYB5R3 PE=3 SV=1;sp|P00387|NB5R3_HUMAN NADH-cytochrome b5 reductase 3 OS=Homo sapiens GN=CYB5R3 PE=	4	5	5	5	23.3	28.874	100140000	74065000	100550000	103650000	92197000	104260000
Q7KZJ3	Q7KZJ3;A0A024R4Z0;Q96FS1;Q68DU0;C9JZR2;O60716;A0A024R4Y7;H0YC95;E9PKY0	tr|Q7KZJ3|Q7KZJ3_HUMAN Catenin (Cadherin-associated protein), delta 1 OS=Homo sapiens PE=2 SV=1;tr|A0A024R4Z0|A0A024R4Z0_HUMAN Catenin (Cadherin-associated protein), delta 1, isoform CRA_c OS=Homo sapiens GN=CTNND1 PE=4 SV=1;tr|Q96FS1|Q96FS1_HUMAN CTNND1 p	9	5	5	5	10.2	68.002			50820000	64598000	70115000	67693000
A0A024R4Z6	A0A024R4Z6;Q08945;A0A0U1RRK2;Q59GH7	tr|A0A024R4Z6|A0A024R4Z6_HUMAN FACT complex subunit SSRP1 OS=Homo sapiens GN=SSRP1 PE=3 SV=1;sp|Q08945|SSRP1_HUMAN FACT complex subunit SSRP1 OS=Homo sapiens GN=SSRP1 PE=1 SV=1	4	3	3	3	5.9	81.074			58434000	50438000	38465000	36499000
Q6NZ44	Q6NZ44;B3KXC3;A0A024R525;Q6NS36;P02794;G3V192;G3V1D1;E9PRK8;E9PKY7;Q8TD27;A9JQE1;E9PPQ4;E9PQR3;E9PKM5;E9PK45	tr|Q6NZ44|Q6NZ44_HUMAN Ferritin OS=Homo sapiens GN=FTH1 PE=1 SV=1;tr|B3KXC3|B3KXC3_HUMAN Ferritin OS=Homo sapiens PE=2 SV=1;tr|A0A024R525|A0A024R525_HUMAN Ferritin OS=Homo sapiens GN=FTH1 PE=3 SV=1;tr|Q6NS36|Q6NS36_HUMAN Ferritin (Fragment) OS=Homo sapiens	15	6	6	6	41	21.241		59666000		604020000	889300000	2323800000
A0A024R534	A0A024R534;O94776	tr|A0A024R534|A0A024R534_HUMAN Metastasis associated 1 family, member 2, isoform CRA_a OS=Homo sapiens GN=MTA2 PE=4 SV=1;sp|O94776|MTA2_HUMAN Metastasis-associated protein MTA2 OS=Homo sapiens GN=MTA2 PE=1 SV=1	2	1	1	1	1.6	75.022
A0A024R546	A0A024R546;Q9C0B5;H0YEF4;E9PMA5;Q9ULC8	tr|A0A024R546|A0A024R546_HUMAN Palmitoyltransferase OS=Homo sapiens GN=ZDHHC5 PE=3 SV=1;sp|Q9C0B5|ZDHC5_HUMAN Palmitoyltransferase ZDHHC5 OS=Homo sapiens GN=ZDHHC5 PE=1 SV=2;tr|H0YEF4|H0YEF4_HUMAN Palmitoyltransferase ZDHHC5 (Fragment) OS=Homo sapiens GN=Z	5	3	3	3	4.1	77.544					84249000	152540000
B2R5U3	B2R5U3;A0A024R571;Q9H4M9;C9JC03;B4DZH9;B4DMV9;B4DR44;B4DTR4;C9J2Z4;C9JDQ8;C9JIJ3;C9IZH1;Q8NCJ3;B4DLA1;A0A024R0S6;Q9NZN4	tr|B2R5U3|B2R5U3_HUMAN EH-domain containing 1, isoform CRA_b OS=Homo sapiens GN=EHD1 PE=2 SV=1;tr|A0A024R571|A0A024R571_HUMAN EH domain-containing protein 1 OS=Homo sapiens GN=EHD1 PE=1 SV=1;sp|Q9H4M9|EHD1_HUMAN EH domain-containing protein 1 OS=Homo sapie	16	12	8	12	30.1	60.626	856410000	778830000	1011200000	425820000	447160000	571830000
B4DWH5	B4DWH5;A0A024R5A3;A0A024R580;B2RDI5;P07384;E9PL37	tr|B4DWH5|B4DWH5_HUMAN cDNA FLJ53224, highly similar to Calpain-1 catalytic subunit (EC 3.4.22.52) OS=Homo sapiens PE=2 SV=1;tr|A0A024R5A3|A0A024R5A3_HUMAN Calpain 1, (Mu/I) large subunit, isoform CRA_b OS=Homo sapiens GN=CAPN1 PE=3 SV=1;tr|A0A024R580|A0A0	6	2	2	2	3.5	75.835
B7Z361	B7Z361;A0A024R5C4;B7Z3E3;B7Z8W8;O95197	tr|B7Z361|B7Z361_HUMAN Reticulon OS=Homo sapiens PE=2 SV=1;tr|A0A024R5C4|A0A024R5C4_HUMAN Reticulon OS=Homo sapiens GN=RTN3 PE=4 SV=1;tr|B7Z3E3|B7Z3E3_HUMAN Reticulon OS=Homo sapiens PE=2 SV=1;tr|B7Z8W8|B7Z8W8_HUMAN Reticulon OS=Homo sapiens PE=2 SV=1;sp|O	5	2	2	2	11.2	22.928	183200000	305460000	142980000		72189000	71700000
E9PJ54	E9PJ54;X5D9E1;E9PM00;A0A0S2Z3S3;X5DRD7;A8K0D2;A0A1Y1B909;A0A024R5F7;Q9UBM7	tr|E9PJ54|E9PJ54_HUMAN 7-dehydrocholesterol reductase (Fragment) OS=Homo sapiens GN=DHCR7 PE=1 SV=1;tr|X5D9E1|X5D9E1_HUMAN 7-dehydrocholesterol reductase isoform C (Fragment) OS=Homo sapiens GN=DHCR7 PE=2 SV=1;tr|E9PM00|E9PM00_HUMAN 7-dehydrocholesterol re	9	1	1	1	13.4	18.265				33000000
Q96HN5	Q96HN5;H0YFY6;Q7Z757;A0A024R5G4;Q59HB8;A0A087WY61;A0A024R5M9;Q4LE64;Q14980	tr|Q96HN5|Q96HN5_HUMAN Uncharacterized protein (Fragment) OS=Homo sapiens PE=2 SV=1;tr|H0YFY6|H0YFY6_HUMAN Nuclear mitotic apparatus protein 1 (Fragment) OS=Homo sapiens GN=NUMA1 PE=1 SV=1;tr|Q7Z757|Q7Z757_HUMAN NUMA1 protein OS=Homo sapiens PE=2 SV=1;tr|A	9	1	1	1	0.9	107.3
A0A024R5H0	A0A024R5H0;O75531	tr|A0A024R5H0|A0A024R5H0_HUMAN Barrier to autointegration factor 1, isoform CRA_a OS=Homo sapiens GN=BANF1 PE=4 SV=1;sp|O75531|BAF_HUMAN Barrier-to-autointegration factor OS=Homo sapiens GN=BANF1 PE=1 SV=1	2	1	1	1	27	10.058				92489000	39211000	37902000
A0A172Q3A8	A0A172Q3A8;A0A024R5H1;P15328;O14597;Q96QD1;Q9NP04	tr|A0A172Q3A8|A0A172Q3A8_HUMAN Folate receptor (Fragment) OS=Homo sapiens PE=2 SV=1;tr|A0A024R5H1|A0A024R5H1_HUMAN Folate receptor 1 (Adult), isoform CRA_a OS=Homo sapiens GN=FOLR1 PE=4 SV=1;sp|P15328|FOLR1_HUMAN Folate receptor alpha OS=Homo sapiens GN=FO	6	4	4	4	25.1	24.281				851870000	553760000	573240000
Q6FGX3	Q6FGX3;A0A024R5J5;A0A024R5H8;P20340;B7Z5Z9;Q53ET8;Q9NRW1;C9JU14;J3KR73;Q6AZ91;C9JB90;F5H3K7;C9J0I2;F5GX61;Q53S08;Q14964	tr|Q6FGX3|Q6FGX3_HUMAN RAB6A protein OS=Homo sapiens GN=RAB6A PE=2 SV=1;tr|A0A024R5J5|A0A024R5J5_HUMAN H.sapiens ras-related Hrab6 protein OS=Homo sapiens GN=RAB6A PE=2 SV=1;tr|A0A024R5H8|A0A024R5H8_HUMAN RAB6A, member RAS oncogene family, isoform CRA_b OS	16	4	4	4	20.7	23.549	673860000	608040000	1010500000	1481700000	719840000	1056000000
A0A024R5K8	A0A024R5K8;P50454;B4DN87;A8K259;E9PR70;E9PPV6;Q9NPA9;E9PQ34;E9PKH2;E9PNX1;E9PK86;E9PMI5;E9PIG2;E9PRS3;E9PJH8	tr|A0A024R5K8|A0A024R5K8_HUMAN Serpin peptidase inhibitor, clade H (Heat shock protein 47), member 1, (Collagen binding protein 1), isoform CRA_a OS=Homo sapiens GN=SERPINH1 PE=3 SV=1;sp|P50454|SERPH_HUMAN Serpin H1 OS=Homo sapiens GN=SERPINH1 PE=1 SV=2;tr	15	10	10	10	27.5	46.44	511090000	470680000	330580000	1194600000	644940000	407020000
A0A075B720	A0A075B720;Q05CD9;Q05DF5;A8K8N5;A0A024R5S4;P40818	tr|A0A075B720|A0A075B720_HUMAN Ubiquitin carboxyl-terminal hydrolase 8 OS=Homo sapiens GN=USP8 PE=1 SV=1;tr|Q05CD9|Q05CD9_HUMAN USP8 protein (Fragment) OS=Homo sapiens GN=USP8 PE=2 SV=1;tr|Q05DF5|Q05DF5_HUMAN USP8 protein (Fragment) OS=Homo sapiens GN=USP8	6	2	2	2	6.7	54.544				40842000	41703000	83344000
A0A024R5S5	A0A024R5S5;O75822	tr|A0A024R5S5|A0A024R5S5_HUMAN Eukaryotic translation initiation factor 3 subunit J OS=Homo sapiens GN=EIF3S1 PE=3 SV=1;sp|O75822|EIF3J_HUMAN Eukaryotic translation initiation factor 3 subunit J OS=Homo sapiens GN=EIF3J PE=1 SV=2	2	1	1	1	4.3	29.062					23064000
A0A024R5S9	A0A024R5S9;H0Y8X6;P46934;Q96PU5;H0Y8H4;K7ERN1;A0A024R281;B7Z2P9;B7Z6K0;A0A024R2A4;A0A1B0GVY1	tr|A0A024R5S9|A0A024R5S9_HUMAN E3 ubiquitin-protein ligase OS=Homo sapiens GN=NEDD4 PE=4 SV=1;tr|H0Y8X6|H0Y8X6_HUMAN E3 ubiquitin-protein ligase NEDD4 (Fragment) OS=Homo sapiens GN=NEDD4 PE=1 SV=1;sp|P46934|NEDD4_HUMAN E3 ubiquitin-protein ligase NEDD4 OS=	11	7	7	7	8.6	104.16	103120000	114930000	164330000	49517000
A0A024R5U5	A0A024R5U5;O14672;A0AV88;H0YNC5	tr|A0A024R5U5|A0A024R5U5_HUMAN ADAM metallopeptidase domain 10, isoform CRA_b OS=Homo sapiens GN=ADAM10 PE=4 SV=1;sp|O14672|ADA10_HUMAN Disintegrin and metalloproteinase domain-containing protein 10 OS=Homo sapiens GN=ADAM10 PE=1 SV=1;tr|A0AV88|A0AV88_HUMA	4	5	5	5	9.1	84.141	272130000	308950000	257040000
V9HW65	V9HW65;A0A024R5Z7;P07355;H0YN42;H0YMD0;H0YMU9;A6NMY6;B4DNH8;H0YM50;H0YKS4;H0YMM1;B3KRQ1;H0YNP5;H0YKZ7;H0YLV6;H0YMT9;H0YKL9;H0YN28;H0YL33;H0YMW4;H0YKV8;H0YMD9;H0YNA0;H0YNB8;H0YKN4;H0YN52;H0YLE2	tr|V9HW65|V9HW65_HUMAN Annexin OS=Homo sapiens GN=HEL-S-270 PE=2 SV=1;tr|A0A024R5Z7|A0A024R5Z7_HUMAN Annexin OS=Homo sapiens GN=ANXA2 PE=3 SV=1;sp|P07355|ANXA2_HUMAN Annexin A2 OS=Homo sapiens GN=ANXA2 PE=1 SV=2;tr|H0YN42|H0YN42_HUMAN Annexin (Fragment) OS	27	20	12	20	65.8	38.576	6520400000	7203700000	6151800000	36208000000	32335000000	25455000000
G3V5E4	G3V5E4;G3V4W4;A0A024R649;Q96EK6	tr|G3V5E4|G3V5E4_HUMAN Glucosamine 6-phosphate N-acetyltransferase OS=Homo sapiens GN=GNPNAT1 PE=1 SV=1;tr|G3V4W4|G3V4W4_HUMAN Glucosamine 6-phosphate N-acetyltransferase (Fragment) OS=Homo sapiens GN=GNPNAT1 PE=1 SV=1;tr|A0A024R649|A0A024R649_HUMAN Glucos	4	1	1	1	9.7	12.976
A0A024R652	A0A024R652;F5H2F4;P11586;B7Z809;V9GYY3	tr|A0A024R652|A0A024R652_HUMAN Methylenetetrahydrofolate dehydrogenase (NADP+ dependent) 1, methenyltetrahydrofolate cyclohydrolase, formyltetrahydrofolate synthetase, isoform CRA_a OS=Homo sapiens GN=MTHFD1 PE=3 SV=1;tr|F5H2F4|F5H2F4_HUMAN C-1-tetrahydrof	5	21	21	21	27.3	101.53		57794000	61459000	2345400000	603240000	862030000
A0A024R663	A0A024R663;Q86UP2	tr|A0A024R663|A0A024R663_HUMAN Kinectin 1 (Kinesin receptor), isoform CRA_a OS=Homo sapiens GN=KTN1 PE=4 SV=1;sp|Q86UP2|KTN1_HUMAN Kinectin OS=Homo sapiens GN=KTN1 PE=1 SV=1	2	2	2	2	2	156.27				25315000
G3V3M5	G3V3M5;Q86SW6;Q86SW5;G3V3R1;G3V3Z8;A0A024R684;A0A024R681;B2RCI6;A0A024R6C4;A0A024R6F4;P49757	tr|G3V3M5|G3V3M5_HUMAN Protein numb homolog (Fragment) OS=Homo sapiens GN=NUMB PE=1 SV=8;tr|Q86SW6|Q86SW6_HUMAN Full-length cDNA 5-PRIME end of clone CS0DK001YD24 of HeLa cells of Homo sapiens (human) (Fragment) OS=Homo sapiens PE=2 SV=1;tr|Q86SW5|Q86SW5_H	11	1	1	1	4.5	24.904
A0A024R687	A0A024R687;Q96AC1;A8K6S3;H0YJ34;A0A0U1RRM8;G3V281;G3V5R2;H0YJB6;G3V3J0;Q54A15;B2RAX1;Q9BQL6;G3V379;Q5JWV4;Q49AC8;G3V1L6	tr|A0A024R687|A0A024R687_HUMAN Pleckstrin homology domain containing, family C (With FERM domain) member 1, isoform CRA_b OS=Homo sapiens GN=PLEKHC1 PE=4 SV=1;sp|Q96AC1|FERM2_HUMAN Fermitin family homolog 2 OS=Homo sapiens GN=FERMT2 PE=1 SV=1;tr|A8K6S3|A8K	16	16	16	16	28.1	77.86	40692000		99466000	1265800000	1132300000	1142200000
Q86TY5	Q86TY5;Q6FGL0;A0A024R693;Q59FR8;P17931;G3V3R6;Q6NVH9	tr|Q86TY5|Q86TY5_HUMAN Galectin OS=Homo sapiens PE=2 SV=1;tr|Q6FGL0|Q6FGL0_HUMAN Galectin (Fragment) OS=Homo sapiens GN=LGALS3 PE=2 SV=1;tr|A0A024R693|A0A024R693_HUMAN Galectin OS=Homo sapiens GN=hCG_22119 PE=4 SV=1;tr|Q59FR8|Q59FR8_HUMAN Galectin (Fragmen	7	2	2	2	14.9	13.897	132370000	157100000	144580000	208880000	166320000	288570000
A0A024R694	A0A024R694;P12814;H9KV75;B7Z565;Q86TX4;B4DFY0;B3KUX9;B7Z2W3;H7C5W8;A1L0V1;G3V2W4;H0YJW3;G3V2N5;H0YJ11;B4DRP5;Q5ZEZ4;B7Z4V1;G3V5M4;G3V2X9;G3V380	tr|A0A024R694|A0A024R694_HUMAN Actinin, alpha 1, isoform CRA_a OS=Homo sapiens GN=ACTN1 PE=4 SV=1;sp|P12814|ACTN1_HUMAN Alpha-actinin-1 OS=Homo sapiens GN=ACTN1 PE=1 SV=2;tr|H9KV75|H9KV75_HUMAN Alpha-actinin-1 OS=Homo sapiens GN=ACTN1 PE=1 SV=1;tr|B7Z565|B	20	28	17	18	40.6	103.06	6374700		25068000	2070500000	1321600000	1382600000
Q53FV8	Q53FV8;A0A0S2Z4D2;A0A218KGQ6;A0A218KGQ3;A0A218KGP3;A0A218KGP1;A0A218KGP0;A0A218KGN7;A0A218KGN3;A0A024R6A3;P49768;G3V2B1;G3V519;G3V4M0;H0YM52;G3V4P4;G3V3Z0;E5RFW4;G3V499;G3V2G7;B7Z8T5;E5RG63;B4DVM3;E7ES96;A0A218KGQ4;A0A218KGN4;B1AP22;P49810	tr|Q53FV8|Q53FV8_HUMAN Presenilin (Fragment) OS=Homo sapiens PE=2 SV=1;tr|A0A0S2Z4D2|A0A0S2Z4D2_HUMAN Presenilin (Fragment) OS=Homo sapiens GN=PSEN1 PE=2 SV=1;tr|A0A218KGQ6|A0A218KGQ6_HUMAN Presenilin OS=Homo sapiens GN=PSEN1 PE=3 SV=1;tr|A0A218KGQ3|A0A218	28	2	2	2	5.4	52.066				82849000	33487000
A0A024R6E0	A0A024R6E0;Q9H4F8	tr|A0A024R6E0|A0A024R6E0_HUMAN SPARC related modular calcium binding 1, isoform CRA_b OS=Homo sapiens GN=SMOC1 PE=4 SV=1;sp|Q9H4F8|SMOC1_HUMAN SPARC-related modular calcium-binding protein 1 OS=Homo sapiens GN=SMOC1 PE=1 SV=1	2	7	7	7	17.5	48.162				535760000	392380000	468590000
A0A024R6I3	A0A024R6I3;Q53GF9;P49755;B4DZH3;B4DL12;G3V2K7	tr|A0A024R6I3|A0A024R6I3_HUMAN Testicular tissue protein Li 206 OS=Homo sapiens GN=TMED10 PE=2 SV=1;tr|Q53GF9|Q53GF9_HUMAN Full-length cDNA 5-PRIME end of clone CS0DF013YM24 of Fetal brain of Homo sapiens (Human) variant (Fragment) OS=Homo sapiens PE=2 SV=	6	5	5	5	26	24.976	144370000	119950000	82379000	358810000	387510000	384490000
A0A024R6K8	A0A024R6K8;P23381;H0YJP3;G3V3H8;G3V3Y5	tr|A0A024R6K8|A0A024R6K8_HUMAN Tryptophanyl-tRNA synthetase, isoform CRA_a OS=Homo sapiens GN=WARS PE=3 SV=1;sp|P23381|SYWC_HUMAN Tryptophan--tRNA ligase, cytoplasmic OS=Homo sapiens GN=WARS PE=1 SV=2	5	3	3	3	8.5	53.165				110310000	71415000
A0A024R6M6	A0A024R6M6;Q9UL15;A8K5J7;G3V274	tr|A0A024R6M6|A0A024R6M6_HUMAN BCL2-associated athanogene 5 OS=Homo sapiens GN=BAG5 PE=2 SV=1;sp|Q9UL15|BAG5_HUMAN BAG family molecular chaperone regulator 5 OS=Homo sapiens GN=BAG5 PE=1 SV=1;tr|A8K5J7|A8K5J7_HUMAN cDNA FLJ77290, highly similar to Homo sap	4	9	9	9	26.4	51.199				417150000	441020000	730730000
Q86TR8	Q86TR8;H0YLY0;A0A024R6N2;Q9Y5S2	tr|Q86TR8|Q86TR8_HUMAN Full-length cDNA 5-PRIME end of clone CS0DF001YB10 of Fetal brain of Homo sapiens (human) (Fragment) OS=Homo sapiens PE=2 SV=1;tr|H0YLY0|H0YLY0_HUMAN Serine/threonine-protein kinase MRCK beta (Fragment) OS=Homo sapiens GN=CDC42BPB PE	4	1	1	1	1.9	58.738				15302000	5516900
Q05DF3	Q05DF3;H0YN40;Q6IBU0;A0A024R6Q1;P55010	tr|Q05DF3|Q05DF3_HUMAN eIF5 protein (Fragment) OS=Homo sapiens GN=EIF5 PE=2 SV=1;tr|H0YN40|H0YN40_HUMAN Eukaryotic translation initiation factor 5 (Fragment) OS=Homo sapiens GN=EIF5 PE=1 SV=1;tr|Q6IBU0|Q6IBU0_HUMAN eIF5 protein OS=Homo sapiens GN=EIF5 PE=2	5	1	1	1	7.2	18.783				13447000	7336400
B2RDX0	B2RDX0;A8K7Z9;A0A024R6R1	tr|B2RDX0|B2RDX0_HUMAN cDNA, FLJ96805, highly similar to Homo sapiens SHC SH2-domain binding protein 1 (SHCBP1), mRNA OS=Homo sapiens PE=2 SV=1;tr|A8K7Z9|A8K7Z9_HUMAN cDNA FLJ78530, highly similar to Homo sapiens SHC SH2-domain binding protein 1 (SHCBP1),	3	1	1	1	2.1	75.632
A0A024R6R4	A0A024R6R4;P08253	tr|A0A024R6R4|A0A024R6R4_HUMAN Matrix metallopeptidase 2 (Gelatinase A, 72kDa gelatinase, 72kDa type IV collagenase), isoform CRA_a OS=Homo sapiens GN=MMP2 PE=3 SV=1;sp|P08253|MMP2_HUMAN 72 kDa type IV collagenase OS=Homo sapiens GN=MMP2 PE=1 SV=2	2	1	1	1	2.1	73.881		73640000				27993000
A0A024R6S1	A0A024R6S1;O60884;T2DN57;T2DPK5;I3L320;A0A087WT48	tr|A0A024R6S1|A0A024R6S1_HUMAN DnaJ (Hsp40) homolog, subfamily A, member 2, isoform CRA_a OS=Homo sapiens GN=DNAJA2 PE=3 SV=1;sp|O60884|DNJA2_HUMAN DnaJ homolog subfamily A member 2 OS=Homo sapiens GN=DNAJA2 PE=1 SV=1	6	8	8	8	24.3	45.745	114070000	147380000	263170000	354690000	323990000	721090000
B3KUZ8	B3KUZ8;A8K482;A0A024R6W0;P00505;B4DY39	tr|B3KUZ8|B3KUZ8_HUMAN Aspartate aminotransferase OS=Homo sapiens PE=2 SV=1;tr|A8K482|A8K482_HUMAN Aspartate aminotransferase OS=Homo sapiens PE=2 SV=1;tr|A0A024R6W0|A0A024R6W0_HUMAN Aspartate aminotransferase OS=Homo sapiens GN=GOT2 PE=4 SV=1;sp|P00505|AA	5	2	2	2	7.5	41.326				50110000	36354000
A0A024R705	A0A024R705;Q9UN37;Q9NXK5;Q9UF30;I3L4J1;Q49AN7;B3KNH6;Q6PIW4	tr|A0A024R705|A0A024R705_HUMAN Vacuolar protein sorting 4A (Yeast), isoform CRA_c OS=Homo sapiens GN=VPS4A PE=3 SV=1;sp|Q9UN37|VPS4A_HUMAN Vacuolar protein sorting-associated protein 4A OS=Homo sapiens GN=VPS4A PE=1 SV=1;tr|Q9NXK5|Q9NXK5_HUMAN cDNA FLJ2019	8	4	2	2	10.8	48.897	28604000	21086000	38311000	42695000	74078000	165070000
B4DFL1	B4DFL1;E9PEX6;B4DMK9;A0A024R713;P09622	tr|B4DFL1|B4DFL1_HUMAN Dihydrolipoyl dehydrogenase OS=Homo sapiens PE=2 SV=1;tr|E9PEX6|E9PEX6_HUMAN Dihydrolipoyl dehydrogenase OS=Homo sapiens GN=DLD PE=1 SV=1;tr|B4DMK9|B4DMK9_HUMAN Dihydrolipoyl dehydrogenase OS=Homo sapiens PE=2 SV=1;tr|A0A024R713|A0A0	5	2	2	2	5.4	48.899				104670000	23383000
A0A024R719	A0A024R719;Q92536	tr|A0A024R719|A0A024R719_HUMAN Solute carrier family 7 (Cationic amino acid transporter, y+ system), member 6, isoform CRA_a OS=Homo sapiens GN=SLC7A6 PE=4 SV=1;sp|Q92536|YLAT2_HUMAN Y+L amino acid transporter 2 OS=Homo sapiens GN=SLC7A6 PE=1 SV=3	2	1	1	1	2.9	56.827						14509000
Q59EB3	Q59EB3;B4DLF5;A0A024R759;A0A024R728;P08581;B4DPY6;Q9UEJ3	tr|Q59EB3|Q59EB3_HUMAN Receptor protein-tyrosine kinase (Fragment) OS=Homo sapiens PE=2 SV=1;tr|B4DLF5|B4DLF5_HUMAN cDNA FLJ59332, highly similar to Hepatocyte growth factor receptor (EC 2.7.10.1) OS=Homo sapiens PE=2 SV=1;tr|A0A024R759|A0A024R759_HUMAN Me	7	3	3	3	5.2	79.523				119500000	86619000	88897000
A0A024R732	A0A024R732;Q13425;A0A0G2JM75;J3KT21;H0YCS0;A0A140TA73	tr|A0A024R732|A0A024R732_HUMAN Syntrophin, beta 2 (Dystrophin-associated protein A1, 59kDa, basic component 2), isoform CRA_a OS=Homo sapiens GN=SNTB2 PE=4 SV=1;sp|Q13425|SNTB2_HUMAN Beta-2-syntrophin OS=Homo sapiens GN=SNTB2 PE=1 SV=1;tr|A0A0G2JM75|A0A0G2	6	2	2	2	4.1	57.949				60433000	39414000	40654000
Q6IAW5	Q6IAW5;B3KQF5;B3KNG6;A0A024R755;O43852;H0Y875;B3KQK3	tr|Q6IAW5|Q6IAW5_HUMAN CALU protein OS=Homo sapiens GN=CALU PE=2 SV=1;tr|B3KQF5|B3KQF5_HUMAN cDNA FLJ90381 fis, clone NT2RP2005035, highly similar to Calumenin OS=Homo sapiens PE=2 SV=1;tr|B3KNG6|B3KNG6_HUMAN cDNA FLJ14554 fis, clone NT2RM2001839, highly s	7	5	5	5	18.7	37.106	160340000	296060000	239650000	333120000	189240000	169880000
Q59EL5	Q59EL5;E9PCX2;A0A024R7A8;P15121;E9PEF9	tr|Q59EL5|Q59EL5_HUMAN Aldo-keto reductase family 1, member B1 variant (Fragment) OS=Homo sapiens PE=2 SV=1;tr|E9PCX2|E9PCX2_HUMAN Aldose reductase OS=Homo sapiens GN=AKR1B1 PE=1 SV=1;tr|A0A024R7A8|A0A024R7A8_HUMAN Aldo-keto reductase family 1, member B1 (	5	3	3	3	15.4	29.155			49433000	160300000	80564000	59451000
K7EL68	K7EL68;K7EQA9;K7EKQ2;Q6FG59;A0A024R7B7;Q16543	tr|K7EL68|K7EL68_HUMAN Hsp90 co-chaperone Cdc37 (Fragment) OS=Homo sapiens GN=CDC37 PE=1 SV=1;tr|K7EQA9|K7EQA9_HUMAN Hsp90 co-chaperone Cdc37 (Fragment) OS=Homo sapiens GN=CDC37 PE=1 SV=1;tr|K7EKQ2|K7EKQ2_HUMAN Hsp90 co-chaperone Cdc37 (Fragment) OS=Homo s	6	1	1	1	7.6	21.003				37815000	22254000
A0A024R7D2	A0A024R7D2;A0A088QF11;A0A024R798;Q8IWA5;A0A088QCU6;K7EMR2;K7ER17;K7EPV6;K7ESP7;B3KX31	tr|A0A024R7D2|A0A024R7D2_HUMAN Solute carrier family 44, member 2, isoform CRA_a OS=Homo sapiens GN=SLC44A2 PE=3 SV=1;tr|A0A088QF11|A0A088QF11_HUMAN Choline transporter-like protein 2 isoform 2 OS=Homo sapiens GN=SLC44A2 PE=3 SV=1;tr|A0A024R798|A0A024R798_	10	4	4	4	7.2	80.151				231520000
A0A024R7F1	A0A024R7F1;K7ELL7;B4DJQ5;P14314;A0A0S2Z4D8;A0A0S2Z4W7;A0A0C4DGP4;A2VCQ4;A0A0S2Z4A0;K7EKX1;K7EJ70;K7EPW7	tr|A0A024R7F1|A0A024R7F1_HUMAN Protein kinase C substrate 80K-H, isoform CRA_a OS=Homo sapiens GN=PRKCSH PE=4 SV=1;tr|K7ELL7|K7ELL7_HUMAN Glucosidase 2 subunit beta OS=Homo sapiens GN=PRKCSH PE=1 SV=1;tr|B4DJQ5|B4DJQ5_HUMAN cDNA FLJ59211, highly similar to	12	5	5	5	13.9	59.296				288720000	48904000	74874000
A0A024R7H5	A0A024R7H5;B4E0Z6;Q10589	tr|A0A024R7H5|A0A024R7H5_HUMAN Bone marrow stromal cell antigen 2, isoform CRA_a OS=Homo sapiens GN=BST2 PE=4 SV=1;tr|B4E0Z6|B4E0Z6_HUMAN cDNA FLJ59809, highly similar to Bone marrow stromal antigen 2 OS=Homo sapiens PE=2 SV=1;sp|Q10589|BST2_HUMAN Bone mar	3	4	4	4	18.9	19.769	27797000		42688000	4535400000	4130300000	603170000
A8K2I7	A8K2I7;A0A024R7I0;O14908;K7ELJ2;K7EM11;A0A024R7I1	tr|A8K2I7|A8K2I7_HUMAN cDNA FLJ76072, highly similar to Homo sapiens GIPC PDZ domain containing family, member 1 (GIPC1), transcript variant 1, mRNA OS=Homo sapiens PE=2 SV=1;tr|A0A024R7I0|A0A024R7I0_HUMAN GIPC PDZ domain containing family, member 1, isofo	6	2	2	2	8.7	36.039				106700000	115640000	121250000
A0A024R7I3	A0A024R7I3;P61006;H0YLJ8;H0YL94;B3KTE3;H0YMN7;G5ELZ6;G5ELZ5;Q59EP4;G5EMR8;P59190	tr|A0A024R7I3|A0A024R7I3_HUMAN RAB8A, member RAS oncogene family, isoform CRA_a OS=Homo sapiens GN=RAB8A PE=4 SV=1;sp|P61006|RAB8A_HUMAN Ras-related protein Rab-8A OS=Homo sapiens GN=RAB8A PE=1 SV=1	11	4	3	3	21.3	23.668		240970000		209990000	106520000	99582000
B4E0Q6	B4E0Q6;A0A0U1RR30;B4DKZ7;A0A0U1RRM1;B3KSZ4;A0A024R7K7;A0A024R7M6;Q8WXI9;Q86YP4	tr|B4E0Q6|B4E0Q6_HUMAN cDNA FLJ60209, highly similar to Transcriptional repressor p66 alpha OS=Homo sapiens PE=2 SV=1;tr|A0A0U1RR30|A0A0U1RR30_HUMAN Transcriptional repressor p66-beta (Fragment) OS=Homo sapiens GN=GATAD2B PE=1 SV=1;tr|B4DKZ7|B4DKZ7_HUMAN c	9	1	1	1	4.2	28.651
A0A059XG67	A0A059XG67;A0A059XBJ1;A0A059XAL2;A0A059XAJ5;A0A059X4U2;A0A024R7L5;A0A024R7L8;Q92900	tr|A0A059XG67|A0A059XG67_HUMAN UPF1 (Fragment) OS=Homo sapiens GN=UPF1 PE=4 SV=1;tr|A0A059XBJ1|A0A059XBJ1_HUMAN UPF1 (Fragment) OS=Homo sapiens GN=UPF1 PE=4 SV=1;tr|A0A059XAL2|A0A059XAL2_HUMAN UPF1 (Fragment) OS=Homo sapiens GN=UPF1 PE=4 SV=1;tr|A0A059XAJ5	8	1	1	1	12.9	10.181
E9PQA6	E9PQA6;A8K0C2;A0A024R7L6;Q96EY5	tr|E9PQA6|E9PQA6_HUMAN Multivesicular body subunit 12A OS=Homo sapiens GN=MVB12A PE=1 SV=1;tr|A8K0C2|A8K0C2_HUMAN cDNA FLJ75950 OS=Homo sapiens PE=2 SV=1;tr|A0A024R7L6|A0A024R7L6_HUMAN Uncharacterized protein OS=Homo sapiens GN=LOC93343 PE=4 SV=1;sp|Q96EY5	4	1	1	1	6.2	28.703
B2R8A2	B2R8A2;A0A024R7M0;Q9BVK6;B4DPP4	tr|B2R8A2|B2R8A2_HUMAN cDNA, FLJ93804, highly similar to Homo sapiens gp25L2 protein (HSGP25L2G), mRNA OS=Homo sapiens PE=2 SV=1;tr|A0A024R7M0|A0A024R7M0_HUMAN Transmembrane emp24 protein transport domain containing 9, isoform CRA_a OS=Homo sapiens GN=TMED	4	3	3	3	17.3	25.077	408890000	149500000	266770000	281220000	403600000	384270000
A0A024R7S3	A0A024R7S3;P09497;H0Y9Q6;D6RJD1	tr|A0A024R7S3|A0A024R7S3_HUMAN Clathrin light chain OS=Homo sapiens GN=CLTB PE=3 SV=1;sp|P09497|CLCB_HUMAN Clathrin light chain B OS=Homo sapiens GN=CLTB PE=1 SV=1	4	4	4	4	17.1	23.181	153940000	188730000	223070000	93366000	101420000	108010000
B4DLA6	B4DLA6;B3KMX0;A0A024R7U6;P33991;A4FS09	tr|B4DLA6|B4DLA6_HUMAN DNA helicase OS=Homo sapiens PE=2 SV=1;tr|B3KMX0|B3KMX0_HUMAN DNA helicase OS=Homo sapiens PE=2 SV=1;tr|A0A024R7U6|A0A024R7U6_HUMAN DNA helicase OS=Homo sapiens GN=MCM4 PE=3 SV=1;sp|P33991|MCM4_HUMAN DNA replication licensing factor	5	3	3	3	4.9	92.722				60094000	38469000	46846000
A0A024R7V6	A0A024R7V6;P61019;E9PKL7;Q5HYI5;A0A0A1HAW1;Q8WUD1;H7C125;B4DUD4;E9PE37;H0YD31;Q96K32;Q9UL31;H0YDL5;O75546;Q6PIK3;A0A023HJ61	tr|A0A024R7V6|A0A024R7V6_HUMAN RAB2, member RAS oncogene family, isoform CRA_a OS=Homo sapiens GN=RAB2 PE=4 SV=1;sp|P61019|RAB2A_HUMAN Ras-related protein Rab-2A OS=Homo sapiens GN=RAB2A PE=1 SV=1;tr|E9PKL7|E9PKL7_HUMAN Ras-related protein Rab-2A OS=Homo s	16	7	7	7	41	23.545	121370000	222300000	198600000	627980000	363210000	320040000
A0A024R7Z5	A0A024R7Z5;O00560;B4DHN5;E9PBU7;G5EA09;B4DQ93	tr|A0A024R7Z5|A0A024R7Z5_HUMAN Syndecan binding protein (Syntenin), isoform CRA_c OS=Homo sapiens GN=SDCBP PE=4 SV=1;sp|O00560|SDCB1_HUMAN Syntenin-1 OS=Homo sapiens GN=SDCBP PE=1 SV=1;tr|B4DHN5|B4DHN5_HUMAN Syntenin-1 OS=Homo sapiens GN=SDCBP PE=1 SV=1;tr	6	7	7	7	36.9	32.444	1140800000	1512200000	1812400000	2087600000	2646400000	4191200000
A8MUD9	A8MUD9;A0A024R814;P18124;O95036;C9JZ88;C9JIJ5	tr|A8MUD9|A8MUD9_HUMAN 60S ribosomal protein L7 OS=Homo sapiens GN=RPL7 PE=1 SV=1;tr|A0A024R814|A0A024R814_HUMAN Ribosomal protein L7, isoform CRA_a OS=Homo sapiens GN=RPL7 PE=4 SV=1;sp|P18124|RL7_HUMAN 60S ribosomal protein L7 OS=Homo sapiens GN=RPL7 PE=1	6	3	3	3	15.4	24.433	46846000		60117000	233260000	57970000	68769000
H7C3T6	H7C3T6;A0A024R816;Q9C0H2	tr|H7C3T6|H7C3T6_HUMAN Protein tweety homolog (Fragment) OS=Homo sapiens GN=TTYH3 PE=1 SV=1;tr|A0A024R816|A0A024R816_HUMAN Protein tweety homolog OS=Homo sapiens GN=TTYH3 PE=3 SV=1;sp|Q9C0H2|TTYH3_HUMAN Protein tweety homolog 3 OS=Homo sapiens GN=TTYH3 PE=	3	1	1	1	8.1	20.475	75508000		120360000	34685000		35904000
Q96G38	Q96G38;B4DXN6;B4DV79;A4D210;A0A024R821;P55884;Q86UM1;C9JQN7;C9JZG1	tr|Q96G38|Q96G38_HUMAN Eukaryotic translation initiation factor 3 subunit B (Fragment) OS=Homo sapiens GN=EIF3B PE=2 SV=1;tr|B4DXN6|B4DXN6_HUMAN Eukaryotic translation initiation factor 3 subunit B OS=Homo sapiens GN=EIF3B PE=2 SV=1;tr|B4DV79|B4DV79_HUMAN	9	5	5	5	7.7	72.959		47152000		96835000	63459000	56447000
A0A024R824	A0A024R824;O15431;Q9BT69;Q6P708	tr|A0A024R824|A0A024R824_HUMAN Solute carrier family 31 (Copper transporters), member 1, isoform CRA_a OS=Homo sapiens GN=SLC31A1 PE=4 SV=1;sp|O15431|COPT1_HUMAN High affinity copper uptake protein 1 OS=Homo sapiens GN=SLC31A1 PE=1 SV=1;tr|Q9BT69|Q9BT69_HU	4	2	2	2	15.8	21.09	43746000	47532000	59349000	250780000	185700000	201730000
A0A024R845	A0A024R845;P61106;X6RFL8	tr|A0A024R845|A0A024R845_HUMAN RAB14, member RAS oncogene family, isoform CRA_a OS=Homo sapiens GN=RAB14 PE=4 SV=1;sp|P61106|RAB14_HUMAN Ras-related protein Rab-14 OS=Homo sapiens GN=RAB14 PE=1 SV=4;tr|X6RFL8|X6RFL8_HUMAN Ras-related protein Rab-14 (Fragme	3	10	10	10	58.1	23.897	162210000	126490000	212460000	892840000	489210000	543710000
B7Z3E2	B7Z3E2;A0A024R861;O00743	tr|B7Z3E2|B7Z3E2_HUMAN cDNA FLJ50777, highly similar to Serine/threonine-protein phosphatase 6 (EC 3.1.3.16) OS=Homo sapiens PE=2 SV=1;tr|A0A024R861|A0A024R861_HUMAN Serine/threonine-protein phosphatase OS=Homo sapiens GN=PPP6C PE=2 SV=1;sp|O00743|PPP6_HUM	3	1	1	1	7.6	18.033				39095000	8398700
F2Z388	F2Z388;A0A024R866;P42766	tr|F2Z388|F2Z388_HUMAN 60S ribosomal protein L35 OS=Homo sapiens GN=RPL35 PE=1 SV=1;tr|A0A024R866|A0A024R866_HUMAN Ribosomal protein L35, isoform CRA_a OS=Homo sapiens GN=RPL35 PE=3 SV=1;sp|P42766|RL35_HUMAN 60S ribosomal protein L35 OS=Homo sapiens GN=RPL	3	1	1	1	10.4	10.645	116730000		117410000	122980000
A0A024R872	A0A024R872;Q96TA1;Q9H8K1;Q2YD88	tr|A0A024R872|A0A024R872_HUMAN Chromosome 9 open reading frame 88, isoform CRA_a OS=Homo sapiens GN=C9orf88 PE=4 SV=1;sp|Q96TA1|NIBL1_HUMAN Niban-like protein 1 OS=Homo sapiens GN=FAM129B PE=1 SV=3	4	5	5	5	7.9	82.682				171020000	102530000	104910000
Q5T9B9	Q5T9B9;A8K2X4;A0A024R878;P17813;F5GX88;B7Z6Y5;Q96CG0;Q53G87;B4DYI8;B4DTC8	tr|Q5T9B9|Q5T9B9_HUMAN Endoglin (Osler-Rendu-Weber syndrome 1) OS=Homo sapiens GN=ENG PE=4 SV=1;tr|A8K2X4|A8K2X4_HUMAN cDNA FLJ75401, highly similar to Homo sapiens endoglin (Osler-Rendu-Weber syndrome 1), mRNA OS=Homo sapiens PE=2 SV=1;tr|A0A024R878|A0A02	10	6	6	6	13.3	67.541				600830000	474270000	418570000
B4E2V5	B4E2V5;B4DZK8;A0A024R882;P27105;B4E310;F8VSL7	tr|B4E2V5|B4E2V5_HUMAN cDNA FLJ52062, highly similar to Erythrocyte band 7 integral membrane protein OS=Homo sapiens PE=2 SV=1;tr|B4DZK8|B4DZK8_HUMAN cDNA FLJ61192, highly similar to Erythrocyte band 7 integral membrane protein OS=Homo sapiens PE=2 SV=1;tr	6	10	10	10	59.1	25.964			283730000	21090000000	4554600000	4746300000
A0A024R883	A0A024R883;O75348;F2Z307;O95670	tr|A0A024R883|A0A024R883_HUMAN V-type proton ATPase subunit G OS=Homo sapiens GN=ATP6V1G1 PE=3 SV=1;sp|O75348|VATG1_HUMAN V-type proton ATPase subunit G 1 OS=Homo sapiens GN=ATP6V1G1 PE=1 SV=3;tr|F2Z307|F2Z307_HUMAN V-type proton ATPase subunit G OS=Homo s	4	2	2	2	22	13.757				35982000	23217000	25836000
F5H7V9	F5H7V9;D3YHM4;A7MBN2;E9PC84;J3QSU6;A0A024R884;Q4LE33;P24821;B4E1W8	tr|F5H7V9|F5H7V9_HUMAN Tenascin OS=Homo sapiens GN=TNC PE=1 SV=1;tr|D3YHM4|D3YHM4_HUMAN Tenascin-C isoform 14/AD1/16 OS=Homo sapiens PE=2 SV=1;tr|A7MBN2|A7MBN2_HUMAN TNC protein OS=Homo sapiens GN=TNC PE=2 SV=1;tr|E9PC84|E9PC84_HUMAN Tenascin OS=Homo sapie	9	3	3	3	1.4	201.14		92646000
Q9NW37	Q9NW37;Q96SW8;A8K1C7;A0A024R892;Q8IWT6	tr|Q9NW37|Q9NW37_HUMAN cDNA FLJ10337 fis, clone NT2RM2000714, weakly similar to RAS SUPPRESSOR PROTEIN 1 OS=Homo sapiens PE=2 SV=1;tr|Q96SW8|Q96SW8_HUMAN cDNA FLJ14589 fis, clone NT2RM4001876, weakly similar to RAS SUPPRESSOR PROTEIN 1 OS=Homo sapiens PE=2	5	1	1	1	5	25.787					16237000
A0A0C4DFV9	A0A0C4DFV9;B2RCX0;A0A024R895;Q5VXV3;Q01105;A0A087X027;P0DME0	tr|A0A0C4DFV9|A0A0C4DFV9_HUMAN Protein SET OS=Homo sapiens GN=SET PE=1 SV=1;tr|B2RCX0|B2RCX0_HUMAN cDNA, FLJ96345, Homo sapiens SET translocation (myeloid leukemia-associated) (SET),mRNA OS=Homo sapiens PE=2 SV=1;tr|A0A024R895|A0A024R895_HUMAN SET transloc	7	4	4	4	19.9	31.124	30055000			304470000	359500000	52608000
A0A024R8B2	A0A024R8B2;P62166	tr|A0A024R8B2|A0A024R8B2_HUMAN Frequenin homolog (Drosophila), isoform CRA_a OS=Homo sapiens GN=FREQ PE=4 SV=1;sp|P62166|NCS1_HUMAN Neuronal calcium sensor 1 OS=Homo sapiens GN=NCS1 PE=1 SV=2	2	1	1	1	5.8	21.878				27456000	6499500
F8W922	F8W922;B7Z4X0;B7Z1P9;A0A024R8B8;Q9H7P6;Q9H7N7	tr|F8W922|F8W922_HUMAN Multivesicular body subunit 12B (Fragment) OS=Homo sapiens GN=MVB12B PE=1 SV=1;tr|B7Z4X0|B7Z4X0_HUMAN cDNA FLJ55114 OS=Homo sapiens PE=2 SV=1;tr|B7Z1P9|B7Z1P9_HUMAN cDNA FLJ53722 OS=Homo sapiens PE=2 SV=1;tr|A0A024R8B8|A0A024R8B8_HUM	6	2	2	2	11.7	22.582	100240000	61736000	81083000	25894000
A0A024R8D7	A0A024R8D7;P31025	tr|A0A024R8D7|A0A024R8D7_HUMAN Lipocalin 1 (Tear prealbumin), isoform CRA_a OS=Homo sapiens GN=LCN1 PE=4 SV=1;sp|P31025|LCN1_HUMAN Lipocalin-1 OS=Homo sapiens GN=LCN1 PE=1 SV=1	2	2	2	2	14.2	19.25			540340000	11744000
A0A024R8E4	A0A024R8E4;Q9BV86;S4R338	tr|A0A024R8E4|A0A024R8E4_HUMAN Chromosome 9 open reading frame 32, isoform CRA_a OS=Homo sapiens GN=C9orf32 PE=4 SV=1;sp|Q9BV86|NTM1A_HUMAN N-terminal Xaa-Pro-Lys N-methyltransferase 1 OS=Homo sapiens GN=NTMT1 PE=1 SV=3;tr|S4R338|S4R338_HUMAN N-terminal Xa	3	2	2	2	15.2	25.387				43610000	30490000	20691000
B2ZZ86	B2ZZ86;A0A024R8E5;P20908;Q59EE7;A0A087WXW9;Q96HC0;H7BY82;Q59HB5;D3DT71;D3DT72;P12107	tr|B2ZZ86|B2ZZ86_HUMAN Collagen type V alpha 1 OS=Homo sapiens GN=COL5A1 PE=2 SV=1;tr|A0A024R8E5|A0A024R8E5_HUMAN Collagen, type V, alpha 1, isoform CRA_a OS=Homo sapiens GN=COL5A1 PE=4 SV=1;sp|P20908|CO5A1_HUMAN Collagen alpha-1(V) chain OS=Homo sapiens G	11	11	11	11	7.6	183.59	264010000	369140000	668170000	834530000	841480000	1855500000
B5BU78	B5BU78;A0A024R8J2;Q93096;A0A0D9SGK2;Q12974;E9PMY3;E9PML8;E9PJC0;E9PRR9	tr|B5BU78|B5BU78_HUMAN Protein tyrosine phosphatase type IVA protein 1 OS=Homo sapiens GN=PTP4A1 PE=2 SV=1;tr|A0A024R8J2|A0A024R8J2_HUMAN Protein tyrosine phosphatase type IVA, member 1, isoform CRA_a OS=Homo sapiens GN=PTP4A1 PE=4 SV=1;sp|Q93096|TP4A1_HUM	9	3	3	3	20.8	19.787		61803000		76168000	74601000	94874000
A0A087WX92	A0A087WX92;A8K302;A0A024R8J3;O15403	tr|A0A087WX92|A0A087WX92_HUMAN Monocarboxylate transporter 7 OS=Homo sapiens GN=SLC16A6 PE=1 SV=1;tr|A8K302|A8K302_HUMAN cDNA FLJ76016, highly similar to Homo sapiens solute carrier family 16 (monocarboxylic acid transporters), member 6 (SLC16A6), mRNA OS=	4	3	3	3	5.6	57.494				61882000	69863000	93137000
Q59H46	Q59H46;B7ZLD8;B7ZLD5;A0A024R8K7;A0A024R8T0;A0A024R8N2;P16144;J3QQL2;B4E3N0;Q2VP98	tr|Q59H46|Q59H46_HUMAN Integrin beta (Fragment) OS=Homo sapiens PE=2 SV=1;tr|B7ZLD8|B7ZLD8_HUMAN Integrin beta OS=Homo sapiens GN=ITGB4 PE=2 SV=1;tr|B7ZLD5|B7ZLD5_HUMAN Integrin beta OS=Homo sapiens GN=ITGB4 PE=2 SV=1;tr|A0A024R8K7|A0A024R8K7_HUMAN Integri	10	4	4	4	3.2	169.15				75541000		62213000
B4DWV9	B4DWV9;A0A024R8M0;Q14344	tr|B4DWV9|B4DWV9_HUMAN cDNA FLJ53108, highly similar to Guanine nucleotide-binding protein alpha-13 subunit OS=Homo sapiens PE=2 SV=1;tr|A0A024R8M0|A0A024R8M0_HUMAN Guanine nucleotide binding protein (G protein), alpha 13, isoform CRA_a OS=Homo sapiens GN=	3	2	2	2	5.4	40.975				46674000	66522000	26614000
A0A024R8Q0	A0A024R8Q0;A0A0S2Z5A5;A0A024R8V0;Q9UHD8;K7ELJ9;K7ER52;K7EIE4;K7ER14;K7EQD7;K7EK18;K7EL40;Q1WWK5;A0A0S2Z5W9;K7ERG1;K7EIR4;K7EKN4;K7EN52;K7ENQ5;K7EJ51;K7EJZ2;K7EJL9	tr|A0A024R8Q0|A0A024R8Q0_HUMAN Septin 9, isoform CRA_b OS=Homo sapiens GN=SEPT9 PE=3 SV=1;tr|A0A0S2Z5A5|A0A0S2Z5A5_HUMAN Septin 9 isoform 1 (Fragment) OS=Homo sapiens GN=SEPT9 PE=2 SV=1;tr|A0A024R8V0|A0A024R8V0_HUMAN Septin 9, isoform CRA_a OS=Homo sapiens	21	4	4	4	12.3	47.469				93575000		70186000
A0A024R8S5	A0A024R8S5;P07237;B4DUA5;H7BZ94;B4DLN6;B4DNL5;H0Y3Z3;Q96C96;B3KTQ9;I3L398;I3NI03;I3L312;B4DJS0;I3L4M2;I3L0S0;I3L3U6;B4DNP9;I3L514;I3L3P5;I3L1Y5	tr|A0A024R8S5|A0A024R8S5_HUMAN Protein disulfide-isomerase OS=Homo sapiens GN=P4HB PE=2 SV=1;sp|P07237|PDIA1_HUMAN Protein disulfide-isomerase OS=Homo sapiens GN=P4HB PE=1 SV=3;tr|B4DUA5|B4DUA5_HUMAN cDNA FLJ59430, highly similar to Protein disulfide-isome	20	17	17	17	34.3	57.116	849490000	512220000	350110000	1440900000	1035700000	845630000
A0A024R8U1	A0A024R8U1;O15427;Q53G91;J3QQV2;J3QSC3;J3KT83;J3QRA0;J3QQS9;J3KTI8;J3QRP8;J3QLE3;J3KTM6;J3QRU2	tr|A0A024R8U1|A0A024R8U1_HUMAN Solute carrier family 16 (Monocarboxylic acid transporters), member 3, isoform CRA_a OS=Homo sapiens GN=SLC16A3 PE=4 SV=1;sp|O15427|MOT4_HUMAN Monocarboxylate transporter 4 OS=Homo sapiens GN=SLC16A3 PE=1 SV=1;tr|Q53G91|Q53G9	13	6	6	6	15.3	49.469		65956000	79219000	589090000	2508700000	722770000
A0A024R8V7	A0A024R8V7;A0A140VK57;P16035	tr|A0A024R8V7|A0A024R8V7_HUMAN TIMP metallopeptidase inhibitor 2, isoform CRA_b OS=Homo sapiens GN=TIMP2 PE=4 SV=1;tr|A0A140VK57|A0A140VK57_HUMAN Testicular secretory protein Li 57 OS=Homo sapiens PE=2 SV=1;sp|P16035|TIMP2_HUMAN Metalloproteinase inhibitor	3	1	1	1	7.8	20.195			56160000
A0A024R8W0	A0A024R8W0;P38919;I3L3H2	tr|A0A024R8W0|A0A024R8W0_HUMAN DEAD (Asp-Glu-Ala-Asp) box polypeptide 48, isoform CRA_a OS=Homo sapiens GN=DDX48 PE=3 SV=1;sp|P38919|IF4A3_HUMAN Eukaryotic initiation factor 4A-III OS=Homo sapiens GN=EIF4A3 PE=1 SV=4	3	4	3	3	10.5	46.871				109920000	58300000	75479000
Q53GB9	Q53GB9;A0A024R8Z1;Q5VV89;O14880	tr|Q53GB9|Q53GB9_HUMAN Microsomal glutathione S-transferase 3 variant (Fragment) OS=Homo sapiens PE=2 SV=1;tr|A0A024R8Z1|A0A024R8Z1_HUMAN Microsomal glutathione S-transferase 3, isoform CRA_a OS=Homo sapiens GN=MGST3 PE=4 SV=1;tr|Q5VV89|Q5VV89_HUMAN Micros	4	1	1	1	9.2	16.53
Q6NVY0	Q6NVY0;A0A024R904;Q9HB71	tr|Q6NVY0|Q6NVY0_HUMAN Calcyclin binding protein OS=Homo sapiens GN=CACYBP PE=2 SV=1;tr|A0A024R904|A0A024R904_HUMAN Calcyclin binding protein, isoform CRA_a OS=Homo sapiens GN=CACYBP PE=4 SV=1;sp|Q9HB71|CYBP_HUMAN Calcyclin-binding protein OS=Homo sapiens	3	3	3	3	11.8	26.182	106990000		93531000	74567000	102340000	50948000
A0A024R912	A0A024R912;Q9BZX2	tr|A0A024R912|A0A024R912_HUMAN Uridine-cytidine kinase OS=Homo sapiens GN=UCK2 PE=3 SV=1;sp|Q9BZX2|UCK2_HUMAN Uridine-cytidine kinase 2 OS=Homo sapiens GN=UCK2 PE=1 SV=1	2	1	1	1	3.8	29.299				12754000	9067700	6335300
A0A0D9SG88	A0A0D9SG88;A0A024R984;A8K5T0;A0A024R962;P08603	tr|A0A0D9SG88|A0A0D9SG88_HUMAN Complement factor H OS=Homo sapiens GN=CFH PE=1 SV=1;tr|A0A024R984|A0A024R984_HUMAN HCG40889, isoform CRA_a OS=Homo sapiens GN=hCG_40889 PE=4 SV=1;tr|A8K5T0|A8K5T0_HUMAN cDNA FLJ75416, highly similar to Homo sapiens complemen	5	1	1	1	4	51.007	40714000	58466000		40655000	31131000
A0A024R968	A0A024R968;P23634;A7E2D8;Q68DH9;A1X4Q2;A1X4Q1;H0YDG5;H7BZS8;H7BY13	tr|A0A024R968|A0A024R968_HUMAN Calcium-transporting ATPase OS=Homo sapiens GN=ATP2B4 PE=3 SV=1;sp|P23634|AT2B4_HUMAN Plasma membrane calcium-transporting ATPase 4 OS=Homo sapiens GN=ATP2B4 PE=1 SV=2;tr|A7E2D8|A7E2D8_HUMAN Calcium-transporting ATPase OS=Hom	9	16	2	10	20.2	133.93		50973000		330660000	352170000	745170000
A0A024R972	A0A024R972;P11047;R4GNC7	tr|A0A024R972|A0A024R972_HUMAN Laminin, gamma 1 (Formerly LAMB2), isoform CRA_a OS=Homo sapiens GN=LAMC1 PE=4 SV=1;sp|P11047|LAMC1_HUMAN Laminin subunit gamma-1 OS=Homo sapiens GN=LAMC1 PE=1 SV=3	3	22	22	22	16.3	174.01	1525500000	2268000000	1448000000	446500000	281510000	464490000
Q05DL8	Q05DL8;A0A024R994;O75131;A0A087WYQ3;A0A087WUS8;A0A087WXR6;E5RHZ0;H0YB26	tr|Q05DL8|Q05DL8_HUMAN CPNE3 protein (Fragment) OS=Homo sapiens GN=CPNE3 PE=2 SV=1;tr|A0A024R994|A0A024R994_HUMAN Copine III, isoform CRA_a OS=Homo sapiens GN=CPNE3 PE=4 SV=1;sp|O75131|CPNE3_HUMAN Copine-3 OS=Homo sapiens GN=CPNE3 PE=1 SV=1;tr|A0A087WYQ3|A	8	3	3	3	11.5	30.016	103210000		88916000	117420000	107190000	74173000
Q5S4N1	Q5S4N1;B4E132;A0A0D9SFB3;A0A0D9SG12;A0A024R9A4;B5BTY4;Q59GX6;A0A0D9SF53;O15523;O00571	tr|Q5S4N1|Q5S4N1_HUMAN Uncharacterized protein (Fragment) OS=Homo sapiens PE=2 SV=1;tr|B4E132|B4E132_HUMAN cDNA FLJ53122, highly similar to ATP-dependent RNA helicase DDX3Y (EC 3.6.1.-) OS=Homo sapiens PE=2 SV=1;tr|A0A0D9SFB3|A0A0D9SFB3_HUMAN ATP-dependent	10	2	1	1	6.1	40.187	20578000	27077000		60246000	35150000	43924000
A0A024R9E2	A0A024R9E2;A0A087WTT1;E7EQV3;B4DZW4;B3KT93;A0A024R9C1;P11940;E5RGH3;H0YEQ8;E7ERJ7;B4DQX0;B1ANR0;Q6IQ30;Q13310;E5RH24;E5RJB9;B1ANR1;H0YAP2;H0YB86;H0YBN4;H0YAR2;H0Y5F5	tr|A0A024R9E2|A0A024R9E2_HUMAN Poly(A) binding protein, cytoplasmic 1, isoform CRA_c OS=Homo sapiens GN=PABPC1 PE=4 SV=1;tr|A0A087WTT1|A0A087WTT1_HUMAN Polyadenylate-binding protein OS=Homo sapiens GN=PABPC1 PE=1 SV=1;tr|E7EQV3|E7EQV3_HUMAN Polyadenylate-b	22	3	3	3	7.6	47.334			80020000	138800000	78382000	118330000
A0A024R9D2	A0A024R9D2;Q86UE4	tr|A0A024R9D2|A0A024R9D2_HUMAN Metadherin, isoform CRA_a OS=Homo sapiens GN=MTDH PE=4 SV=1;sp|Q86UE4|LYRIC_HUMAN Protein LYRIC OS=Homo sapiens GN=MTDH PE=1 SV=2	2	1	1	1	2.7	63.836				37167000
A0A0B4J213	A0A0B4J213;E5RI99;A0A024R9D3;P62888	tr|A0A0B4J213|A0A0B4J213_HUMAN 60S ribosomal protein L30 OS=Homo sapiens GN=RPL30 PE=1 SV=1;tr|E5RI99|E5RI99_HUMAN 60S ribosomal protein L30 (Fragment) OS=Homo sapiens GN=RPL30 PE=1 SV=1;tr|A0A024R9D3|A0A024R9D3_HUMAN Ribosomal protein L30, isoform CRA_b O	4	1	1	1	37.3	5.5553				74789000
H3BSW0	H3BSW0;A0A024R9M3;Q8N9N7	tr|H3BSW0|H3BSW0_HUMAN Leucine-rich repeat-containing protein 57 (Fragment) OS=Homo sapiens GN=LRRC57 PE=1 SV=1;tr|A0A024R9M3|A0A024R9M3_HUMAN Leucine rich repeat containing 57, isoform CRA_c OS=Homo sapiens GN=LRRC57 PE=4 SV=1;sp|Q8N9N7|LRC57_HUMAN Leucin	3	2	2	2	16.2	16.324				18589000
H0YLY7	H0YLY7;H0YKE7;F5GX29;B4DSB5;H0YNG9;A0A024R9M9;Q99653	tr|H0YLY7|H0YLY7_HUMAN Calcineurin B homologous protein 1 (Fragment) OS=Homo sapiens GN=CHP1 PE=1 SV=1;tr|H0YKE7|H0YKE7_HUMAN Calcineurin B homologous protein 1 OS=Homo sapiens GN=CHP1 PE=1 SV=1;tr|F5GX29|F5GX29_HUMAN Calcineurin B homologous protein 1 OS=	7	1	1	1	13.2	10.632			35824000	22129000	57818000
A8K9B9	A8K9B9;A0A024R9N6;Q9H223	tr|A8K9B9|A8K9B9_HUMAN cDNA FLJ77391, highly similar to Homo sapiens EH-domain containing 4 (EHD4), mRNA OS=Homo sapiens PE=2 SV=1;tr|A0A024R9N6|A0A024R9N6_HUMAN EH-domain containing 4, isoform CRA_a OS=Homo sapiens GN=EHD4 PE=3 SV=1;sp|Q9H223|EHD4_HUMAN E	3	10	8	9	23.5	61.155	191460000	239920000	467610000	333440000	112690000	196660000
Q5H924	Q5H924;A0A024R9Y3;A0A024R9U8;A0A024R9W5;Q7Z6Z7	tr|Q5H924|Q5H924_HUMAN HECT, UBA and WWE domain containing 1 (Fragment) OS=Homo sapiens GN=HUWE1 PE=4 SV=1;tr|A0A024R9Y3|A0A024R9Y3_HUMAN HECT, UBA and WWE domain containing 1, isoform CRA_a OS=Homo sapiens GN=HUWE1 PE=4 SV=1;tr|A0A024R9U8|A0A024R9U8_HUMAN	5	2	2	2	0.7	374.19					5254500
B8ZZG1	B8ZZG1;A0A024RA25;Q9NZW5	tr|B8ZZG1|B8ZZG1_HUMAN MAGUK p55 subfamily member 6 OS=Homo sapiens GN=MPP6 PE=1 SV=1;tr|A0A024RA25|A0A024RA25_HUMAN Membrane protein, palmitoylated 6 (MAGUK p55 subfamily member 6), isoform CRA_c OS=Homo sapiens GN=MPP6 PE=3 SV=1;sp|Q9NZW5|MPP6_HUMAN MAGU	3	1	1	1	2.8	48.757				19067000
A0A024RA28	A0A024RA28;P22626;I6L957;A0A087WUI2	tr|A0A024RA28|A0A024RA28_HUMAN Heterogeneous nuclear ribonucleoprotein A2/B1, isoform CRA_d OS=Homo sapiens GN=HNRPA2B1 PE=4 SV=1;sp|P22626|ROA2_HUMAN Heterogeneous nuclear ribonucleoproteins A2/B1 OS=Homo sapiens GN=HNRNPA2B1 PE=1 SV=2;tr|I6L957|I6L957_HU	4	5	4	4	18.9	31.162		34560000		58654000	55240000	28069000
B5MCE7	B5MCE7;B5MCH7;B7Z4K8;E7ETZ4;B3KM68;A0A024RA42;Q9Y6E2	tr|B5MCE7|B5MCE7_HUMAN Basic leucine zipper and W2 domain-containing protein 2 OS=Homo sapiens GN=BZW2 PE=1 SV=1;tr|B5MCH7|B5MCH7_HUMAN Basic leucine zipper and W2 domain-containing protein 2 OS=Homo sapiens GN=BZW2 PE=1 SV=1;tr|B7Z4K8|B7Z4K8_HUMAN cDNA FL	7	1	1	1	4.4	26.182	29331000			45180000	33989000
Q53GF5	Q53GF5;A0A024RA52;P25787	tr|Q53GF5|Q53GF5_HUMAN Proteasome subunit alpha type (Fragment) OS=Homo sapiens PE=2 SV=1;tr|A0A024RA52|A0A024RA52_HUMAN Proteasome subunit alpha type OS=Homo sapiens GN=PSMA2 PE=1 SV=1;sp|P25787|PSA2_HUMAN Proteasome subunit alpha type-2 OS=Homo sapiens G	3	1	1	1	4.7	25.84	26102000		27519000	46157000
H7C3W1	H7C3W1;A4FVA8;A4FTY0;A0A024RA58;O60443	tr|H7C3W1|H7C3W1_HUMAN Gasdermin E (Fragment) OS=Homo sapiens GN=GSDME PE=1 SV=1;tr|A4FVA8|A4FVA8_HUMAN DFNA5 protein (Fragment) OS=Homo sapiens GN=DFNA5 PE=2 SV=1;tr|A4FTY0|A4FTY0_HUMAN Deafness, autosomal dominant 5 OS=Homo sapiens GN=DFNA5 PE=2 SV=1;tr|	5	1	1	1	5.1	23.686
A0A0U1RRE1	A0A0U1RRE1;B4DPQ6;A0A024RA87;Q3B7A3;Q59EY4;B4DNE4;G3V1Q4;A0A023T695;B4DUD6;Q8TC62;E7ES33;Q3LIE9;A4GYY8;A8K3D0;E7EPK1;Q16181	tr|A0A0U1RRE1|A0A0U1RRE1_HUMAN Septin-7 (Fragment) OS=Homo sapiens GN=SEPT7 PE=1 SV=1;tr|B4DPQ6|B4DPQ6_HUMAN cDNA FLJ53636, highly similar to Septin-7 OS=Homo sapiens PE=2 SV=1;tr|A0A024RA87|A0A024RA87_HUMAN Septin 7, isoform CRA_a OS=Homo sapiens GN=SEPT7	16	2	1	1	14	17.71				41721000
B4DKB2	B4DKB2;A0A024RAB0;A0A024RAB2;A0A024RAF7;P42892	tr|B4DKB2|B4DKB2_HUMAN Endothelin-converting enzyme 1 OS=Homo sapiens GN=ECE1 PE=1 SV=1;tr|A0A024RAB0|A0A024RAB0_HUMAN Endothelin converting enzyme 1, isoform CRA_a OS=Homo sapiens GN=ECE1 PE=4 SV=1;tr|A0A024RAB2|A0A024RAB2_HUMAN Endothelin converting enzy	5	2	2	2	3.3	83.573				89053000	48995000	38578000
A0A024RAB6	A0A024RAB6;P98160;Q59EG0;Q2VPA1;A0A0U1RQT3;H7BYA5;H0Y5A9	tr|A0A024RAB6|A0A024RAB6_HUMAN Heparan sulfate proteoglycan 2 (Perlecan), isoform CRA_b OS=Homo sapiens GN=HSPG2 PE=4 SV=1;sp|P98160|PGBM_HUMAN Basement membrane-specific heparan sulfate proteoglycan core protein OS=Homo sapiens GN=HSPG2 PE=1 SV=4;tr|Q59EG	7	75	75	75	23.6	464.01	23014000000	46102000000	27559000000	3944500000	3957800000	4880300000
A0A0A0MSV6	A0A0A0MSV6;D6R934;A0A024RAB9;P02746	tr|A0A0A0MSV6|A0A0A0MSV6_HUMAN Complement C1q subcomponent subunit B (Fragment) OS=Homo sapiens GN=C1QB PE=1 SV=6;tr|D6R934|D6R934_HUMAN Complement C1q subcomponent subunit B OS=Homo sapiens GN=C1QB PE=1 SV=1;tr|A0A024RAB9|A0A024RAB9_HUMAN Complement compo	4	1	1	1	6.1	24.03				74158000
U3KQ84	U3KQ84;A0A0C4DGS1;A0A024RAD5;P39656	tr|U3KQ84|U3KQ84_HUMAN Dolichyl-diphosphooligosaccharide--protein glycosyltransferase 48 kDa subunit (Fragment) OS=Homo sapiens GN=DDOST PE=1 SV=8;tr|A0A0C4DGS1|A0A0C4DGS1_HUMAN Dolichyl-diphosphooligosaccharide--protein glycosyltransferase 48 kDa subunit	4	4	4	4	42.2	17.105	121190000			92395000	164880000	79925000
B8ZZX6	B8ZZX6;A0A024RAD7;Q658P3	tr|B8ZZX6|B8ZZX6_HUMAN Metalloreductase STEAP3 OS=Homo sapiens GN=STEAP3 PE=1 SV=1;tr|A0A024RAD7|A0A024RAD7_HUMAN STEAP family member 3, isoform CRA_b OS=Homo sapiens GN=STEAP3 PE=4 SV=1;sp|Q658P3|STEA3_HUMAN Metalloreductase STEAP3 OS=Homo sapiens GN=STEA	3	2	2	2	6.1	50.628				38109000		14026000
A0A024RAE4	A0A024RAE4;B4E1U9;P60953;A0A024RAE6;A0A024R9T1;B7ZAY4;B4DMH5;Q5JYX0;Q9UJM1;Q9UJM0;F8WET9;B1AH79;G3V4H1;G3V476;V9HWD0;Q7Z513;A0A024R692;Q59G91;P17081;Q9H4E5	tr|A0A024RAE4|A0A024RAE4_HUMAN Cell division cycle 42 (GTP binding protein, 25kDa), isoform CRA_a OS=Homo sapiens GN=CDC42 PE=3 SV=1;tr|B4E1U9|B4E1U9_HUMAN cDNA FLJ54776, highly similar to Cell division control protein 42 homolog OS=Homo sapiens PE=2 SV=1;	20	7	6	6	41.4	21.258	633690000	729430000	1369200000	1388500000	1351400000	1181500000
B4E364	B4E364;C9J6B1;A0A024RAG3;P11234;C9JQB3	tr|B4E364|B4E364_HUMAN cDNA FLJ54954, highly similar to Ras-related protein Ral-B OS=Homo sapiens PE=2 SV=1;tr|C9J6B1|C9J6B1_HUMAN Ras-related protein Ral-B (Fragment) OS=Homo sapiens GN=RALB PE=1 SV=1;tr|A0A024RAG3|A0A024RAG3_HUMAN V-ral simian leukemia v	5	3	3	3	27.7	11.833	114540000	163630000	137520000	256270000	49574000	38266000
A0A024RAH0	A0A024RAH0;Q9Y2U5	tr|A0A024RAH0|A0A024RAH0_HUMAN Mitogen-activated protein kinase kinase kinase 2, isoform CRA_a OS=Homo sapiens GN=MAP3K2 PE=4 SV=1;sp|Q9Y2U5|M3K2_HUMAN Mitogen-activated protein kinase kinase kinase 2 OS=Homo sapiens GN=MAP3K2 PE=1 SV=2	2	1	1	1	1.3	69.74	49888000		167220000
A0A024RAI1	A0A024RAI1;P61158;B4DXW1;Q59FV6;B4DT29;B4DTI0;F8WDR7;Q59GD5;B7Z9W3;Q9P1U1;F8WEW2;F8WE84;B3KM55;B4E1U3;A0A0A0MTI9;H7C4J1;C9IZN3;Q9C0K3	tr|A0A024RAI1|A0A024RAI1_HUMAN ARP3 actin-related protein 3 homolog (Yeast), isoform CRA_a OS=Homo sapiens GN=ACTR3 PE=3 SV=1;sp|P61158|ARP3_HUMAN Actin-related protein 3 OS=Homo sapiens GN=ACTR3 PE=1 SV=3;tr|B4DXW1|B4DXW1_HUMAN Actin-related protein 3 OS=	18	6	6	6	21.5	47.371				300980000	229420000	248170000
H0YA83	H0YA83;H0Y9B6;Q5URX0;A0A024RAJ6;P07686	tr|H0YA83|H0YA83_HUMAN Beta-hexosaminidase subunit beta (Fragment) OS=Homo sapiens GN=HEXB PE=1 SV=1;tr|H0Y9B6|H0Y9B6_HUMAN Beta-hexosaminidase subunit beta (Fragment) OS=Homo sapiens GN=HEXB PE=1 SV=1;tr|Q5URX0|Q5URX0_HUMAN Beta-hexosaminidase subunit bet	5	1	1	1	7.1	19.412
E9PDT6	E9PDT6;D6R939;B7Z881;Q59HA3;E7EWC2;B7Z7U6;F5H7S7;A0A024RAJ8;Q13576	tr|E9PDT6|E9PDT6_HUMAN Ras GTPase-activating-like protein IQGAP2 (Fragment) OS=Homo sapiens GN=IQGAP2 PE=1 SV=1;tr|D6R939|D6R939_HUMAN Ras GTPase-activating-like protein IQGAP2 (Fragment) OS=Homo sapiens GN=IQGAP2 PE=1 SV=8;tr|B7Z881|B7Z881_HUMAN cDNA FLJ5	9	1	1	1	2.4	59.172	116880000	65597000	102030000
A0A024RAM0	A0A024RAM0;Q92973;K7ELC3;B4DSC0;E7EW37;S4R398;B3KPC8;A0A075B780;Q05D48;B4DRY5;A0A024R7F7;Q4LE60;O14787	tr|A0A024RAM0|A0A024RAM0_HUMAN Transportin 1, isoform CRA_a OS=Homo sapiens GN=TNPO1 PE=4 SV=1;sp|Q92973|TNPO1_HUMAN Transportin-1 OS=Homo sapiens GN=TNPO1 PE=1 SV=2	13	6	6	6	9.4	102.35				70746000	70579000
F5H001	F5H001;F5GZH1;F5H7N8;B4DNS7;A0A024RAU0;P78380	tr|F5H001|F5H001_HUMAN Oxidized low-density lipoprotein receptor 1 (Fragment) OS=Homo sapiens GN=OLR1 PE=1 SV=1;tr|F5GZH1|F5GZH1_HUMAN Oxidized low-density lipoprotein receptor 1 OS=Homo sapiens GN=OLR1 PE=1 SV=1;tr|F5H7N8|F5H7N8_HUMAN Oxidized low-density	6	1	1	1	14.4	12.03				27026000		23873000
A0A024RAV0	A0A024RAV0;P54687;A0A087WYF2	tr|A0A024RAV0|A0A024RAV0_HUMAN Branched-chain-amino-acid aminotransferase OS=Homo sapiens GN=BCAT1 PE=3 SV=1;sp|P54687|BCAT1_HUMAN Branched-chain-amino-acid aminotransferase, cytosolic OS=Homo sapiens GN=BCAT1 PE=1 SV=3;tr|A0A087WYF2|A0A087WYF2_HUMAN Branc	3	2	2	2	7.3	42.966		167750000	259420000
A0A024RAV2	A0A024RAV2;P46063;F5H4P4;F5H3W0;F5H2L2;F8WA66;F8WD97	tr|A0A024RAV2|A0A024RAV2_HUMAN ATP-dependent DNA helicase OS=Homo sapiens GN=RECQL PE=3 SV=1;sp|P46063|RECQ1_HUMAN ATP-dependent DNA helicase Q1 OS=Homo sapiens GN=RECQL PE=1 SV=3	7	5	5	5	8.5	73.457				97820000	82266000	96451000
F5H7F6	F5H7F6;F5H6X2;Q6LET6;A0A024RAX2;P10620	tr|F5H7F6|F5H7F6_HUMAN Microsomal glutathione S-transferase 1 (Fragment) OS=Homo sapiens GN=MGST1 PE=1 SV=1;tr|F5H6X2|F5H6X2_HUMAN Microsomal glutathione S-transferase 1 (Fragment) OS=Homo sapiens GN=MGST1 PE=1 SV=1;tr|Q6LET6|Q6LET6_HUMAN MGST1 protein (Fr	5	1	1	1	16.9	8.8863				400170000	191720000	153530000
F8VZY9	F8VZY9;B2RA03;A0A024RAY2;P05783;I6L965;CON__Q92764;C4AM86;CON__Q497I4;A0A024R1T2;Q92764;Q8N7Q0;CON__H-INV:HIT000015463	tr|F8VZY9|F8VZY9_HUMAN Keratin, type I cytoskeletal 18 OS=Homo sapiens GN=KRT18 PE=1 SV=1;tr|B2RA03|B2RA03_HUMAN cDNA, FLJ94640, highly similar to Homo sapiens keratin 18 (KRT18), mRNA OS=Homo sapiens PE=2 SV=1;tr|A0A024RAY2|A0A024RAY2_HUMAN Keratin 18, is	12	14	7	13	36.8	43.774	309550000	120680000	244330000	4232200000	1167000000	711260000
B2R627	B2R627;A0A024RB01;P08648;A8K6A5;H0YIV7;H0YHL9	tr|B2R627|B2R627_HUMAN cDNA, FLJ92752, highly similar to Homo sapiens integrin, alpha 5 (fibronectin receptor, alphapolypeptide) (ITGA5), mRNA OS=Homo sapiens PE=2 SV=1;tr|A0A024RB01|A0A024RB01_HUMAN Integrin, alpha 5 (Fibronectin receptor, alpha polypepti	6	8	8	8	11.7	114.48		65910000	44962000	724040000	158260000	227370000
A0A024RB09	A0A024RB09;P61020;Q6FI54	tr|A0A024RB09|A0A024RB09_HUMAN RAB5B, member RAS oncogene family, isoform CRA_a OS=Homo sapiens GN=RAB5B PE=4 SV=1;sp|P61020|RAB5B_HUMAN Ras-related protein Rab-5B OS=Homo sapiens GN=RAB5B PE=1 SV=1;tr|Q6FI54|Q6FI54_HUMAN RAB5B protein OS=Homo sapiens GN=R	3	4	2	2	22.3	23.707	71193000		113440000	170890000	120630000	78022000
Q75MH1	Q75MH1;A0A024RB14;P62854	tr|Q75MH1|Q75MH1_HUMAN 40S ribosomal protein S26 OS=Homo sapiens GN=RPS26 PE=3 SV=1;tr|A0A024RB14|A0A024RB14_HUMAN 40S ribosomal protein S26 OS=Homo sapiens GN=RPS26 PE=3 SV=1;sp|P62854|RS26_HUMAN 40S ribosomal protein S26 OS=Homo sapiens GN=RPS26 PE=1 SV=	3	1	1	1	13	12.985			34841000	50614000
B3KY56	B3KY56;B3KMV5;A0A024RB17;A0A024RB16;Q9BSJ8	tr|B3KY56|B3KY56_HUMAN cDNA FLJ46898 fis, clone UTERU3022168, highly similar to Protein FAM62A OS=Homo sapiens PE=2 SV=1;tr|B3KMV5|B3KMV5_HUMAN cDNA FLJ12728 fis, clone NT2RP2000040, highly similar to Protein FAM62A OS=Homo sapiens PE=2 SV=1;tr|A0A024RB17|	5	1	1	1	1.5	117.39				30219000	10071000
A0A024RB32	A0A024RB32;A0A087WYT3;B3KUY2;Q15185;B4DDC6	tr|A0A024RB32|A0A024RB32_HUMAN Prostaglandin E synthase 3 (Cytosolic), isoform CRA_a OS=Homo sapiens GN=PTGES3 PE=4 SV=1;tr|A0A087WYT3|A0A087WYT3_HUMAN Prostaglandin E synthase 3 OS=Homo sapiens GN=PTGES3 PE=1 SV=1;tr|B3KUY2|B3KUY2_HUMAN Prostaglandin E sy	5	3	3	3	28.1	18.697	62509000			150420000	361350000	106030000
F8W1N5	F8W1N5;F8VZJ2;F8VNW4;F8W0W4;H0YHX9;A0A024RB41;Q13765;E9PAV3;B4DDI8;F8VZ58;A8K6N6;Q9BZK3	tr|F8W1N5|F8W1N5_HUMAN Nascent polypeptide-associated complex subunit alpha (Fragment) OS=Homo sapiens GN=NACA PE=1 SV=1;tr|F8VZJ2|F8VZJ2_HUMAN Nascent polypeptide-associated complex subunit alpha OS=Homo sapiens GN=NACA PE=1 SV=1;tr|F8VNW4|F8VNW4_HUMAN Na	12	3	3	3	59.2	7.813	68258000		65225000	170830000	160370000	77985000
A0A0C4DGI3	A0A0C4DGI3;B3KTN4;B4DJV2;A0A024RB75;O75390;F8W642;F8VZK9;F8VX07;F8VRP1;F8VX68;H0YIC4;F8VPF9;F8VPA1;F8VTT8;F8W1S4;F8W4S1;H0YH82;Q0QEL2;B7Z1E1	tr|A0A0C4DGI3|A0A0C4DGI3_HUMAN Citrate synthase OS=Homo sapiens GN=CS PE=1 SV=1;tr|B3KTN4|B3KTN4_HUMAN Citrate synthase OS=Homo sapiens PE=2 SV=1;tr|B4DJV2|B4DJV2_HUMAN Citrate synthase OS=Homo sapiens GN=CS PE=1 SV=1;tr|A0A024RB75|A0A024RB75_HUMAN Citrate	19	2	2	2	6.2	44.703				99957000	26311000
A8K6Y1	A8K6Y1;Q6PIN5;A0A024RB85;Q05D08;Q9UQ80;F8VR77	tr|A8K6Y1|A8K6Y1_HUMAN cDNA FLJ75526, highly similar to Homo sapiens proliferation-associated 2G4, 38kDa (PA2G4), mRNA (Fragment) OS=Homo sapiens PE=2 SV=1;tr|Q6PIN5|Q6PIN5_HUMAN PA2G4 protein (Fragment) OS=Homo sapiens GN=PA2G4 PE=2 SV=1;tr|A0A024RB85|A0A	6	3	3	3	8.2	40.911			51703000	177460000
A0A024RB87	A0A024RB87;P61224;E7ESV4;F5H7Y6;A6NIZ1;F5H6R7;F5H004;F5GX62;Q9BXV4;F5H823;B7ZB78;F5GZG1;F5H4H0;F5GYH7;F5H077;F5GWU8;F5H491;F5H0B7;F5H500;F5GYB5;B7ZAY2;F8WBC0	tr|A0A024RB87|A0A024RB87_HUMAN RAP1B, member of RAS oncogene family, isoform CRA_a OS=Homo sapiens GN=RAP1B PE=4 SV=1;sp|P61224|RAP1B_HUMAN Ras-related protein Rap-1b OS=Homo sapiens GN=RAP1B PE=1 SV=1;tr|E7ESV4|E7ESV4_HUMAN Ras-related protein Rap-1b (Fra	22	7	3	7	41.3	20.825	578750000	931520000	1090100000	1942200000	1111500000	1340800000
A0A024RBA9	A0A024RBA9;Q9UL25;Q96GX3	tr|A0A024RBA9|A0A024RBA9_HUMAN RAB21, member RAS oncogene family, isoform CRA_a OS=Homo sapiens GN=RAB21 PE=4 SV=1;sp|Q9UL25|RAB21_HUMAN Ras-related protein Rab-21 OS=Homo sapiens GN=RAB21 PE=1 SV=3;tr|Q96GX3|Q96GX3_HUMAN KIAA0118 protein (Fragment) OS=Hom	3	5	5	5	29.3	24.347			229920000	269250000	167870000	206850000
F8VRJ2	F8VRJ2;B7Z5H0;H0YHC3;F8W020;F8W118;F8VXI6;F8VUX1;F8VY35;F8VV59;B7Z9C2;A0A024RBE6;F8W0J6;F5H4R6;B7Z2V4;H0YIV4;A0A024RBB7;P55209	tr|F8VRJ2|F8VRJ2_HUMAN Nucleosome assembly protein 1-like 1 (Fragment) OS=Homo sapiens GN=NAP1L1 PE=1 SV=1;tr|B7Z5H0|B7Z5H0_HUMAN cDNA FLJ54129, highly similar to Nucleosome assembly protein 1-like 1 OS=Homo sapiens PE=2 SV=1;tr|H0YHC3|H0YHC3_HUMAN Nucleos	17	2	1	1	23.7	13.5				42113000	78064000	110860000
A0A024RBC7	A0A024RBC7;P20020;E7ERY9;Q59H63;Q58F24;A0A0U1RQU3;A1L3B5;Q4J697;H0Y7S3;A0A024R2E4;Q4LE63;A0A024R2K6;Q16720;Q01814;H0YHH6;Q3L582;A1X4P7;F8W1V5;A1X4P8;A1X4P9	tr|A0A024RBC7|A0A024RBC7_HUMAN Calcium-transporting ATPase OS=Homo sapiens GN=ATP2B1 PE=3 SV=1;sp|P20020|AT2B1_HUMAN Plasma membrane calcium-transporting ATPase 1 OS=Homo sapiens GN=ATP2B1 PE=1 SV=3;tr|E7ERY9|E7ERY9_HUMAN Calcium-transporting ATPase OS=Hom	20	21	15	21	26.4	134.68	207990000	294760000	670750000	3445500000	1931800000	2504100000
F8VVM2	F8VVM2;Q8NCF7;Q53HC3;B2RE88;A0A024RBE8;A0A024RBH9;Q00325;F8VZL5;F8VWR4;F8VWQ0	tr|F8VVM2|F8VVM2_HUMAN Phosphate carrier protein, mitochondrial OS=Homo sapiens GN=SLC25A3 PE=1 SV=1;tr|Q8NCF7|Q8NCF7_HUMAN cDNA FLJ90278 fis, clone NT2RP1000325, highly similar to Phosphate carrier protein, mitochondrialprecursor OS=Homo sapiens PE=2 SV=1	10	2	2	2	6.8	36.161	90539000		82045000	284640000	48994000	60239000
B3KVX6	B3KVX6;Q8TB01;Q6NWZ1;A0A024RBH2;Q07065	tr|B3KVX6|B3KVX6_HUMAN cDNA FLJ41699 fis, clone HCHON2004776, highly similar to Homo sapiens cytoskeleton-associated protein 4 (CKAP4), mRNA OS=Homo sapiens PE=2 SV=1;tr|Q8TB01|Q8TB01_HUMAN Similar to cytoskeleton-associated protein 4 (Fragment) OS=Homo sa	5	6	6	6	14.4	58.15	238220000	172070000	151230000	364210000	80937000	93951000
B4DMH3	B4DMH3;Q53G58;B3KN06;A0A024RBI5;Q59EA2;Q9ULV4;F8W1H8;F8VUX3;F8VSA4;F8VRE9;H0YHL7;F8VTT6;F8VVB7;B7Z9V0;B4E3S0	tr|B4DMH3|B4DMH3_HUMAN Coronin OS=Homo sapiens PE=2 SV=1;tr|Q53G58|Q53G58_HUMAN Coronin (Fragment) OS=Homo sapiens PE=2 SV=1;tr|B3KN06|B3KN06_HUMAN Coronin OS=Homo sapiens PE=2 SV=1;tr|A0A024RBI5|A0A024RBI5_HUMAN Coronin OS=Homo sapiens GN=CORO1C PE=3 SV=1	15	4	4	4	9.2	49.378		87466000		182990000	156960000	108210000
Q8TBK5	Q8TBK5;Q8N5Z7;A0A024RBK3;Q9HBB3;Q02878;B4DRX3;B2R4K7;F8VZ45;U3KQR5;F8VR69;F8VZA3;F8VWR1;F8VU16	tr|Q8TBK5|Q8TBK5_HUMAN 60S ribosomal protein L6 OS=Homo sapiens GN=RPL6 PE=2 SV=1;tr|Q8N5Z7|Q8N5Z7_HUMAN 60S ribosomal protein L6 OS=Homo sapiens GN=RPL6 PE=2 SV=1;tr|A0A024RBK3|A0A024RBK3_HUMAN 60S ribosomal protein L6 OS=Homo sapiens GN=RPL6 PE=3 SV=1;tr	13	4	4	4	14.2	32.741	126860000	172760000	211600000	358770000	158620000	156380000
E2QRB9	E2QRB9;E9PIR7;B2R5P6;F8W809;B7Z2S5;A0A087WSW9;A0A182DWI3;Q6ZR44;A0A024RBK9;A0A140VKC9;A0A087WSY9;Q16881;E9PRI8;A0A0B4J225;E9PIZ5;E9PKD3	tr|E2QRB9|E2QRB9_HUMAN Thioredoxin reductase 1, cytoplasmic OS=Homo sapiens GN=TXNRD1 PE=1 SV=2;tr|E9PIR7|E9PIR7_HUMAN Thioredoxin reductase 1, cytoplasmic OS=Homo sapiens GN=TXNRD1 PE=1 SV=1;tr|B2R5P6|B2R5P6_HUMAN cDNA, FLJ92557, highly similar to Homo sa	16	8	8	8	24.1	50.723			31675000	761040000	196440000	575370000
Q9UPN1	Q9UPN1;F8VYE8;A0A024RBP2;F8W0W8;P36873;F8VR82;B7ZB67;B4DJ75;V9HW04;B3KXM2;P62140;B4DNE3;E7ETD8;C4TNW6;H0Y3Y6;F8W1A0;A0A087WYY5;B4E163	tr|Q9UPN1|Q9UPN1_HUMAN Serine/threonine-protein phosphatase (Fragment) OS=Homo sapiens GN=PPP1CC PE=3 SV=1;tr|F8VYE8|F8VYE8_HUMAN Serine/threonine-protein phosphatase OS=Homo sapiens GN=PPP1CC PE=1 SV=1;tr|A0A024RBP2|A0A024RBP2_HUMAN Serine/threonine-prote	18	5	1	1	20.4	33.773	19127000			29604000
F5H6A0	F5H6A0;J3KP58;A0A024RBR1;P30622	tr|F5H6A0|F5H6A0_HUMAN CAP-Gly domain-containing linker protein 1 (Fragment) OS=Homo sapiens GN=CLIP1 PE=1 SV=1;tr|J3KP58|J3KP58_HUMAN CAP-Gly domain-containing linker protein 1 OS=Homo sapiens GN=CLIP1 PE=1 SV=2;tr|A0A024RBR1|A0A024RBR1_HUMAN Restin (Reed	4	1	1	1	1.9	89.634
F8VVL1	F8VVL1;A0A024RBR3;O43583	tr|F8VVL1|F8VVL1_HUMAN Density-regulated protein OS=Homo sapiens GN=DENR PE=1 SV=1;tr|A0A024RBR3|A0A024RBR3_HUMAN Density-regulated protein OS=Homo sapiens GN=DENR PE=3 SV=1;sp|O43583|DENR_HUMAN Density-regulated protein OS=Homo sapiens GN=DENR PE=1 SV=2	3	1	1	1	11.2	17.77
A0A024RBS1	A0A024RBS1;E1NZA1;Q92616;B4DM32	tr|A0A024RBS1|A0A024RBS1_HUMAN GCN1 general control of amino-acid synthesis 1-like 1 (Yeast), isoform CRA_b OS=Homo sapiens GN=GCN1L1 PE=4 SV=1;tr|E1NZA1|E1NZA1_HUMAN Peroxisome proliferator activated receptor interacting complex protein OS=Homo sapiens GN	4	12	12	12	6.6	266.87				195270000	50527000	44708000
Q53HW2	Q53HW2;A8K4Z4;A0A024RBS2;P05388;Q6NSF2;F8VWS0;Q53HK9;F8VU65;F8VPE8;G3V210;F8VW21;B4E3D5;Q8NHW5;F8VQY6;F8VRK7;F8VZS0;F8VS58;F8VWV4;F8W1K8;Q3MHV2	tr|Q53HW2|Q53HW2_HUMAN 60S acidic ribosomal protein P0 (Fragment) OS=Homo sapiens PE=2 SV=1;tr|A8K4Z4|A8K4Z4_HUMAN 60S acidic ribosomal protein P0 OS=Homo sapiens PE=2 SV=1;tr|A0A024RBS2|A0A024RBS2_HUMAN 60S acidic ribosomal protein P0 OS=Homo sapiens GN=R	20	10	10	10	45.4	34.301	159310000	364070000	259310000	979210000	883870000	648530000
B7ZKQ9	B7ZKQ9;A0A024RBS4;B3KW46;B4DZ71;A0A0S2Z3N2;B4E3I1;Q59FM4;Q8WTV0;A0A0S2Z3I2;F5H4X0;F5H5E8	tr|B7ZKQ9|B7ZKQ9_HUMAN SCARB1 protein OS=Homo sapiens GN=SCARB1 PE=1 SV=1;tr|A0A024RBS4|A0A024RBS4_HUMAN Scavenger receptor class B, member 1, isoform CRA_b OS=Homo sapiens GN=SCARB1 PE=3 SV=1;tr|B3KW46|B3KW46_HUMAN cDNA FLJ42118 fis, clone TESTI2005610, h	11	8	8	8	15.8	53.847		40177000		1298400000	952230000	1105600000
A0A0B4J2E8	A0A0B4J2E8;A0A024RBT3;Q96D31	tr|A0A0B4J2E8|A0A0B4J2E8_HUMAN Calcium release-activated calcium channel protein 1 OS=Homo sapiens GN=ORAI1 PE=1 SV=1;tr|A0A024RBT3|A0A024RBT3_HUMAN Uncharacterized protein OS=Homo sapiens GN=FLJ14466 PE=4 SV=1;sp|Q96D31|CRCM1_HUMAN Calcium release-activat	3	1	1	1	5.5	26.136						33737000
A0A024RBU0	A0A024RBU0;Q9H9H4;F5H1F6;F5H4M0	tr|A0A024RBU0|A0A024RBU0_HUMAN Vacuolar protein sorting 37B (Yeast), isoform CRA_b OS=Homo sapiens GN=VPS37B PE=4 SV=1;sp|Q9H9H4|VP37B_HUMAN Vacuolar protein sorting-associated protein 37B OS=Homo sapiens GN=VPS37B PE=1 SV=1;tr|F5H1F6|F5H1F6_HUMAN Vacuolar	4	3	3	3	13.7	31.307	126780000	210870000	191050000	73921000	46783000	80268000
A0A024RBX6	A0A024RBX6;O00625	tr|A0A024RBX6|A0A024RBX6_HUMAN Pirin (Iron-binding nuclear protein), isoform CRA_a OS=Homo sapiens GN=PIR PE=3 SV=1;sp|O00625|PIR_HUMAN Pirin OS=Homo sapiens GN=PIR PE=1 SV=1	2	2	2	2	6.2	32.113				23964000	49003000	44446000
A0A024RC03	A0A024RC03;Q14CE1;Q499H0;A8K4P7;Q8IZP9	tr|A0A024RC03|A0A024RC03_HUMAN G protein-coupled receptor 64, isoform CRA_a OS=Homo sapiens GN=GPR64 PE=3 SV=1;tr|Q14CE1|Q14CE1_HUMAN GPR64 protein OS=Homo sapiens GN=GPR64 PE=2 SV=1;tr|Q499H0|Q499H0_HUMAN G protein-coupled receptor 64 OS=Homo sapiens GN=G	5	1	1	1	2	64.92				74587000	34379000	37365000
A0A0S2Z5R8	A0A0S2Z5R8;A0A0U1RQT8;A0A024RC16;Q8TCZ2	tr|A0A0S2Z5R8|A0A0S2Z5R8_HUMAN CD99 molecule-like 2 isoform 3 (Fragment) OS=Homo sapiens GN=CD99L2 PE=2 SV=1;tr|A0A0U1RQT8|A0A0U1RQT8_HUMAN CD99 antigen-like protein 2 (Fragment) OS=Homo sapiens GN=CD99L2 PE=1 SV=1;tr|A0A024RC16|A0A024RC16_HUMAN CD99 antig	4	2	2	2	28.6	12.638				31219000	56695000	46618000
K7EL66	K7EL66;K7ERD8;A0A024RC33;Q15555	tr|K7EL66|K7EL66_HUMAN Microtubule-associated protein RP/EB family member 2 (Fragment) OS=Homo sapiens GN=MAPRE2 PE=1 SV=1;tr|K7ERD8|K7ERD8_HUMAN Microtubule-associated protein RP/EB family member 2 (Fragment) OS=Homo sapiens GN=MAPRE2 PE=1 SV=1;tr|A0A024R	4	1	1	1	9.7	15.035				7234100	1540900
A0A024RC42	A0A024RC42;P19022;Q8ND09;A0A0G2JRA4;A0A087WX99;Q8NB64;B2RCN5;P55283	tr|A0A024RC42|A0A024RC42_HUMAN Cadherin 2, type 1, N-cadherin (Neuronal), isoform CRA_b OS=Homo sapiens GN=CDH2 PE=4 SV=1;sp|P19022|CADH2_HUMAN Cadherin-2 OS=Homo sapiens GN=CDH2 PE=1 SV=4;tr|Q8ND09|Q8ND09_HUMAN Uncharacterized protein DKFZp434K1130 (Fragm	8	2	2	2	3.2	99.808				50199000		19645000
B3KTQ2	B3KTQ2;A0A024RC55;Q08431;X6R3G6;A0A024RC59;F5GZN3;B4E396;H0YKS8;A0A087WUV5	tr|B3KTQ2|B3KTQ2_HUMAN cDNA FLJ38589 fis, clone HCHON2010074, highly similar to LACTADHERIN OS=Homo sapiens PE=2 SV=1;tr|A0A024RC55|A0A024RC55_HUMAN Milk fat globule-EGF factor 8 protein, isoform CRA_a OS=Homo sapiens GN=MFGE8 PE=4 SV=1;sp|Q08431|MFGM_HUMA	9	6	6	6	21.6	42.459				458690000	494730000	472640000
A0A024RC61	A0A024RC61;Q59E93;P15144;B4DP96;B4DPH5;B4DP01;B4DV63;Q8IVL7	tr|A0A024RC61|A0A024RC61_HUMAN Aminopeptidase OS=Homo sapiens GN=ANPEP PE=3 SV=1;tr|Q59E93|Q59E93_HUMAN Aminopeptidase (Fragment) OS=Homo sapiens PE=2 SV=1;sp|P15144|AMPN_HUMAN Aminopeptidase N OS=Homo sapiens GN=ANPEP PE=1 SV=4;tr|B4DP96|B4DP96_HUMAN cDNA	8	4	4	4	5.7	109.54				43825000
A4QPB0	A4QPB0;A0A024RC65;P46940;A0A0J9YXZ5;Q6P1N4;H0YLE8;B4E2M0;Q5FWG8;Q05DN7;B4DNP4;A0A087X225;H0YKA5;Q96PA3;A0A087WWP1	tr|A4QPB0|A4QPB0_HUMAN IQ motif containing GTPase activating protein 1 OS=Homo sapiens GN=IQGAP1 PE=1 SV=1;tr|A0A024RC65|A0A024RC65_HUMAN HCG1991735, isoform CRA_a OS=Homo sapiens GN=hCG_1991735 PE=4 SV=1;sp|P46940|IQGA1_HUMAN Ras GTPase-activating-like pr	14	39	39	39	34.3	189.28	179410000	1136200000	251890000	4085800000	3462200000	3712000000
A0A024RC87	A0A024RC87;A0A140VJT8;P13489;E9PMJ3;E9PLZ3;E9PIM9;E9PMN0;E9PIK5;E9PMA9;H0YCR7	tr|A0A024RC87|A0A024RC87_HUMAN Ribonuclease/angiogenin inhibitor 1, isoform CRA_a OS=Homo sapiens GN=RNH1 PE=4 SV=1;tr|A0A140VJT8|A0A140VJT8_HUMAN Testicular tissue protein Li 164 OS=Homo sapiens PE=2 SV=1;sp|P13489|RINI_HUMAN Ribonuclease inhibitor OS=Hom	10	4	4	4	13.6	49.416				106720000		56328000
A0A024RCA7	A0A024RCA7;P05387;H0YDD8	tr|A0A024RCA7|A0A024RCA7_HUMAN Ribosomal protein, large, P2, isoform CRA_a OS=Homo sapiens GN=RPLP2 PE=3 SV=1;sp|P05387|RLA2_HUMAN 60S acidic ribosomal protein P2 OS=Homo sapiens GN=RPLP2 PE=1 SV=1;tr|H0YDD8|H0YDD8_HUMAN 60S acidic ribosomal protein P2 (Fr	3	4	3	4	65.2	11.665				897500000	748770000	494800000
E9PMR4	E9PMR4;A0A024RCB3;P48509;E9PRJ3;Q53FU5	tr|E9PMR4|E9PMR4_HUMAN Tetraspanin OS=Homo sapiens GN=CD151 PE=1 SV=1;tr|A0A024RCB3|A0A024RCB3_HUMAN Tetraspanin OS=Homo sapiens GN=CD151 PE=3 SV=1;sp|P48509|CD151_HUMAN CD151 antigen OS=Homo sapiens GN=CD151 PE=1 SV=3;tr|E9PRJ3|E9PRJ3_HUMAN Tetraspanin (F	5	2	2	2	7.2	28.067	601880000	698780000	966240000	308860000	454620000	730520000
A0A024RCB7	A0A024RCB7;P60033;E9PJK1;E9PRJ8;H0YDL9;H0YDJ9;E9PIF1;A6NMH8;E9PM31;Q59FS9;H0YEE2	tr|A0A024RCB7|A0A024RCB7_HUMAN Tetraspanin OS=Homo sapiens GN=CD81 PE=3 SV=1;sp|P60033|CD81_HUMAN CD81 antigen OS=Homo sapiens GN=CD81 PE=1 SV=1;tr|E9PJK1|E9PJK1_HUMAN Tetraspanin OS=Homo sapiens GN=CD81 PE=1 SV=1;tr|E9PRJ8|E9PRJ8_HUMAN Tetraspanin (Fragme	11	5	5	5	31.8	25.809	2286600000	2855400000	2338700000	1155300000	1206800000	1837000000
A8MXH2	A8MXH2;E9PKT8;C9J6D1;C9JZI7;A0A024RCC9;B7ZAK9;B7ZB83;B7ZAC7;B4DS05;Q99733;E9PNW0;E9PJJ2;E9PS34;E9PNJ7;F8VVB5;H0YH88;H0YCI4;F8W543	tr|A8MXH2|A8MXH2_HUMAN Nucleosome assembly protein 1-like 4 (Fragment) OS=Homo sapiens GN=NAP1L4 PE=1 SV=2;tr|E9PKT8|E9PKT8_HUMAN Nucleosome assembly protein 1-like 4 (Fragment) OS=Homo sapiens GN=NAP1L4 PE=1 SV=1;tr|C9J6D1|C9J6D1_HUMAN Nucleosome assembly	18	3	2	3	20.5	18.152	104770000	252620000	209960000	245380000	394990000	262530000
E9PN41	E9PN41;A8MVV6;A0A024RCE1;J3KQ42;O14817;J3KNL1;E9PSH3;E9PPX8	tr|E9PN41|E9PN41_HUMAN Tetraspanin-4 (Fragment) OS=Homo sapiens GN=TSPAN4 PE=1 SV=1;tr|A8MVV6|A8MVV6_HUMAN Tetraspanin OS=Homo sapiens GN=TSPAN4 PE=1 SV=1;tr|A0A024RCE1|A0A024RCE1_HUMAN Tetraspanin OS=Homo sapiens GN=TSPAN4 PE=3 SV=1;tr|J3KQ42|J3KQ42_HUMAN	8	3	3	3	28.8	15.195	180820000	210450000		462700000	510590000	1252900000
A0A087WYV6	A0A087WYV6;A0A087WZU5;A0A024RCI0;B4DRB0;B4DUZ1;B3KQJ7;Q59ED5;O43657	tr|A0A087WYV6|A0A087WYV6_HUMAN Tetraspanin-6 OS=Homo sapiens GN=TSPAN6 PE=1 SV=1;tr|A0A087WZU5|A0A087WZU5_HUMAN Tetraspanin-6 OS=Homo sapiens GN=TSPAN6 PE=1 SV=1;tr|A0A024RCI0|A0A024RCI0_HUMAN Tetraspanin 6, isoform CRA_a OS=Homo sapiens GN=TSPAN6 PE=3 SV=	8	1	1	1	8.5	14.958				65827000	35122000	55640000
A0A140T936	A0A140T936;A0A1U9X9D5;A0A1U9X9C8;A0A1U9X9C7;A0A1U9X9C4;A0A1U9X9C1;A0A1U9X9A3;A0A1U9X9A1;A0A024RCN6;P26640;A0A140T954;B4DT32;A0A140T904;A2ABF4;A0A0G2JJT9	tr|A0A140T936|A0A140T936_HUMAN Valine--tRNA ligase (Fragment) OS=Homo sapiens GN=VARS PE=1 SV=1;tr|A0A1U9X9D5|A0A1U9X9D5_HUMAN VARS OS=Homo sapiens PE=3 SV=2;tr|A0A1U9X9C8|A0A1U9X9C8_HUMAN VARS OS=Homo sapiens PE=1 SV=1;tr|A0A1U9X9C7|A0A1U9X9C7_HUMAN VARS	15	8	8	8	9.4	131.83				270510000	202270000	187750000
Q9UPD3	Q9UPD3;B2R6F9;A0A024RD18;Q15208	tr|Q9UPD3|Q9UPD3_HUMAN Ndr Ser/Thr kinase-like protein (Fragment) OS=Homo sapiens PE=2 SV=1;tr|B2R6F9|B2R6F9_HUMAN cDNA, FLJ92932, highly similar to Homo sapiens serine/threonine kinase 38 (STK38), mRNA OS=Homo sapiens PE=2 SV=1;tr|A0A024RD18|A0A024RD18_HU	4	1	1	1	5.2	22.466
A0A024RD41	A0A024RD41;Q9ULC3	tr|A0A024RD41|A0A024RD41_HUMAN RAB23, member RAS oncogene family, isoform CRA_a OS=Homo sapiens GN=RAB23 PE=4 SV=1;sp|Q9ULC3|RAB23_HUMAN Ras-related protein Rab-23 OS=Homo sapiens GN=RAB23 PE=1 SV=1	2	1	1	1	6.8	26.659				27580000		27295000
A0A024RD80	A0A024RD80;P08238;B4DMA2;B4DGL0;Q9H6X9;A8K3W9;Q6PK50;Q58FF7;O14942	tr|A0A024RD80|A0A024RD80_HUMAN Heat shock protein 90kDa alpha (Cytosolic), class B member 1, isoform CRA_a OS=Homo sapiens GN=HSP90AB1 PE=3 SV=1;sp|P08238|HS90B_HUMAN Heat shock protein HSP 90-beta OS=Homo sapiens GN=HSP90AB1 PE=1 SV=4;tr|B4DMA2|B4DMA2_HUM	9	28	15	18	44.2	83.263	1573900000	2280300000	3080200000	3436600000	2547200000	2848100000
E9PBS1	E9PBS1;A0A024RD93;P22234;D6RF62;B4DGX3	tr|E9PBS1|E9PBS1_HUMAN Multifunctional protein ADE2 (Fragment) OS=Homo sapiens GN=PAICS PE=1 SV=1;tr|A0A024RD93|A0A024RD93_HUMAN Phosphoribosylaminoimidazole carboxylase, phosphoribosylaminoimidazole succinocarboxamide synthetase, isoform CRA_c OS=Homo sap	5	8	8	8	23.5	45.651	158810000	368010000	353330000	575870000	320950000	402770000
A0A024RDA6	A0A024RDA6;Q16270	tr|A0A024RDA6|A0A024RDA6_HUMAN Insulin-like growth factor binding protein 7, isoform CRA_a (Fragment) OS=Homo sapiens GN=IGFBP7 PE=4 SV=1;sp|Q16270|IBP7_HUMAN Insulin-like growth factor-binding protein 7 OS=Homo sapiens GN=IGFBP7 PE=1 SV=1	2	1	1	1	6.7	20.351						23815000
H7BXG7	H7BXG7;A0A1S5UZ19;A0A024RDH6;A0A024RDD3;D6REX3;O94979;D6RHZ5;H0YAB3;H0Y9K1;H0YAF5;H0Y8V7;H0Y8W8	tr|H7BXG7|H7BXG7_HUMAN Protein transport protein Sec31A OS=Homo sapiens GN=SEC31A PE=1 SV=1;tr|A0A1S5UZ19|A0A1S5UZ19_HUMAN Protein transport protein Sec31A OS=Homo sapiens GN=SEC31A PE=2 SV=1;tr|A0A024RDH6|A0A024RDH6_HUMAN SEC31-like 1 (S. cerevisiae), iso	12	7	7	7	7.8	105.7				210980000	94775000	116040000
I7JB59	I7JB59;A0A024RDD4;Q9UNQ0	tr|I7JB59|I7JB59_HUMAN ABCG2 protein OS=Homo sapiens GN=ABCG2 PE=4 SV=1;tr|A0A024RDD4|A0A024RDD4_HUMAN ATP-binding cassette, sub-family G (WHITE), member 2, isoform CRA_a OS=Homo sapiens GN=ABCG2 PE=4 SV=1;sp|Q9UNQ0|ABCG2_HUMAN ATP-binding cassette sub-fam	3	2	2	2	3.2	72.404				33487000	29115000	27424000
D6RAF8	D6RAF8;A0A024RDF4;A0A024RDF3;Q14103;D6RD83;D6RF44;B4E0W4;H0YA96;H0Y8G5;Q12771;B4DTC3;A0A024RDB4	tr|D6RAF8|D6RAF8_HUMAN Heterogeneous nuclear ribonucleoprotein D0 (Fragment) OS=Homo sapiens GN=HNRNPD PE=1 SV=1;tr|A0A024RDF4|A0A024RDF4_HUMAN Heterogeneous nuclear ribonucleoprotein D (AU-rich element RNA binding protein 1, 37kDa), isoform CRA_e OS=Homo	12	2	2	2	12.2	23.076				84572000	43391000	76229000
A0A024RDG1	A0A024RDG1;O60763	tr|A0A024RDG1|A0A024RDG1_HUMAN Vesicle docking protein p115, isoform CRA_a OS=Homo sapiens GN=VDP PE=4 SV=1;sp|O60763|USO1_HUMAN General vesicular transport factor p115 OS=Homo sapiens GN=USO1 PE=1 SV=2	2	1	1	1	1.6	107.89				30339000	21793000
Q4G1A8	Q4G1A8;D6R938;A0A024RDK3;E9PBG7;E9PF82;B7Z2B0;Q13557	tr|Q4G1A8|Q4G1A8_HUMAN CAMK2D protein (Fragment) OS=Homo sapiens GN=CAMK2D PE=2 SV=1;tr|D6R938|D6R938_HUMAN Calcium/calmodulin-dependent protein kinase (CaM kinase) II delta, isoform CRA_e OS=Homo sapiens GN=CAMK2D PE=1 SV=1;tr|A0A024RDK3|A0A024RDK3_HUMAN	7	1	1	1	3.8	38.88		25128000
B4DPJ8	B4DPJ8;Q59ET3;B2R9K8;A0A024RDL1;P40227;B4DN39;A1JUI8;Q92526;J3KRI6	tr|B4DPJ8|B4DPJ8_HUMAN cDNA FLJ52344, highly similar to T-complex protein 1 subunit zeta OS=Homo sapiens PE=2 SV=1;tr|Q59ET3|Q59ET3_HUMAN Chaperonin containing TCP1, subunit 6A isoform a variant (Fragment) OS=Homo sapiens PE=2 SV=1;tr|B2R9K8|B2R9K8_HUMAN c	9	7	7	7	16.2	54.867	121550000	188940000	94262000	268570000	244690000	263840000
A0A024RDQ0	A0A024RDQ0;A0A024RDS1;Q92598;B4DF68;A0A0A0MSM0;B4DY72;B4DZB4;B4DZP3;R4GN69;D6RJ96;B3KNM0;E9PDE8;B4DXT2;Q53ZP9;A0A140VKE7;B4DZR0;O95757	tr|A0A024RDQ0|A0A024RDQ0_HUMAN Heat shock 105kDa/110kDa protein 1, isoform CRA_a OS=Homo sapiens GN=HSPH1 PE=3 SV=1;tr|A0A024RDS1|A0A024RDS1_HUMAN Heat shock 105kDa/110kDa protein 1, isoform CRA_c OS=Homo sapiens GN=HSPH1 PE=3 SV=1;sp|Q92598|HS105_HUMAN He	17	6	6	6	11.1	92.115				46561000	50791000	74719000
B4DKE6	B4DKE6;Q5U0C2;A0A024RDQ8;P40938	tr|B4DKE6|B4DKE6_HUMAN cDNA FLJ60629, highly similar to Replication factor C subunit 3 OS=Homo sapiens PE=2 SV=1;tr|Q5U0C2|Q5U0C2_HUMAN Replication factor C (Activator 1) 3, 38kDa OS=Homo sapiens PE=2 SV=1;tr|A0A024RDQ8|A0A024RDQ8_HUMAN Replication factor	4	1	1	1	5.9	34.832				25935000
A0A0A8K9B7	A0A0A8K9B7;B2R728;A0A024RDQ9;P30825	tr|A0A0A8K9B7|A0A0A8K9B7_HUMAN Solute carrier family 7 (Cationic amino acid transporter, y+ system), member 1 OS=Homo sapiens GN=SLC7A1 PE=2 SV=1;tr|B2R728|B2R728_HUMAN cDNA, FLJ93255, highly similar to Homo sapiens solute carrier family 7 (cationic amino	4	4	4	4	6.2	66.352				287750000	162400000	186340000
Q5T7C4	Q5T7C4;B7Z965;Q59GW1;A0A024RDR0;P09429;B3KQ05;A0A286R9D9;B2RPK0;Q9NYD7;D3DQY9;Q75MM1	tr|Q5T7C4|Q5T7C4_HUMAN High mobility group protein B1 OS=Homo sapiens GN=HMGB1 PE=1 SV=1;tr|B7Z965|B7Z965_HUMAN cDNA FLJ56337, highly similar to High mobility group protein B1 OS=Homo sapiens PE=2 SV=1;tr|Q59GW1|Q59GW1_HUMAN High-mobility group box 1 varia	11	3	3	3	24.7	18.311		25152000	70255000	65482000	355510000	46859000
A0A024RDW8	A0A024RDW8;P08572;B4DH43	tr|A0A024RDW8|A0A024RDW8_HUMAN Collagen, type IV, alpha 2, isoform CRA_a OS=Homo sapiens GN=COL4A2 PE=3 SV=1;sp|P08572|CO4A2_HUMAN Collagen alpha-2(IV) chain OS=Homo sapiens GN=COL4A2 PE=1 SV=4;tr|B4DH43|B4DH43_HUMAN cDNA FLJ56433, highly similar to Collag	3	7	7	7	5.5	167.55				411030000	426830000	537260000
B4E0R6	B4E0R6;A0A024RDY0;O00410;H0Y8C6;B3KWG6;C9JXE0;C9JZD8;C9J875;C9JQT6;E7ESA1;E7ESZ1;E7EWK4;E7EX05;E7EQT5;E7ETV8;E7EV12;E7ETV3;Q9BVS9	tr|B4E0R6|B4E0R6_HUMAN cDNA FLJ54573, highly similar to Importin beta-3 OS=Homo sapiens PE=2 SV=1;tr|A0A024RDY0|A0A024RDY0_HUMAN RAN binding protein 5, isoform CRA_d OS=Homo sapiens GN=RANBP5 PE=4 SV=1;sp|O00410|IPO5_HUMAN Importin-5 OS=Homo sapiens GN=IPO	18	6	6	6	7.4	109.36	81703000	49482000	101860000	131370000	72120000	60138000
B3KRY3	B3KRY3;A0A024RDY3;P11279	tr|B3KRY3|B3KRY3_HUMAN cDNA FLJ35079 fis, clone PLACE6005283, highly similar to Lysosome-associated membrane glycoprotein 1 OS=Homo sapiens PE=2 SV=1;tr|A0A024RDY3|A0A024RDY3_HUMAN Lysosomal-associated membrane protein 1, isoform CRA_a OS=Homo sapiens GN=L	3	3	3	3	6.8	42.585	397470000	221580000	529250000	297600000	177750000	258970000
A0A0C4DFW4	A0A0C4DFW4;B2RC94;A0A024RDZ1;Q5JUR7	tr|A0A0C4DFW4|A0A0C4DFW4_HUMAN Testis-expressed protein 30 OS=Homo sapiens GN=TEX30 PE=1 SV=1;tr|B2RC94|B2RC94_HUMAN cDNA, FLJ95922 OS=Homo sapiens PE=2 SV=1;tr|A0A024RDZ1|A0A024RDZ1_HUMAN Uncharacterized protein OS=Homo sapiens GN=RP11-484I6.3 PE=4 SV=1;s	4	1	1	1	10.2	21.22	734970000		1263200000	1929000000	671080000	1106600000
V5NQX4	V5NQX4;A0A060VG62;G9G7Y5;G8G137;V6CJI7;U6BZR6;T2B9H9;S5DU27;S5DN96;S5DN91;S5DLI1;S5DI47;S5DHS8;S5DHS4;R9RIA8;R9RFL1;R4RWV9;Q5R1M1;Q2UV93;M5ETC5;K8ESP8;K4ULG4;I7GVS4;I7GSS2;I2GUK8;H8XBU0;H6SSQ4;H2ALZ7;G0WJF3;G0WJF2;F4NC92;E9ABX8;E7BBA4;E1Y6P5;E1CJE3;E0WMT8;E0WMN0;D4P942;C7C6F5;C6KF33;A0A180K1I8;Q6ZYB9;A0A0N7M1B0;A0A1P7ZSS3;A0A1W2PRZ0;A7LB40;W8YE50;A0A165EYK7;A0A0M7BEQ1;A0A140T937;V5NSZ1;V5NRG0;V5N…	tr|V5NQX4|V5NQX4_HUMAN MHC class I antigen (Fragment) OS=Homo sapiens GN=HLA-C PE=3 SV=1;tr|A0A060VG62|A0A060VG62_HUMAN MHC class I antigen (Fragment) OS=Homo sapiens GN=HLA-C PE=3 SV=1;tr|G9G7Y5|G9G7Y5_HUMAN MHC class I antigen (Fragment) OS=Homo sapiens	1050	6	0	2	17.8	39.24				47082000		20773000
A0A075B6E5	A0A075B6E5;A0A0U1RQP7;A8K2B4;A0A097PID1;A0A097PIC4;A0A0U1RRM6;Q8N8S7	tr|A0A075B6E5|A0A075B6E5_HUMAN Protein enabled homolog (Fragment) OS=Homo sapiens GN=ENAH PE=1 SV=2;tr|A0A0U1RQP7|A0A0U1RQP7_HUMAN Protein enabled homolog (Fragment) OS=Homo sapiens GN=ENAH PE=1 SV=1;tr|A8K2B4|A8K2B4_HUMAN cDNA FLJ77490, highly similar to	7	2	2	2	10.3	24.92				32505000		31736000
H0Y7V4	H0Y7V4;A0A075B6F3;Q96JB1	tr|H0Y7V4|H0Y7V4_HUMAN Dynein heavy chain 8, axonemal OS=Homo sapiens GN=DNAH8 PE=1 SV=1;tr|A0A075B6F3|A0A075B6F3_HUMAN Dynein heavy chain 8, axonemal OS=Homo sapiens GN=DNAH8 PE=1 SV=2;sp|Q96JB1|DYH8_HUMAN Dynein heavy chain 8, axonemal OS=Homo sapiens GN	3	1	1	1	0.3	478.87
H0YN73	H0YN73;H0YN88;A0A075B716;P08708;H3BNC9	tr|H0YN73|H0YN73_HUMAN 40S ribosomal protein S17 (Fragment) OS=Homo sapiens GN=RPS17 PE=1 SV=1;tr|H0YN88|H0YN88_HUMAN 40S ribosomal protein S17 OS=Homo sapiens GN=RPS17 PE=1 SV=1;tr|A0A075B716|A0A075B716_HUMAN 40S ribosomal protein S17 OS=Homo sapiens GN=R	5	2	2	2	33.9	6.7559	90138000	85422000	91384000	130250000	36674000	65255000
A0A075B743	A0A075B743;E9PDX4;A0A087X0L1;A0A087WW56;A0A286YEY3;B4DDU0;B7Z3G4;A0A075B7B5;A0A1S5UZH8;Q5VZB5;B7ZM87;P0DMP2;P0DJJ0;O75044	tr|A0A075B743|A0A075B743_HUMAN SLIT-ROBO Rho GTPase-activating protein 2 (Fragment) OS=Homo sapiens GN=SRGAP2 PE=4 SV=1;tr|E9PDX4|E9PDX4_HUMAN SLIT-ROBO Rho GTPase-activating protein 2 OS=Homo sapiens GN=SRGAP2 PE=4 SV=2;tr|A0A087X0L1|A0A087X0L1_HUMAN SLIT	14	1	1	1	8.5	13.983
U3KQE2	U3KQE2;K7EM73;K7EIV0;A0A075B7C0;A0A0C4DGQ5;P04632;U3KPR7;K7EKD8;K7ELJ7	tr|U3KQE2|U3KQE2_HUMAN Calpain small subunit 1 (Fragment) OS=Homo sapiens GN=CAPNS1 PE=1 SV=1;tr|K7EM73|K7EM73_HUMAN Calpain small subunit 1 (Fragment) OS=Homo sapiens GN=CAPNS1 PE=1 SV=1;tr|K7EIV0|K7EIV0_HUMAN Calpain small subunit 1 (Fragment) OS=Homo sa	9	2	2	2	17.4	18.445		60154000		38918000	53391000
V9HW75	V9HW75;A0A087WSV8;P80303;Q2L696;E9PKG6;E9PLR0;H0YEG8;E9PLE9;E9PJP3;A7LNF5;H0YD18;E9PM22;A0A097EV82	tr|V9HW75|V9HW75_HUMAN Epididymis secretory protein Li 109 OS=Homo sapiens GN=HEL-S-109 PE=1 SV=1;tr|A0A087WSV8|A0A087WSV8_HUMAN Nucleobindin 2, isoform CRA_b OS=Homo sapiens GN=NUCB2 PE=1 SV=1;sp|P80303|NUCB2_HUMAN Nucleobindin-2 OS=Homo sapiens GN=NUCB2	13	8	8	8	23.3	50.222				195160000	131190000	128160000
A6XMH1	A6XMH1;A0A087WV45;E9KL36;A6XGL1;A0A087WT59;P02766	tr|A6XMH1|A6XMH1_HUMAN Transthyretin OS=Homo sapiens PE=2 SV=1;tr|A0A087WV45|A0A087WV45_HUMAN Transthyretin OS=Homo sapiens GN=TTR PE=1 SV=1;tr|E9KL36|E9KL36_HUMAN Transthyretin OS=Homo sapiens GN=HEL111 PE=2 SV=1;tr|A6XGL1|A6XGL1_HUMAN Transthyretin OS=Ho	6	1	1	1	9.4	14.957				17791000
Q1JUQ3	Q1JUQ3;Q1JUQ4;A0A087WTS4;A0A087WV48;A0A087WZM5;P62942	tr|Q1JUQ3|Q1JUQ3_HUMAN FK506 binding protein12 OS=Homo sapiens GN=FKBP12-Exin PE=2 SV=1;tr|Q1JUQ4|Q1JUQ4_HUMAN FK506 binding protein12 OS=Homo sapiens GN=FKBP12-Exip3 PE=2 SV=1;tr|A0A087WTS4|A0A087WTS4_HUMAN Peptidyl-prolyl cis-trans isomerase FKBP1A OS=Ho	6	1	1	1	35.1	3.9655
D6W5C0	D6W5C0;K9MS24;B2ZZ89;A0A087WUZ3;Q01082;F8W6C1	tr|D6W5C0|D6W5C0_HUMAN Spectrin beta chain OS=Homo sapiens GN=SPTBN1 PE=3 SV=1;tr|K9MS24|K9MS24_HUMAN Spectrin beta chain OS=Homo sapiens GN=SPTBN1 PE=2 SV=1;tr|B2ZZ89|B2ZZ89_HUMAN Spectrin beta chain OS=Homo sapiens GN=SPTBN1 PE=2 SV=1;tr|A0A087WUZ3|A0A08	6	3	3	3	1.8	264.44				32838000
Q6IB68	Q6IB68;A0A087WV05;Q99417	tr|Q6IB68|Q6IB68_HUMAN MYCBP protein OS=Homo sapiens GN=MYCBP PE=2 SV=1;tr|A0A087WV05|A0A087WV05_HUMAN Uncharacterized protein OS=Homo sapiens PE=4 SV=1;sp|Q99417|MYCBP_HUMAN c-Myc-binding protein OS=Homo sapiens GN=MYCBP PE=1 SV=3	3	1	1	1	19.4	11.953
A0A087WVP1	A0A087WVP1;Q14517	tr|A0A087WVP1|A0A087WVP1_HUMAN Protocadherin Fat 1 OS=Homo sapiens GN=FAT1 PE=1 SV=1;sp|Q14517|FAT1_HUMAN Protocadherin Fat 1 OS=Homo sapiens GN=FAT1 PE=1 SV=2	2	4	4	4	1	506.37	102620000
A0A087WVQ6	A0A087WVQ6;Q00610;J3KS13;A0A087WX41;P53675;K7EJJ5;J3KSQ2;J3KRF5;A4FU99;J3QL20;Q9H3B0;F5H5N6	tr|A0A087WVQ6|A0A087WVQ6_HUMAN Clathrin heavy chain OS=Homo sapiens GN=CLTC PE=1 SV=1;sp|Q00610|CLH1_HUMAN Clathrin heavy chain 1 OS=Homo sapiens GN=CLTC PE=1 SV=5	12	53	53	53	42.6	192.06	6599700000	8716700000	14729000000	5289500000	4158700000	5316200000
A0A087WVV1	A0A087WVV1;B7Z478;A0A140VJS6;P49721	tr|A0A087WVV1|A0A087WVV1_HUMAN Proteasome subunit beta type-2 OS=Homo sapiens GN=PSMB2 PE=1 SV=1;tr|B7Z478|B7Z478_HUMAN Proteasome (Prosome, macropain) subunit, beta type, 2, isoform CRA_b OS=Homo sapiens GN=PSMB2 PE=2 SV=1;tr|A0A140VJS6|A0A140VJS6_HUMAN P	4	1	1	1	15.5	9.557					16443000	19532000
A0A0G2JP90	A0A0G2JP90;A0A087WW46;J3KN36;A0A0G2JN29;A0A087X117;Q15155;P69849;Q5JPE7;Q1LZN2	tr|A0A0G2JP90|A0A0G2JP90_HUMAN Nodal modulator 1 OS=Homo sapiens GN=NOMO1 PE=1 SV=1;tr|A0A087WW46|A0A087WW46_HUMAN Nodal modulator 1 OS=Homo sapiens GN=NOMO1 PE=1 SV=1;tr|J3KN36|J3KN36_HUMAN Nodal modulator 3 OS=Homo sapiens GN=NOMO3 PE=1 SV=1;tr|A0A0G2JN2	9	2	2	2	2.5	122.18					44998000
B2R6D0	B2R6D0;A0A087WW66;Q99460;Q05BX4;Q05CW6;H7C378;C9J9M4;H7BZR6	tr|B2R6D0|B2R6D0_HUMAN cDNA, FLJ92896, highly similar to Homo sapiens proteasome (prosome, macropain) 26S subunit, non-ATPase, 1 (PSMD1), mRNA OS=Homo sapiens PE=2 SV=1;tr|A0A087WW66|A0A087WW66_HUMAN 26S proteasome non-ATPase regulatory subunit 1 OS=Homo s	8	6	6	6	8.1	105.84		52981000	83491000	149120000	96519000	159990000
A0A087WWD4	A0A087WWD4;P13591;B4DSQ7;A0A0D9SF98;A0A087WWJ5;A0A087WTF6;A0A087WX77;A0A087WV75;A0A087WZS4;B7Z8D6;A0A087WVU1;H7BYX6;A0A087WTE4;A0A087X1V2;A0A0D9SF30;A0A087WTR3	tr|A0A087WWD4|A0A087WWD4_HUMAN Neural cell adhesion molecule 1 OS=Homo sapiens GN=NCAM1 PE=1 SV=1;sp|P13591|NCAM1_HUMAN Neural cell adhesion molecule 1 OS=Homo sapiens GN=NCAM1 PE=1 SV=3;tr|B4DSQ7|B4DSQ7_HUMAN cDNA FLJ52974, highly similar to Neural cell a	16	7	7	7	9.2	97.344	520220000	796290000	911870000
A0A087WWJ1	A0A087WWJ1;Q1L838;P52701	tr|A0A087WWJ1|A0A087WWJ1_HUMAN DNA mismatch repair protein Msh6 OS=Homo sapiens GN=MSH6 PE=1 SV=1;tr|Q1L838|Q1L838_HUMAN GTBP-ALT OS=Homo sapiens GN=GTBP PE=4 SV=1;sp|P52701|MSH6_HUMAN DNA mismatch repair protein Msh6 OS=Homo sapiens GN=MSH6 PE=1 SV=2	3	1	1	1	1.2	121.12				20266000
A0A087WWU1	A0A087WWU1;Q96Q45	tr|A0A087WWU1|A0A087WWU1_HUMAN Transmembrane protein 237 OS=Homo sapiens GN=TMEM237 PE=1 SV=1;sp|Q96Q45|TM237_HUMAN Transmembrane protein 237 OS=Homo sapiens GN=TMEM237 PE=1 SV=2	2	1	1	1	3	44.583				34389000		27449000
A0A087WWU8	A0A087WWU8;Q5HYB6;B2RDE1;A0A0S2Z4G4;Q5VU61;Q8NAG3;B4DWT5;J3KN67;M1VPF4;A0A0S2Z4I4;A0A0S2Z4G8;B4DQ80;D6R904;Q6LDX7;P06753;K7EP68;Q8NAH0;D6RFM2;Q8NI98;A0A024R4K5;Q5VU62	tr|A0A087WWU8|A0A087WWU8_HUMAN Tropomyosin alpha-3 chain OS=Homo sapiens GN=TPM3 PE=1 SV=1;tr|Q5HYB6|Q5HYB6_HUMAN Epididymis luminal protein 189 OS=Homo sapiens GN=DKFZp686J1372 PE=1 SV=1;tr|B2RDE1|B2RDE1_HUMAN cDNA, FLJ96568, highly similar to Homo sapien	21	11	8	11	43.6	26.42	234860000	421980000	422600000	1271600000	968970000	782590000
B4E2V7	B4E2V7;A0A087WXB0;A8K2G0;O15126;A0A087WTX8;A0A087WZA6;Q96AZ4;A0A087WU14;B4DP10	tr|B4E2V7|B4E2V7_HUMAN Secretory carrier-associated membrane protein OS=Homo sapiens PE=2 SV=1;tr|A0A087WXB0|A0A087WXB0_HUMAN Secretory carrier-associated membrane protein OS=Homo sapiens GN=SCAMP1 PE=1 SV=1;tr|A8K2G0|A8K2G0_HUMAN Secretory carrier-associa	9	2	2	2	10.9	35.012			49131000	33044000	36654000
H7BXI1	H7BXI1;A0A087WXU3;A0FGR8	tr|H7BXI1|H7BXI1_HUMAN Extended synaptotagmin-2 (Fragment) OS=Homo sapiens GN=ESYT2 PE=1 SV=1;tr|A0A087WXU3|A0A087WXU3_HUMAN Extended synaptotagmin-2 OS=Homo sapiens GN=ESYT2 PE=1 SV=1;sp|A0FGR8|ESYT2_HUMAN Extended synaptotagmin-2 OS=Homo sapiens GN=ESYT2	3	2	2	2	3.2	98.008				11532000
Q7Z4W0	Q7Z4W0;A0A087WXU8;Q7Z4X3;B4DGI6;A0A1W2PRR2;F5GYL3;B4E300;Q59FS7;B4DM03;B4DKV2;G3V529;Q9GZR7	tr|Q7Z4W0|Q7Z4W0_HUMAN ATP-dependent RNA helicase OS=Homo sapiens PE=2 SV=1;tr|A0A087WXU8|A0A087WXU8_HUMAN ATP-dependent RNA helicase DDX24 OS=Homo sapiens GN=DDX24 PE=1 SV=1;tr|Q7Z4X3|Q7Z4X3_HUMAN ATP-dependent RNA helicase OS=Homo sapiens PE=2 SV=1;tr|B4	12	1	1	1	2.6	52.69
Q0VGM8	Q0VGM8;Q9P0T1;A0A087WXY1;Q6NVI4;B4E266;B4DER1;B2RCM2;Q9P2J5	tr|Q0VGM8|Q0VGM8_HUMAN LARS protein (Fragment) OS=Homo sapiens GN=LARS PE=2 SV=1;tr|Q9P0T1|Q9P0T1_HUMAN HSPC192 OS=Homo sapiens PE=2 SV=1;tr|A0A087WXY1|A0A087WXY1_HUMAN Leucine--tRNA ligase, cytoplasmic OS=Homo sapiens GN=LARS PE=1 SV=1;tr|Q6NVI4|Q6NVI4_HU	8	1	1	1	7.3	17.376		144750000		45458000		45209000
A0A087WY55	A0A087WY55;Q9NP79;Q5TGM0;Q9C063	tr|A0A087WY55|A0A087WY55_HUMAN Chromosome 6 open reading frame 55, isoform CRA_b OS=Homo sapiens GN=VTA1 PE=1 SV=1;sp|Q9NP79|VTA1_HUMAN Vacuolar protein sorting-associated protein VTA1 homolog OS=Homo sapiens GN=VTA1 PE=1 SV=1;tr|Q5TGM0|Q5TGM0_HUMAN Vacuol	4	6	6	6	30.4	31.102	31119000	44618000	118440000	361450000	194290000	757300000
B4DFM1	B4DFM1;A0A087WY71;E9PFW3;B4DNB9;Q96CW1;C9JTK4;C9JGT8;C9JJ47;B4DJB1;B4E304;C9JJD3;C9JPV8;B4DTI4;B7Z4N2	tr|B4DFM1|B4DFM1_HUMAN cDNA FLJ53034, highly similar to AP-2 complex subunit mu-1 OS=Homo sapiens PE=2 SV=1;tr|A0A087WY71|A0A087WY71_HUMAN AP-2 complex subunit mu OS=Homo sapiens GN=AP2M1 PE=1 SV=1;tr|E9PFW3|E9PFW3_HUMAN AP-2 complex subunit mu OS=Homo sap	14	4	4	4	9.4	43.912	100340000	51003000	84704000	158000000	130040000	65743000
F2Z2I8	F2Z2I8;Q6ZNW0;A0A087WYB4;Q9UJZ1	tr|F2Z2I8|F2Z2I8_HUMAN Stomatin-like protein 2, mitochondrial OS=Homo sapiens GN=STOML2 PE=1 SV=1;tr|Q6ZNW0|Q6ZNW0_HUMAN cDNA FLJ27036 fis, clone SLV08019, highly similar to Homo sapiens stomatin (EPB72)-like 2 (STOML2) OS=Homo sapiens PE=2 SV=1;tr|A0A087W	4	1	1	1	16.8	10.645
Q5J908	Q5J908;A0A087WZ51;Q68E05;Q6FGS1;Q53GA0;A0A087WYR3;O43399;B4DDV4	tr|Q5J908|Q5J908_HUMAN HCCR-binding protein 2 OS=Homo sapiens PE=2 SV=1;tr|A0A087WZ51|A0A087WZ51_HUMAN Tumor protein D54 OS=Homo sapiens GN=TPD52L2 PE=1 SV=1;tr|Q68E05|Q68E05_HUMAN Tumor protein D52-like 2, isoform CRA_f OS=Homo sapiens GN=DKFZp686A1765 PE	8	2	2	2	22.6	12.586				78002000	65711000	82884000
Q53QE9	Q53QE9;A0A140VKE1;B2RAN1;A0A087WYS1;E7EUC7;B4DUP2;Q16851;C9JTZ5;C9JUW1;C9JWG0;C9JVG3;C9JQU9;C9JNZ1;F2Z3H1;D6W5E6	tr|Q53QE9|Q53QE9_HUMAN Uncharacterized protein UGP2 (Fragment) OS=Homo sapiens GN=UGP2 PE=4 SV=1;tr|A0A140VKE1|A0A140VKE1_HUMAN Testis tissue sperm-binding protein Li 58p OS=Homo sapiens PE=2 SV=1;tr|B2RAN1|B2RAN1_HUMAN cDNA, FLJ95012, highly similar to Ho	15	3	3	3	8.4	49.221				27006000	60066000	43666000
A0A087WZB5	A0A087WZB5;Q9HBI1;B0QYP8	tr|A0A087WZB5|A0A087WZB5_HUMAN Beta-parvin OS=Homo sapiens GN=PARVB PE=1 SV=1;sp|Q9HBI1|PARVB_HUMAN Beta-parvin OS=Homo sapiens GN=PARVB PE=1 SV=1	3	3	2	2	13.5	33.257
E5RHC7	E5RHC7;E5RH59;E5RFW7;B4DJN9;E5RFH0;E5RGU4;Q5BKY2;A0A087WZK9;Q6IB98;Q53HR0;Q53HG0;B3KS98;O15372	tr|E5RHC7|E5RHC7_HUMAN Eukaryotic translation initiation factor 3 subunit H OS=Homo sapiens GN=EIF3H PE=1 SV=1;tr|E5RH59|E5RH59_HUMAN Eukaryotic translation initiation factor 3 subunit H OS=Homo sapiens GN=EIF3H PE=1 SV=1;tr|E5RFW7|E5RFW7_HUMAN Eukaryotic	13	1	1	1	41.3	4.3186				67852000	34419000	32421000
H3BV85	H3BV85;H3BTW0;A0A0B4J295;A0A087WZT3;H3BVE0;Q9H3K6	tr|H3BV85|H3BV85_HUMAN BolA-like protein 2 (Fragment) OS=Homo sapiens GN=BOLA2B PE=1 SV=1;tr|H3BTW0|H3BTW0_HUMAN BOLA2-SMG1P6 readthrough (Fragment) OS=Homo sapiens GN=BOLA2-SMG1P6 PE=3 SV=1;tr|A0A0B4J295|A0A0B4J295_HUMAN BOLA2-SMG1P6 readthrough OS=Homo s	6	1	1	1	18.2	9.743				88498000	65441000	78385000
B7Z766	B7Z766;A0A087X054;B7Z2N4;B3KXH0;Q9Y4L1;E9PJ21;Q05D91;A0A087WWI4;Q6IN67;K7EQK2;A0A024R3G0;B7Z602;J3QL06;J3KTF1	tr|B7Z766|B7Z766_HUMAN cDNA FLJ54564, highly similar to 150 kDa oxygen-regulated protein (Orp150) OS=Homo sapiens PE=2 SV=1;tr|A0A087X054|A0A087X054_HUMAN Hypoxia up-regulated protein 1 OS=Homo sapiens GN=HYOU1 PE=1 SV=1;tr|B7Z2N4|B7Z2N4_HUMAN cDNA FLJ5607	14	5	5	5	7.1	94.198	68543000	81220000	55371000	40745000	33092000
A0A087X0N2	A0A087X0N2;O15243	tr|A0A087X0N2|A0A087X0N2_HUMAN Leptin receptor gene-related protein OS=Homo sapiens GN=LEPROT PE=1 SV=1;sp|O15243|OBRG_HUMAN Leptin receptor gene-related protein OS=Homo sapiens GN=LEPROT PE=1 SV=1	2	1	1	1	9.3	15.428
A0A087X0S5	A0A087X0S5;P12109;B4DQV1;Q8TBN2;B4DRR8;D3DSM7	tr|A0A087X0S5|A0A087X0S5_HUMAN Collagen alpha-1(VI) chain OS=Homo sapiens GN=COL6A1 PE=1 SV=1;sp|P12109|CO6A1_HUMAN Collagen alpha-1(VI) chain OS=Homo sapiens GN=COL6A1 PE=1 SV=3;tr|B4DQV1|B4DQV1_HUMAN cDNA FLJ58994, highly similar to Collagen alpha-1(VI)	6	2	2	2	3.2	108.34		27951000				30435000
A0A087X0X3	A0A087X0X3;P52272;M0R019;B4DEG4;Q59ES8;M0QYQ7;M0R0N3;M0R2T0;Q7KYM9;M0R0Y6;Q6P2D7;M0QY96;M0R2I7;M0QZM1	tr|A0A087X0X3|A0A087X0X3_HUMAN Heterogeneous nuclear ribonucleoprotein M OS=Homo sapiens GN=HNRNPM PE=1 SV=1;sp|P52272|HNRPM_HUMAN Heterogeneous nuclear ribonucleoprotein M OS=Homo sapiens GN=HNRNPM PE=1 SV=3;tr|M0R019|M0R019_HUMAN Heterogeneous nuclear ri	14	8	8	8	13.2	77.569				158530000		126690000
A0A087X0Z7	A0A087X0Z7;H0YJ66;Q9Y394;H0YJE4;H0YJR8;Q659E8	tr|A0A087X0Z7|A0A087X0Z7_HUMAN Dehydrogenase/reductase SDR family member 7 OS=Homo sapiens GN=DHRS7 PE=1 SV=1;tr|H0YJ66|H0YJ66_HUMAN Dehydrogenase/reductase SDR family member 7 (Fragment) OS=Homo sapiens GN=DHRS7 PE=1 SV=1;sp|Q9Y394|DHRS7_HUMAN Dehydrogena	6	2	2	2	8.2	42.619
A0A087X1A9	A0A087X1A9;O75396	tr|A0A087X1A9|A0A087X1A9_HUMAN Vesicle-trafficking protein SEC22b (Fragment) OS=Homo sapiens GN=SEC22B PE=1 SV=1;sp|O75396|SC22B_HUMAN Vesicle-trafficking protein SEC22b OS=Homo sapiens GN=SEC22B PE=1 SV=4	2	1	1	1	17.7	8.7819				73707000	58452000	67633000
A0A087X1J7	A0A087X1J7;P22352	tr|A0A087X1J7|A0A087X1J7_HUMAN Glutathione peroxidase OS=Homo sapiens GN=GPX3 PE=1 SV=1;sp|P22352|GPX3_HUMAN Glutathione peroxidase 3 OS=Homo sapiens GN=GPX3 PE=1 SV=2	2	1	1	1	5.3	25.402	84798000	59995000
A0A087X1W2	A0A087X1W2;E9PKG1;Q5U8W9;H7C2I1;Q99873;E9PNR9;E9PQ98;E9PIX6;H0YDE4;B4DJ87	tr|A0A087X1W2|A0A087X1W2_HUMAN Protein arginine N-methyltransferase 1 OS=Homo sapiens GN=PRMT1 PE=1 SV=1;tr|E9PKG1|E9PKG1_HUMAN Protein arginine N-methyltransferase 1 OS=Homo sapiens GN=PRMT1 PE=1 SV=1;tr|Q5U8W9|Q5U8W9_HUMAN Protein arginine methyltransfer	10	2	2	2	7.7	32.693		29961000
A0A087X2D0	A0A087X2D0;A0A0B4J1Z1;B2R6F3;B4DEK2;C9JAB2;P84103;Q16629	tr|A0A087X2D0|A0A087X2D0_HUMAN Serine/arginine-rich-splicing factor 3 OS=Homo sapiens GN=SRSF3 PE=1 SV=1;tr|A0A0B4J1Z1|A0A0B4J1Z1_HUMAN Serine/arginine-rich-splicing factor 7 OS=Homo sapiens GN=SRSF7 PE=1 SV=1;tr|B2R6F3|B2R6F3_HUMAN Splicing factor arginin	7	1	1	1	14.7	10.32				47126000	53171000	57017000
A0A087X2H1	A0A087X2H1;Q9ULT8;A0A087WVU6;B3KWT6;G3V4V5;H0YJD4;Q2KQ74	tr|A0A087X2H1|A0A087X2H1_HUMAN E3 ubiquitin-protein ligase HECTD1 OS=Homo sapiens GN=HECTD1 PE=1 SV=1;sp|Q9ULT8|HECD1_HUMAN E3 ubiquitin-protein ligase HECTD1 OS=Homo sapiens GN=HECTD1 PE=1 SV=3;tr|A0A087WVU6|A0A087WVU6_HUMAN E3 ubiquitin-protein ligase HE	7	2	2	2	0.8	289.63	156290000	107150000	187200000
V9HW24	V9HW24;A0A087X2I1;P62333;H0YJC0;B4DR91;H0YJS8;H0YJE9;H0YJT1	tr|V9HW24|V9HW24_HUMAN Epididymis secretory protein Li 73 OS=Homo sapiens GN=HEL-S-73 PE=2 SV=1;tr|A0A087X2I1|A0A087X2I1_HUMAN 26S proteasome regulatory subunit 10B OS=Homo sapiens GN=PSMC6 PE=1 SV=1;sp|P62333|PRS10_HUMAN 26S proteasome regulatory subunit	8	7	7	7	22.6	44.16	45236000	88682000	163830000	263510000	144180000	245160000
H7BZK5	H7BZK5;B8ZZK2;A0A090N7V5;O75223;M0QZK8	tr|H7BZK5|H7BZK5_HUMAN Gamma-glutamylcyclotransferase (Fragment) OS=Homo sapiens GN=GGCT PE=1 SV=1;tr|B8ZZK2|B8ZZK2_HUMAN Gamma-glutamylcyclotransferase OS=Homo sapiens GN=GGCT PE=1 SV=1;tr|A0A090N7V5|A0A090N7V5_HUMAN Chromosome 7 open reading frame 24 OS=	5	2	2	2	18.5	13.06				36357000
A0A090N7X1	A0A090N7X1;A0A090N7Y2;Q9UG63	tr|A0A090N7X1|A0A090N7X1_HUMAN ATP-binding cassette, sub-family F (GCN20), member 2 OS=Homo sapiens GN=ABCF2 PE=4 SV=1;tr|A0A090N7Y2|A0A090N7Y2_HUMAN ATP-binding cassette, sub-family F (GCN20), member 2 OS=Homo sapiens GN=ABCF2 PE=4 SV=1;sp|Q9UG63|ABCF2_HU	3	2	2	2	4	71.289				33984000
A0A090N8G0	A0A090N8G0;P41250;H7C443;Q75MN1	tr|A0A090N8G0|A0A090N8G0_HUMAN Glycyl-tRNA synthetase OS=Homo sapiens GN=GARS PE=4 SV=1;sp|P41250|GARS_HUMAN Glycine--tRNA ligase OS=Homo sapiens GN=GARS PE=1 SV=3	4	3	3	3	4.2	77.53				51437000	60405000	42175000
A0A090N8Y2	A0A090N8Y2;P13667	tr|A0A090N8Y2|A0A090N8Y2_HUMAN Protein disulfide-isomerase A4 OS=Homo sapiens GN=ERP70 PE=2 SV=1;sp|P13667|PDIA4_HUMAN Protein disulfide-isomerase A4 OS=Homo sapiens GN=PDIA4 PE=1 SV=2	2	11	11	11	23.4	72.932			33502000	714850000	199090000	46973000
Q6NZ61	Q6NZ61;A8K005;A0A090N900;Q15382;C9J931;C9J469	tr|Q6NZ61|Q6NZ61_HUMAN Ras homolog enriched in brain OS=Homo sapiens GN=RHEB PE=2 SV=1;tr|A8K005|A8K005_HUMAN cDNA FLJ77896, highly similar to Homo sapiens Ras homolog enriched in brain (RHEB), mRNA OS=Homo sapiens PE=2 SV=1;tr|A0A090N900|A0A090N900_HUMAN	6	5	5	5	27.7	20.557			90286000	253750000	186160000	123680000
B4DUM2	B4DUM2;A0A096LNY6;A0A1B0GWJ0;A0A1B0GTJ7;X5D8S6;Q71UA4;B4DP46;A0A0A6YY92;P30566	tr|B4DUM2|B4DUM2_HUMAN cDNA FLJ53891, highly similar to Adenylosuccinate lyase (EC 4.3.2.2) OS=Homo sapiens PE=2 SV=1;tr|A0A096LNY6|A0A096LNY6_HUMAN Adenylosuccinate lyase (Fragment) OS=Homo sapiens GN=ADSL PE=1 SV=1;tr|A0A1B0GWJ0|A0A1B0GWJ0_HUMAN Adenylos	9	1	1	1	3.6	34.554				36267000	44910000
A0A096LNZ9	A0A096LNZ9;A0A096LPJ4;P05161	tr|A0A096LNZ9|A0A096LNZ9_HUMAN Ubiquitin-like protein ISG15 (Fragment) OS=Homo sapiens GN=ISG15 PE=1 SV=6;tr|A0A096LPJ4|A0A096LPJ4_HUMAN Ubiquitin-like protein ISG15 OS=Homo sapiens GN=ISG15 PE=1 SV=1;sp|P05161|ISG15_HUMAN Ubiquitin-like protein ISG15 OS=H	3	1	1	1	14	15.562
Q9HC69	Q9HC69;Q86WL1;J9QF30;A0A097CKB2;A0A097CKA4;A0A097CK88;A0A097CK87;A0A097CK82;A0A097CK74;F8W7W8;B4DV50;Q30201;I1VA72;Q9HC71;Q6B0J5	tr|Q9HC69|Q9HC69_HUMAN Hemochromatosis splice variant 861-2305del (Fragment) OS=Homo sapiens GN=HFE PE=2 SV=1;tr|Q86WL1|Q86WL1_HUMAN Hemochromatosis (Fragment) OS=Homo sapiens GN=HFE PE=2 SV=1;tr|J9QF30|J9QF30_HUMAN Hereditary hemochromatosis protein (Frag	15	2	2	2	22.4	13.541				13168000	15334000	12416000
Q5T093	Q5T093;Q5T092;A0A0A0MR06;Q5T091;Q6IBJ7;Q5T094;Q9P0H9;O15258	tr|Q5T093|Q5T093_HUMAN Protein RER1 OS=Homo sapiens GN=RER1 PE=1 SV=1;tr|Q5T092|Q5T092_HUMAN Protein RER1 (Fragment) OS=Homo sapiens GN=RER1 PE=1 SV=1;tr|A0A0A0MR06|A0A0A0MR06_HUMAN Protein RER1 (Fragment) OS=Homo sapiens GN=RER1 PE=1 SV=1;tr|Q5T091|Q5T091	8	2	2	2	20.5	13.439		103840000		140160000	146010000	156530000
B4DK48	B4DK48;Q59H90;Q3KPI9;G8JL96;F5GWR7;A0A0A0MR60;Q59FX6;Q2HXI4;P23468;Q13332;Q16343;Q9UM81	tr|B4DK48|B4DK48_HUMAN cDNA FLJ53604, highly similar to Receptor-type tyrosine-protein phosphatase delta (EC 3.1.3.48) OS=Homo sapiens PE=2 SV=1;tr|Q59H90|Q59H90_HUMAN Protein tyrosine phosphatase, receptor type, D isoform 4 variant (Fragment) OS=Homo sapi	12	2	1	1	4.1	67.019				16998000	25998000
X5D7U4	X5D7U4;H3BQT3;E9PLF1;X5DNN9;B9ZVX7;X5D932;E9PHN7;A8HT81;E9PHN6;X5DR03;Q0D2I8;A0A140VKE3;A0A0A0MR85;F6XZQ7;E7EWW9;Q03013;P28161;P09488	tr|X5D7U4|X5D7U4_HUMAN Glutathione S-transferase mu 1 isoform A OS=Homo sapiens GN=GSTM1 PE=2 SV=1;tr|H3BQT3|H3BQT3_HUMAN Glutathione S-transferase Mu 1 OS=Homo sapiens GN=GSTM1 PE=1 SV=1;tr|E9PLF1|E9PLF1_HUMAN Glutathione S-transferase Mu 2 (Fragment) OS=	18	1	1	1	15.7	9.1304	56089000		106890000
D3DPF9	D3DPF9;A0A0A0MRA3;D3DPG0;A0A0A0MTS7;Q8WZ42;C0JYZ2	tr|D3DPF9|D3DPF9_HUMAN Titin, isoform CRA_b OS=Homo sapiens GN=TTN PE=4 SV=1;tr|A0A0A0MRA3|A0A0A0MRA3_HUMAN Titin OS=Homo sapiens GN=TTN PE=1 SV=1;tr|D3DPG0|D3DPG0_HUMAN Titin, isoform CRA_a OS=Homo sapiens GN=TTN PE=4 SV=1;tr|A0A0A0MTS7|A0A0A0MTS7_HUMAN T	6	4	4	4	0.1	2993	124440000	84738000	86258000
H7C0V9	H7C0V9;B4DM00;B4DJT9;A0A0A0MRG2;B4DQM1;E9PG40;B4DGD0;A0A218KGR2;A0A140VJC8;P05067	tr|H7C0V9|H7C0V9_HUMAN Amyloid-beta A4 protein (Fragment) OS=Homo sapiens GN=APP PE=1 SV=1;tr|B4DM00|B4DM00_HUMAN cDNA FLJ54367, highly similar to Amyloid beta A4 protein (APP) (ABPP)(Alzheimer disease amyloid protein homolog) OS=Homo sapiens PE=2 SV=1;tr|	10	1	1	1	2.5	54.981	25630000
B7Z972	B7Z972;F6S8N6;A0A0A0MRJ6;H7BY58;P22061	tr|B7Z972|B7Z972_HUMAN Protein-L-isoaspartate O-methyltransferase OS=Homo sapiens PE=2 SV=1;tr|F6S8N6|F6S8N6_HUMAN Protein-L-isoaspartate(D-aspartate) O-methyltransferase OS=Homo sapiens GN=PCMT1 PE=1 SV=1;tr|A0A0A0MRJ6|A0A0A0MRJ6_HUMAN Protein-L-isoaspart	5	2	2	2	14.6	20.683				46341000
B6VEX5	B6VEX5;B6VEX4;B6VEX3;A0A0A0MRT6;Q59G41;Q8IZP0;B4DKX2;B4DG63;B7Z9E9;B7ZAM8;B4DSH8;B4DMM5;H0Y6B5;Q13802;Q53SH3;B7Z617;B7Z5L1;B7Z612;B7Z836;E9PEZ7;E7EW77;E7EP65;A0A0C4DG21;F8WAL6;Q9NYB9	tr|B6VEX5|B6VEX5_HUMAN Abl-interactor 1 variant 72 OS=Homo sapiens PE=2 SV=1;tr|B6VEX4|B6VEX4_HUMAN Abl interactor 1 OS=Homo sapiens GN=ABI1 PE=1 SV=1;tr|B6VEX3|B6VEX3_HUMAN Abl-interactor 1 variant 41 OS=Homo sapiens PE=2 SV=1;tr|A0A0A0MRT6|A0A0A0MRT6_HUM	25	3	3	3	8.8	42.637			103990000	73387000	75915000	75842000
Q6PYX1	Q6PYX1;A0A0A0MS08;P0DOX5;Q6GMX6;S6B291;Q6N096;V9HW68;Q6N089;A8K008;Q6MZV7;Q6MZQ6;Q5EFE5;Q6N094;Q6N097;Q7Z351;P01857;A0A0A0MS07;Q6N095;S6AWD9;S6BGE5;S6C4Q7;S6BGE0;S6BAN1;S6BAM6;S6B2A6;Q6ZP87;A0A0M3KKW6;S6BAP0;S6BGD4;A4F255;S6BAQ4;S6AWG0;S6C4S4;S6AWF0;S6C4S0;S6C4R2;S6BAP4;S6B2B6;A0A286YES1;Q8NF17;Q6N030;Q5EBM2;P01860;Q9Y509;Q86TT2	tr|Q6PYX1|Q6PYX1_HUMAN Hepatitis B virus receptor binding protein (Fragment) OS=Homo sapiens PE=1 SV=1;tr|A0A0A0MS08|A0A0A0MS08_HUMAN Immunoglobulin heavy constant gamma 1 (Fragment) OS=Homo sapiens GN=IGHG1 PE=1 SV=1;sp|P0DOX5|IGG1_HUMAN Immunoglobulin ga	45	8	6	8	38.5	38.162	193780000	111810000		1834300000	173600000	29941000
A0A0A0MS74	A0A0A0MS74	tr|A0A0A0MS74|A0A0A0MS74_HUMAN Phosphoenolpyruvate carboxykinase [GTP], mitochondrial OS=Homo sapiens GN=PCK2 PE=1 SV=1	1	1	1	1	5	47.532	32769000			21415000	168920000
Q53T40	Q53T40;I0CE67;Q6I9R8;Q2TSB7;Q2XQU9;J3KNW4;A0A0A0MSG2;Q14192	tr|Q53T40|Q53T40_HUMAN Uncharacterized protein FHL2 (Fragment) OS=Homo sapiens GN=FHL2 PE=4 SV=1;tr|I0CE67|I0CE67_HUMAN Four-and-a-half LIM domains 2 OS=Homo sapiens GN=FHL2 PE=2 SV=1;tr|Q6I9R8|Q6I9R8_HUMAN FHL2 protein OS=Homo sapiens GN=FHL2 PE=2 SV=1;tr	8	1	1	1	8.9	19.307
B4DPW9	B4DPW9;A0A0A0MSQ0;Q53GY0;P13797;Q96HI1;B4DG31;B4DI60;B4DPU6;U3KQI3;H7C4N2;Q59GX5;V9HWJ7;Q53FI1;A0A024RDT4;P13796;A7E2S2;B3KUI1	tr|B4DPW9|B4DPW9_HUMAN cDNA FLJ51929, highly similar to Plastin-3 OS=Homo sapiens PE=2 SV=1;tr|A0A0A0MSQ0|A0A0A0MSQ0_HUMAN Plastin-3 OS=Homo sapiens GN=PLS3 PE=1 SV=1;tr|Q53GY0|Q53GY0_HUMAN Plastin 3 variant (Fragment) OS=Homo sapiens PE=2 SV=1;sp|P13797|P	17	16	14	16	32.7	67.599		211590000		669280000	640400000	812610000
V9HWF0	V9HWF0;A0A0A0MTH3;Q13418	tr|V9HWF0|V9HWF0_HUMAN Epididymis secretory protein Li 28 OS=Homo sapiens GN=HEL-S-28 PE=2 SV=1;tr|A0A0A0MTH3|A0A0A0MTH3_HUMAN Integrin-linked protein kinase OS=Homo sapiens GN=ILK PE=1 SV=1;sp|Q13418|ILK_HUMAN Integrin-linked protein kinase OS=Homo sapien	3	3	3	3	8	51.419		102140000	117440000	92684000	72245000	85920000
Q4LDX3	Q4LDX3;A0A0A0N0M2;P23458	tr|Q4LDX3|Q4LDX3_HUMAN Tyrosine-protein kinase OS=Homo sapiens GN=JAK1 PE=2 SV=1;tr|A0A0A0N0M2|A0A0A0N0M2_HUMAN Tyrosine-protein kinase OS=Homo sapiens GN=JAK1 PE=2 SV=1;sp|P23458|JAK1_HUMAN Tyrosine-protein kinase JAK1 OS=Homo sapiens GN=JAK1 PE=1 SV=2	3	3	3	3	2.9	131.69				63205000	31799000	23771000
X5D7Q9	X5D7Q9;A0A0A0VEB4;A0A1W6S962;X5D2J9;Q499G6;X5D939;X5DNP5;A8K9W7;B4DH52;X5DR09;P78347	tr|X5D7Q9|X5D7Q9_HUMAN General transcription factor IIi isoform E (Fragment) OS=Homo sapiens GN=GTF2I PE=2 SV=1;tr|A0A0A0VEB4|A0A0A0VEB4_HUMAN GTF2I-RARA fusion protein OS=Homo sapiens GN=GTF2I-RARA PE=2 SV=1;tr|A0A1W6S962|A0A1W6S962_HUMAN GTF2I-BRAF fusio	11	1	1	1	5.7	33.352
A0A0A6YYA0	A0A0A6YYA0;Q9Y3B3;Q3B7W7;B4E2C1;G3V2Y2	tr|A0A0A6YYA0|A0A0A6YYA0_HUMAN Protein TMED7-TICAM2 OS=Homo sapiens GN=TMED7-TICAM2 PE=3 SV=1;sp|Q9Y3B3|TMED7_HUMAN Transmembrane emp24 domain-containing protein 7 OS=Homo sapiens GN=TMED7 PE=1 SV=2;tr|Q3B7W7|Q3B7W7_HUMAN TMED7 protein (Fragment) OS=Homo s	5	3	3	3	23.4	21.233				181570000	172260000	255330000
B3KRR1	B3KRR1;B3KSL5;A0A0A6YYJ8;Q9Y383	tr|B3KRR1|B3KRR1_HUMAN cDNA FLJ34725 fis, clone MESAN2005958, highly similar to RNA-binding protein Luc7-like 2 OS=Homo sapiens PE=2 SV=1;tr|B3KSL5|B3KSL5_HUMAN cDNA FLJ36545 fis, clone TRACH2006670, highly similar to RNA-binding protein Luc7-like 2 OS=Hom	4	1	1	1	4.4	40.491
Q58F05	Q58F05;B4E2T6;A0A0B4J1W3;B2RBE5;Q9BXJ9	tr|Q58F05|Q58F05_HUMAN NARG1 protein (Fragment) OS=Homo sapiens GN=NARG1 PE=2 SV=1;tr|B4E2T6|B4E2T6_HUMAN cDNA FLJ58231, highly similar to NMDA receptor-regulated protein 1 OS=Homo sapiens PE=2 SV=1;tr|A0A0B4J1W3|A0A0B4J1W3_HUMAN N-alpha-acetyltransferase	5	1	1	1	1.6	72.386				34862000	28931000	21292000
F8WD20	F8WD20;B7ZBH1;B4DJH0;A0A0B4J1Y7;F8WDS6;P56537	tr|F8WD20|F8WD20_HUMAN Eukaryotic translation initiation factor 6 OS=Homo sapiens GN=EIF6 PE=1 SV=1;tr|B7ZBH1|B7ZBH1_HUMAN Eukaryotic translation initiation factor 6 (Fragment) OS=Homo sapiens GN=EIF6 PE=1 SV=1;tr|B4DJH0|B4DJH0_HUMAN cDNA FLJ51217, highly	6	1	1	1	23.7	7.005				31845000
B4DKJ4	B4DKJ4;A0A0P1J1R0;Q5W0H4;A0A0B4J2C3;P13693;H0YCX0;Q9UP43;A0A024RDY2;B4DLD6;J3KPG2;E9PJF7;Q9NXW1;Q56UQ5	tr|B4DKJ4|B4DKJ4_HUMAN cDNA FLJ57738, highly similar to Translationally-controlled tumor protein OS=Homo sapiens PE=2 SV=1;tr|A0A0P1J1R0|A0A0P1J1R0_HUMAN Translationally-controlled tumor protein OS=Homo sapiens GN=seTCTP PE=3 SV=1;tr|Q5W0H4|Q5W0H4_HUMAN Tr	13	2	2	2	14.8	16.104				79490000	38310000	56007000
A0A0C4DFT3	A0A0C4DFT3;Q12959;B4DF78;E7EQD7;Q59FC4;C9J110;F2Z2L0;C9JUA9;C9JN61;C9JCP6;A8MUT6;Q8N3T5;Q6PJH1;B4E2H8	tr|A0A0C4DFT3|A0A0C4DFT3_HUMAN Disks large homolog 1 OS=Homo sapiens GN=DLG1 PE=1 SV=1;sp|Q12959|DLG1_HUMAN Disks large homolog 1 OS=Homo sapiens GN=DLG1 PE=1 SV=2;tr|B4DF78|B4DF78_HUMAN cDNA FLJ50462, highly similar to Disks large homolog 1 OS=Homo sapien	14	3	3	3	4	99.813				42813000	46234000
F8W9I8	F8W9I8;C9J6Y3;C9JKR6;G3XAC1;A0A0C4DFT5;Q86YZ4;Q5Y190;Q9BXS9	tr|F8W9I8|F8W9I8_HUMAN Solute carrier family 26 member 6 OS=Homo sapiens GN=SLC26A6 PE=1 SV=1;tr|C9J6Y3|C9J6Y3_HUMAN Solute carrier family 26 member 6 (Fragment) OS=Homo sapiens GN=SLC26A6 PE=1 SV=1;tr|C9JKR6|C9JKR6_HUMAN Solute carrier family 26 member 6	8	1	1	1	10.8	13.865				169080000	158060000	104850000
B3KSS4	B3KSS4;A8K4I1;A0A0C4DG49;P15151;A0A0A0MSA9	tr|B3KSS4|B3KSS4_HUMAN cDNA FLJ36858 fis, clone ASTRO2015185, highly similar to POLIOVIRUS RECEPTOR OS=Homo sapiens PE=2 SV=1;tr|A8K4I1|A8K4I1_HUMAN cDNA FLJ75404 OS=Homo sapiens PE=2 SV=1;tr|A0A0C4DG49|A0A0C4DG49_HUMAN Poliovirus receptor OS=Homo sapiens	5	4	4	4	13.5	39.579				281430000	148700000	73626000
E9PIY1	E9PIY1;A0A0C4DGG1;B4DUI2;D3DQR0;Q9UKS6;E9PJ75;E9PNM9;B4DV80	tr|E9PIY1|E9PIY1_HUMAN Protein kinase C and casein kinase substrate in neurons protein 3 OS=Homo sapiens GN=PACSIN3 PE=1 SV=1;tr|A0A0C4DGG1|A0A0C4DGG1_HUMAN Protein kinase C and casein kinase substrate in neurons protein 3 (Fragment) OS=Homo sapiens GN=PAC	8	2	2	2	7.8	37.213				67494000
F5H7M9	F5H7M9;F5H3E1;F5H2E6;A0A0C4DGG8;Q8IX12	tr|F5H7M9|F5H7M9_HUMAN Cell division cycle and apoptosis regulator protein 1 (Fragment) OS=Homo sapiens GN=CCAR1 PE=1 SV=1;tr|F5H3E1|F5H3E1_HUMAN Cell division cycle and apoptosis regulator protein 1 OS=Homo sapiens GN=CCAR1 PE=1 SV=1;tr|F5H2E6|F5H2E6_HUMA	5	1	1	1	5.8	18.302				13887000	4108400	4259600
A8K9J6	A8K9J6;A0A0C4DGH0;B4DK26;Q5ZPR3;A8K6Q6	tr|A8K9J6|A8K9J6_HUMAN cDNA FLJ78024 OS=Homo sapiens PE=2 SV=1;tr|A0A0C4DGH0|A0A0C4DGH0_HUMAN CD276 antigen OS=Homo sapiens GN=CD276 PE=1 SV=1;tr|B4DK26|B4DK26_HUMAN cDNA FLJ61301, highly similar to CD276 antigen OS=Homo sapiens PE=2 SV=1;sp|Q5ZPR3|CD276_H	5	2	2	2	9.3	41.709	23421000	63387000	66557000	41118000	57348000	62017000
A0A0C4DGL3	A0A0C4DGL3;H0YNW5;H0YKC5;P33316	tr|A0A0C4DGL3|A0A0C4DGL3_HUMAN Deoxyuridine 5-triphosphate nucleotidohydrolase, mitochondrial OS=Homo sapiens GN=DUT PE=1 SV=1;tr|H0YNW5|H0YNW5_HUMAN Deoxyuridine 5-triphosphate nucleotidohydrolase, mitochondrial OS=Homo sapiens GN=DUT PE=1 SV=1;tr|H0YKC	4	1	1	1	12.1	15.395				45557000
A0A0C4DGL8	A0A0C4DGL8;J3QR68;H0Y300;P00738;Q6NSB4;A0A087WU08;P00739;Q6PEJ8;B3KP77;J3QLC9;H3BS21;A0A0A0MRD9;J3KTC3;Q14552	tr|A0A0C4DGL8|A0A0C4DGL8_HUMAN Haptoglobin OS=Homo sapiens GN=HP PE=1 SV=1;tr|J3QR68|J3QR68_HUMAN Haptoglobin (Fragment) OS=Homo sapiens GN=HP PE=1 SV=1;tr|H0Y300|H0Y300_HUMAN Haptoglobin OS=Homo sapiens GN=HP PE=1 SV=4;sp|P00738|HPT_HUMAN Haptoglobin OS=H	14	7	7	7	18.4	38.451	834500000	1338200000	214660000	408010000	238310000	243470000
A0A0C4DH22	A0A0C4DH22;Q9H4G0	tr|A0A0C4DH22|A0A0C4DH22_HUMAN Band 4.1-like protein 1 OS=Homo sapiens GN=EPB41L1 PE=1 SV=1;sp|Q9H4G0|E41L1_HUMAN Band 4.1-like protein 1 OS=Homo sapiens GN=EPB41L1 PE=1 SV=2	2	9	0	9	14	98.374				379180000	227640000	275090000
C9JUG7	C9JUG7;F8W9N7;A0A0D9SET8;Q53GE2;Q53GC7;A4D0V4;P47755	tr|C9JUG7|C9JUG7_HUMAN F-actin-capping protein subunit alpha-2 OS=Homo sapiens GN=CAPZA2 PE=1 SV=1;tr|F8W9N7|F8W9N7_HUMAN F-actin-capping protein subunit alpha-2 OS=Homo sapiens GN=CAPZA2 PE=1 SV=1;tr|A0A0D9SET8|A0A0D9SET8_HUMAN F-actin-capping protein sub	7	2	1	1	19.2	16.698		46892000	60832000	32773000	33223000	65302000
A0A0D9SEY1	A0A0D9SEY1;E7EX83;Q5MD60;A0A0D9SG62;H7C0P6;G5E948;B7Z3V5;Q53TX8;O95819;C9J840;E7ENQ1;G3XAA2;V9HWH3;E7EN19;H7C360;B7Z388;H7C3Z6;Q9HBM9;Q7Z4L4;Q9UKE5;Q53TW0;E7ETN6	tr|A0A0D9SEY1|A0A0D9SEY1_HUMAN Mitogen-activated protein kinase kinase kinase kinase 4 OS=Homo sapiens GN=MAP4K4 PE=1 SV=1;tr|E7EX83|E7EX83_HUMAN Mitogen-activated protein kinase kinase kinase kinase 4 OS=Homo sapiens GN=MAP4K4 PE=1 SV=1;tr|Q5MD60|Q5MD60_H	22	9	7	9	9.2	151.08	79072000	86467000	263770000	43543000	56379000	94788000
B7Z2V7	B7Z2V7;A0A1B0GWF2;A0A1B0GVQ5;A0A0D9SG72;A0A1B0GTP9;Q68CM6;P61764;Q59GC9;B7Z1V5;B7Z3F4;A0A1B0GW76;A0A0D9SEP9;A0A0D9SEH5;A0A0D9SFQ7;A0A0D9SFW6	tr|B7Z2V7|B7Z2V7_HUMAN cDNA FLJ54602, highly similar to Syntaxin-binding protein 1 OS=Homo sapiens PE=2 SV=1;tr|A0A1B0GWF2|A0A1B0GWF2_HUMAN Syntaxin-binding protein 1 OS=Homo sapiens GN=STXBP1 PE=1 SV=1;tr|A0A1B0GVQ5|A0A1B0GVQ5_HUMAN Syntaxin-binding prote	15	7	7	7	15.8	63.628				241770000	168830000	187020000
A0A0E3DCV9	A0A0E3DCV9	tr|A0A0E3DCV9|A0A0E3DCV9_HUMAN MHC class I antigen (Fragment) OS=Homo sapiens GN=HLA-B PE=3 SV=1	1	1	1	1	7.2	20.906	363860000	275280000	341650000
A0A0F7L0Q8	A0A0F7L0Q8;B4DXZ6;A0A0F7L1S3;A0A0F7KYT8;P51114;C9JAJ4;E7EU85;B4DGH9;E9PFF5;B4DM21;B4DM78	tr|A0A0F7L0Q8|A0A0F7L0Q8_HUMAN Fragile X mental retardation autosomal homolog variant p5FK OS=Homo sapiens GN=FXR1 PE=2 SV=1;tr|B4DXZ6|B4DXZ6_HUMAN Fragile X mental retardation syndrome-related protein 1 OS=Homo sapiens GN=FXR1 PE=1 SV=1;tr|A0A0F7L1S3|A0A0	11	2	2	2	5	67.27				48192000
A0A1E1ERW3	A0A1E1ERW3;H9KV28;A0RZB8;A0A140T8Z0;Q6URC4;A0A0G2JH68;O60610;A0RZB7;B4DVR3	tr|A0A1E1ERW3|A0A1E1ERW3_HUMAN Diaphanous homolog 1 OS=Homo sapiens GN=DIAPH1 PE=2 SV=1;tr|H9KV28|H9KV28_HUMAN Protein diaphanous homolog 1 OS=Homo sapiens GN=DIAPH1 PE=1 SV=2;tr|A0RZB8|A0RZB8_HUMAN Diaphanous-1 OS=Homo sapiens GN=DIAPH1 PE=2 SV=1;tr|A0A14	9	3	3	3	3.6	133.88				41113000	27480000	40315000
A8K5I0	A8K5I0;A0A1U9X7W4;A0A0G2JIW1;P0DMV9;P0DMV8;Q59EJ3;B4DFN9;B4DNT8;B4DI39;B4DWK5;B4E388;B4DVU9;B4E1S9;V9GZ37;B3KTT5;B4E1T6;B4DNX1;B4DNV4;Q9UQC1	tr|A8K5I0|A8K5I0_HUMAN Epididymis secretory protein Li 103 OS=Homo sapiens GN=HSPA1A PE=2 SV=1;tr|A0A1U9X7W4|A0A1U9X7W4_HUMAN HSPA1A OS=Homo sapiens PE=3 SV=1;tr|A0A0G2JIW1|A0A0G2JIW1_HUMAN Heat shock 70 kDa protein 1B OS=Homo sapiens GN=HSPA1B PE=1 SV=1;s	19	24	12	24	45.6	70.051	634690000	1393600000	1075400000	8195000000	8058300000	12338000000
C9K0U8	C9K0U8;A0A0G2JLD8;E7EUY5;Q567R6;A4D1U3;B7Z268;Q04837	tr|C9K0U8|C9K0U8_HUMAN Single-stranded DNA-binding protein, mitochondrial (Fragment) OS=Homo sapiens GN=SSBP1 PE=1 SV=1;tr|A0A0G2JLD8|A0A0G2JLD8_HUMAN Single-stranded DNA-binding protein, mitochondrial (Fragment) OS=Homo sapiens GN=SSBP1 PE=1 SV=1;tr|E7EUY	7	1	1	1	12.4	14.131				120330000
N0E466	N0E466;A0A1U9X7J2;N0E4C7;Q5SRQ3;Q5SRQ6;N0E472;A0A0G2JM12;P67870;N0E650;N0E638;N0E6J1;B4DUJ4;N0E644;A0A0G2JM58	tr|N0E466|N0E466_HUMAN Casein kinase II subunit beta OS=Homo sapiens GN=CSNK2B PE=2 SV=1;tr|A0A1U9X7J2|A0A1U9X7J2_HUMAN Casein kinase II subunit beta OS=Homo sapiens PE=3 SV=1;tr|N0E4C7|N0E4C7_HUMAN Casein kinase II subunit beta OS=Homo sapiens GN=CSNK2B P	14	2	2	2	19.2	14.568				36843000
A0A0G2JNW7	A0A0G2JNW7;Q9Y666;A0A0U1RR18;A0A0G2JQE3;H0YB78;B4DZD0	tr|A0A0G2JNW7|A0A0G2JNW7_HUMAN Solute carrier family 12 member 7 OS=Homo sapiens GN=SLC12A7 PE=1 SV=1;sp|Q9Y666|S12A7_HUMAN Solute carrier family 12 member 7 OS=Homo sapiens GN=SLC12A7 PE=1 SV=3;tr|A0A0U1RR18|A0A0U1RR18_HUMAN Solute carrier family 12 membe	6	8	8	8	11.5	119.13	102990000			382190000	261380000	451840000
I3NI05	I3NI05;Q6ZT60;B7Z683;B7Z2X0;A0A0G2JQ41;B7Z7Z1;A0A1C7CYZ0;Q12979	tr|I3NI05|I3NI05_HUMAN Active breakpoint cluster region-related protein (Fragment) OS=Homo sapiens GN=ABR PE=1 SV=1;tr|Q6ZT60|Q6ZT60_HUMAN cDNA FLJ44934 fis, clone BRAMY3017920, highly similar to Active breakpoint cluster region-related protein OS=Homo sap	8	1	1	1	6.3	20.806				18553000
H0Y6V4	H0Y6V4;A0A0G2JQF6;H0Y6P5;Q86WJ2;Q68DT8;Q5TG12;E9PGC5;Q15262	tr|H0Y6V4|H0Y6V4_HUMAN Receptor-type tyrosine-protein phosphatase kappa (Fragment) OS=Homo sapiens GN=PTPRK PE=1 SV=1;tr|A0A0G2JQF6|A0A0G2JQF6_HUMAN Receptor-type tyrosine-protein phosphatase kappa (Fragment) OS=Homo sapiens GN=PTPRK PE=1 SV=1;tr|H0Y6P5|H0	8	1	1	1	4.6	30.334				13492000	17181000
A0A0G2JQM1	A0A0G2JQM1;A0A0G2JS82;B7Z5S9;O94973;B7Z1Q4	tr|A0A0G2JQM1|A0A0G2JQM1_HUMAN AP-2 complex subunit alpha-2 (Fragment) OS=Homo sapiens GN=AP2A2 PE=1 SV=1;tr|A0A0G2JS82|A0A0G2JS82_HUMAN AP-2 complex subunit alpha-2 (Fragment) OS=Homo sapiens GN=AP2A2 PE=1 SV=1;tr|B7Z5S9|B7Z5S9_HUMAN AP-2 complex subunit	5	3	1	1	5.2	70.708			34979000	37631000		19085000
A0A0J9YX77	A0A0J9YX77;Q8TE24;A0A0J9YVZ3;E7ER45;O43451;Q2M2H8	tr|A0A0J9YX77|A0A0J9YX77_HUMAN Maltase-glucoamylase, intestinal (Fragment) OS=Homo sapiens GN=MGAM PE=1 SV=1;tr|Q8TE24|Q8TE24_HUMAN Maltase-glucoamylase (Fragment) OS=Homo sapiens GN=MGAM PE=3 SV=1;tr|A0A0J9YVZ3|A0A0J9YVZ3_HUMAN Maltase-glucoamylase, intes	6	1	1	1	1.2	126.49		54064000
B4DI57	B4DI57;B4E1B2;Q53H26;Q06AH7;A0A0K0K1H8;P02787;C9JVG0;A0PJA6;B4DHZ6;H7C5E8	tr|B4DI57|B4DI57_HUMAN cDNA FLJ54111, highly similar to Serotransferrin OS=Homo sapiens PE=2 SV=1;tr|B4E1B2|B4E1B2_HUMAN cDNA FLJ53691, highly similar to Serotransferrin OS=Homo sapiens PE=2 SV=1;tr|Q53H26|Q53H26_HUMAN Transferrin variant (Fragment) OS=Hom	10	4	4	4	9.1	63.436				142980000
Q05DH1	Q05DH1;A0A0K0K1K4;O14818;H0Y586;B0YJ74;A0A087WYS6;Q8TAA3;Q4G1B8;H0UI83	tr|Q05DH1|Q05DH1_HUMAN Proteasome subunit alpha type (Fragment) OS=Homo sapiens GN=PSMA7 PE=2 SV=1;tr|A0A0K0K1K4|A0A0K0K1K4_HUMAN Proteasome subunit alpha type OS=Homo sapiens GN=HEL-S-276 PE=2 SV=1;sp|O14818|PSA7_HUMAN Proteasome subunit alpha type-7 OS=H	9	7	7	7	33.2	26.713	293150000	412280000	342400000	349820000	317030000	390490000
Q6FHU3	Q6FHU3;A0A0K0K1L8;Q06323;H0YLU2;Q86SZ9	tr|Q6FHU3|Q6FHU3_HUMAN PSME1 protein (Fragment) OS=Homo sapiens GN=PSME1 PE=2 SV=1;tr|A0A0K0K1L8|A0A0K0K1L8_HUMAN Epididymis secretory sperm binding protein Li 129m OS=Homo sapiens GN=HEL-S-129m PE=2 SV=1;sp|Q06323|PSME1_HUMAN Proteasome activator complex	5	3	3	3	14.1	28.709			18938000	36939000		9279400
C9E1I4	C9E1I4;C0KK01;A0A0K0KRQ4	tr|C9E1I4|C9E1I4_HUMAN MHC class I antigen (Fragment) OS=Homo sapiens GN=HLA-C PE=3 SV=1;tr|C0KK01|C0KK01_HUMAN MHC class I antigen (Fragment) OS=Homo sapiens GN=HLA-C PE=3 SV=1;tr|A0A0K0KRQ4|A0A0K0KRQ4_HUMAN MHC class I antigen (Fragment) OS=Homo sapiens	3	1	1	1	7.7	20.839				196050000	239300000	182610000
H0Y8H0	H0Y8H0;A0A0K1H1B1;Q5H9U9	tr|H0Y8H0|H0Y8H0_HUMAN Probable ATP-dependent RNA helicase DDX60-like (Fragment) OS=Homo sapiens GN=DDX60L PE=1 SV=2;tr|A0A0K1H1B1|A0A0K1H1B1_HUMAN Putative ATP-dependent RNA helicase DDX60 OS=Homo sapiens GN=DDX60L PE=2 SV=1;sp|Q5H9U9|DDX6L_HUMAN Probable	3	1	1	1	1.3	100.81	67856000	70805000	90404000		89684000	102870000
A0A0M3HER1	A0A0M3HER1;B3KNZ3;P48059;A0PJ44;H0Y592;Q9NWG2;Q7Z4I3;Q7Z4I4;Q7Z4I5;A0A024RAH1;A0A0J9YXC7;Q7Z4I7	tr|A0A0M3HER1|A0A0M3HER1_HUMAN LIM and senescent cell antigen-like-containing domain protein 1 (Fragment) OS=Homo sapiens GN=LIMS1 PE=1 SV=1;tr|B3KNZ3|B3KNZ3_HUMAN LIM and senescent cell antigen-like-containing domain protein OS=Homo sapiens PE=2 SV=1;sp|P	12	2	2	2	11	24.307			57586000	79649000	55587000	96195000
D6R991	D6R991;D6REM6;A0A0R4J2E8;A8MXP9;P43243;H0Y8T4;Q68D11	tr|D6R991|D6R991_HUMAN Matrin-3 (Fragment) OS=Homo sapiens GN=MATR3 PE=1 SV=1;tr|D6REM6|D6REM6_HUMAN Matrin-3 OS=Homo sapiens GN=MATR3 PE=1 SV=1;tr|A0A0R4J2E8|A0A0R4J2E8_HUMAN Matrin-3 OS=Homo sapiens GN=MATR3 PE=1 SV=1;tr|A8MXP9|A8MXP9_HUMAN Matrin-3 OS=H	7	2	2	2	6.7	48.159				68362000
D6RIU2	D6RIU2;D6RDP6;H0Y8T9;D6RHU6;D6RDY1;D6RA76;D6RC11;D6R9S8;D6RCE6;D6RFX6;D6RDI6;D6RCR8;A0A0R4J2F2;Q9NY35;D6RD48;D6RAZ7	tr|D6RIU2|D6RIU2_HUMAN Claudin domain-containing protein 1 (Fragment) OS=Homo sapiens GN=CLDND1 PE=1 SV=1;tr|D6RDP6|D6RDP6_HUMAN Claudin domain-containing protein 1 (Fragment) OS=Homo sapiens GN=CLDND1 PE=1 SV=1;tr|H0Y8T9|H0Y8T9_HUMAN Claudin domain-contai	16	2	2	2	16.7	16.049	66533000	49675000	198640000	78573000	97222000	51700000
A0A0S2Z2Z6	A0A0S2Z2Z6;P08133;B7Z582;Q6ZP35;E7EMC6	tr|A0A0S2Z2Z6|A0A0S2Z2Z6_HUMAN Annexin (Fragment) OS=Homo sapiens GN=ANXA6 PE=2 SV=1;sp|P08133|ANXA6_HUMAN Annexin A6 OS=Homo sapiens GN=ANXA6 PE=1 SV=3;tr|B7Z582|B7Z582_HUMAN Annexin OS=Homo sapiens PE=2 SV=1;tr|Q6ZP35|Q6ZP35_HUMAN Annexin OS=Homo sapiens	5	21	1	21	36.7	75.872	1541600000	1295600000	1778900000	1872000000	1720300000	1618500000
A0A0S2Z377	A0A0S2Z377;A8K3Q7;E5RK69;A0A0S2Z301;E5RJF5;E5RK63;E5RI05;E5RFF0;E5RIU8;E5RJR0;H0YC77	tr|A0A0S2Z377|A0A0S2Z377_HUMAN Annexin (Fragment) OS=Homo sapiens GN=ANXA6 PE=2 SV=1;tr|A8K3Q7|A8K3Q7_HUMAN Annexin OS=Homo sapiens PE=2 SV=1;tr|E5RK69|E5RK69_HUMAN Annexin OS=Homo sapiens GN=ANXA6 PE=1 SV=1	11	21	1	1	36.1	75.276	47194000		72006000	84842000	67813000	50713000
A0A0S2Z3G9	A0A0S2Z3G9;O43707;Q96BG6;F5GXS2;B4E337;H7C144;B4DSX0;A0A0S2Z3X3;A0A0S2Z3C0;K7EJH8;B7Z2N5;B7Z4P6;Q59FD9;B7Z4K1;F6THM6;K7EP19;Q4VAM3;B3W6H4;D6RH00;B3W6H3;G3V2E8;Q4JCP9	tr|A0A0S2Z3G9|A0A0S2Z3G9_HUMAN Actinin alpha 4 isoform 1 (Fragment) OS=Homo sapiens GN=ACTN4 PE=2 SV=1;sp|O43707|ACTN4_HUMAN Alpha-actinin-4 OS=Homo sapiens GN=ACTN4 PE=1 SV=2;tr|Q96BG6|Q96BG6_HUMAN ACTN4 protein (Fragment) OS=Homo sapiens GN=ACTN4 PE=2 SV	22	35	24	35	42.3	104.85	65288000	183180000	65618000	4392900000	4375300000	2298700000
A0A0S2Z3H8	A0A0S2Z3H8;P63092;Q5JWF2;B0AZR9;A0A0S2Z3S5;Q14455;Q5FWY2;S4R3E3;O60726;A0A0A0MR13;Q5JWE9;H0Y7F4;S4R3V9;Q8N2B4;A8K1Y9;P38405;O75633;Q5JWD1;O75632;H0Y7E8;B4DHG7;A0A1W2PRE1;A2A2R6;A0A1W2PQK2;A0A087WTB6;A0A087WZE5;K7EQ80;K7EPE2	tr|A0A0S2Z3H8|A0A0S2Z3H8_HUMAN GNAS complex locus isoform 1 (Fragment) OS=Homo sapiens GN=GNAS PE=2 SV=1;sp|P63092|GNAS2_HUMAN Guanine nucleotide-binding protein G(s) subunit alpha isoforms short OS=Homo sapiens GN=GNAS PE=1 SV=1;sp|Q5JWF2|GNAS1_HUMAN Guan	28	13	12	12	45.4	45.664	745160000	1131100000	1395800000	1771900000	1364100000	1484400000
A0A0S2Z3M4	A0A0S2Z3M4;A0A0S2Z3L0;P13804;H0YK49;H0YL12;H0YLU7;H0YNX6;H0YKF0;H0YL83	tr|A0A0S2Z3M4|A0A0S2Z3M4_HUMAN Electron-transfer-flavoprotein alpha polypeptide isoform 3 (Fragment) OS=Homo sapiens GN=ETFA PE=2 SV=1;tr|A0A0S2Z3L0|A0A0S2Z3L0_HUMAN Electron-transfer-flavoprotein alpha polypeptide isoform 1 (Fragment) OS=Homo sapiens GN=E	9	6	6	6	25.8	32.58			113720000	156750000	43773000	91012000
A0A0S2Z3L2	A0A0S2Z3L2;P16615;H7C5W9;Q8N3X5;Q7Z675;O14983;Q7Z6E5;A0A0C4DH86;B1PM99;H3BVB2;A8K9K1;Q93084	tr|A0A0S2Z3L2|A0A0S2Z3L2_HUMAN ATPase Ca++ transporting cardiac muscle slow twitch 2 isoform 1 (Fragment) OS=Homo sapiens GN=ATP2A2 PE=2 SV=1;sp|P16615|AT2A2_HUMAN Sarcoplasmic/endoplasmic reticulum calcium ATPase 2 OS=Homo sapiens GN=ATP2A2 PE=1 SV=1;tr|H	12	12	12	12	13.2	114.76	326550000	214270000		770730000	398570000	453420000
Q9BVJ8	Q9BVJ8;H3BS10;A0A0S2Z3W3;H3BP20;B4DVA7;P06865;H3BU85;H3BTD4;B4DVL8;A0A0S2Z3L7;G3XL83;B4DMX7;A0A0S2Z3X0	tr|Q9BVJ8|Q9BVJ8_HUMAN HEXA protein (Fragment) OS=Homo sapiens GN=HEXA PE=2 SV=2;tr|H3BS10|H3BS10_HUMAN Beta-hexosaminidase OS=Homo sapiens GN=HEXA PE=1 SV=1;tr|A0A0S2Z3W3|A0A0S2Z3W3_HUMAN Hexosaminidase A isoform 1 (Fragment) OS=Homo sapiens GN=HEXA PE=2	13	4	4	4	11.5	47.094	313050000	211900000	195410000
B3KRI1	B3KRI1;B1AKY9;B2RAQ4;A0A0S2Z3W6;P50993;M0R116;Q53ES0;B7Z9V4;A0A0A0MT26;P13637;B3KW93;B7Z3F8;B4DHD7;A0A0S2Z3D3;M0QXF2;Q58I21	tr|B3KRI1|B3KRI1_HUMAN Sodium/potassium-transporting ATPase subunit alpha OS=Homo sapiens PE=2 SV=1;tr|B1AKY9|B1AKY9_HUMAN Sodium/potassium-transporting ATPase subunit alpha OS=Homo sapiens GN=ATP1A2 PE=1 SV=1;tr|B2RAQ4|B2RAQ4_HUMAN Sodium/potassium-transp	16	12	2	2	18.5	103.56	111550000	89687000	209540000
A0A0S2Z423	A0A0S2Z423;A0A0S2Z3W7;Q9BY32	tr|A0A0S2Z423|A0A0S2Z423_HUMAN Nucleotide diphosphatase (Fragment) OS=Homo sapiens GN=ITPA PE=2 SV=1;tr|A0A0S2Z3W7|A0A0S2Z3W7_HUMAN Nucleotide diphosphatase (Fragment) OS=Homo sapiens GN=ITPA PE=2 SV=1;sp|Q9BY32|ITPA_HUMAN Inosine triphosphate pyrophosphat	3	1	1	1	10.5	16.833
A0A0S2Z3Y1	A0A0S2Z3Y1;Q08380;B4DVE1;B3KP88;B4DDG4;K7EP36;B4DI70;B4DWA8;K7ESM3;K7EKQ5;K7ERZ6;K7EJD3;K7EQT9;K7ES75;K7EN99;K7EJY8	tr|A0A0S2Z3Y1|A0A0S2Z3Y1_HUMAN Lectin galactoside-binding soluble 3 binding protein isoform 1 (Fragment) OS=Homo sapiens GN=LGALS3BP PE=2 SV=1;sp|Q08380|LG3BP_HUMAN Galectin-3-binding protein OS=Homo sapiens GN=LGALS3BP PE=1 SV=1;tr|B4DVE1|B4DVE1_HUMAN cDN	16	7	7	7	17.1	65.33				810440000	1440400000	2174400000
Q5H928	Q5H928;A0A0S2Z434;A0A0S2Z410;Q99714	tr|Q5H928|Q5H928_HUMAN 3-hydroxyacyl-CoA dehydrogenase type-2 OS=Homo sapiens GN=HSD17B10 PE=1 SV=1;tr|A0A0S2Z434|A0A0S2Z434_HUMAN Hydroxysteroid dehydrogenase 10 isoform 2 OS=Homo sapiens GN=HSD17B10 PE=2 SV=1;tr|A0A0S2Z410|A0A0S2Z410_HUMAN Hydroxysteroid	4	1	1	1	10.1	17.224				55241000
V9HWH2	V9HWH2;V9HW77;A0A0S2Z471;P12277;B4DP56;G3V4N7;G3V461;H0YJG0	tr|V9HWH2|V9HWH2_HUMAN Creatine kinase brain isoform 1 OS=Homo sapiens GN=HEL-S-29 PE=2 SV=1;tr|V9HW77|V9HW77_HUMAN Epididymis luminal protein 211 OS=Homo sapiens GN=HEL-211 PE=2 SV=1;tr|A0A0S2Z471|A0A0S2Z471_HUMAN Creatine kinase brain isoform 2 (Fragment	8	7	7	7	23.4	42.644		24799000		185540000	604780000	397680000
A0A0S2Z489	A0A0S2Z489;O00232;A0A0S2Z476	tr|A0A0S2Z489|A0A0S2Z489_HUMAN Proteasome (Prosome, macropain) 26S subunit, non-ATPase, 12, isoform CRA_a (Fragment) OS=Homo sapiens GN=PSMD12 PE=2 SV=1;sp|O00232|PSD12_HUMAN 26S proteasome non-ATPase regulatory subunit 12 OS=Homo sapiens GN=PSMD12 PE=1 SV	3	4	4	4	10.7	52.904				114710000	54768000
A0A140VJQ2	A0A140VJQ2;A0A0S2Z4G7;A4ZU86;A0A0S2Z491;P06748;E5RGW4;E5RI98;Q9NX34;V9HVU7;A0A024RAP1;Q9BTI9	tr|A0A140VJQ2|A0A140VJQ2_HUMAN Testicular tissue protein Li 128 OS=Homo sapiens PE=2 SV=1;tr|A0A0S2Z4G7|A0A0S2Z4G7_HUMAN Nucleophosmin (Nucleolar phosphoprotein B23, numatrin), isoform CRA_f (Fragment) OS=Homo sapiens GN=NPM1 PE=2 SV=1;tr|A4ZU86|A4ZU86_HUM	11	5	5	5	21.6	28.4				430510000	283770000	311060000
B2RBA6	B2RBA6;A0A0S2Z4A5;P33993;C6EMX8;A0A0S2Z441;B3KUD7;B4DDF5;Q9H4N9	tr|B2RBA6|B2RBA6_HUMAN DNA helicase OS=Homo sapiens PE=2 SV=1;tr|A0A0S2Z4A5|A0A0S2Z4A5_HUMAN DNA helicase (Fragment) OS=Homo sapiens GN=MCM7 PE=2 SV=1;sp|P33993|MCM7_HUMAN DNA replication licensing factor MCM7 OS=Homo sapiens GN=MCM7 PE=1 SV=4;tr|C6EMX8|C6	8	4	4	4	6.7	81.279				115620000	45331000	52737000
A0A0S2Z4C3	A0A0S2Z4C3;P07954;A0A0S2Z3S9;A0A0S2Z3W2;A0A0S2Z3X6;A0A0S2Z4H0	tr|A0A0S2Z4C3|A0A0S2Z4C3_HUMAN Fumarate hydratase isoform 1 (Fragment) OS=Homo sapiens GN=FH PE=2 SV=1;sp|P07954|FUMH_HUMAN Fumarate hydratase, mitochondrial OS=Homo sapiens GN=FH PE=1 SV=3	6	4	4	4	12.2	54.636		47458000	35854000	159950000
B4DDM5	B4DDM5;B2R659;A0A0S2Z4J1;P51659;E7ER27;E7EWE5;B4DSD0;Q59H27;G5E9S2;B3KSP2;E7ET17;B4DI68;A0A0S2Z4Q6;E7EPL9	tr|B4DDM5|B4DDM5_HUMAN cDNA FLJ53298, highly similar to Peroxisomal multifunctional enzyme type 2 OS=Homo sapiens PE=2 SV=1;tr|B2R659|B2R659_HUMAN cDNA, FLJ92803, highly similar to Homo sapiens hydroxysteroid (17-beta) dehydrogenase 4 (HSD17B4), mRNA OS=Ho	14	4	4	4	7.1	77.427				134050000
B4E1E2	B4E1E2;A0A0S2Z4Q4;A0A0S2Z4R4;O14964;B4DFP5;I3L1P5;I3L165;I3L2H4;I3L1E3	tr|B4E1E2|B4E1E2_HUMAN Hepatocyte growth factor-regulated tyrosine kinase substrate OS=Homo sapiens PE=2 SV=1;tr|A0A0S2Z4Q4|A0A0S2Z4Q4_HUMAN Hepatocyte growth factor-regulated tyrosine kinase substrate isoform 2 (Fragment) OS=Homo sapiens GN=HGS PE=2 SV=1;	9	4	4	4	6.7	74.854		82605000	266630000	73591000	40866000	111350000
A0A0S2Z4R1	A0A0S2Z4R1;P54577;A0A0C4DGZ5	tr|A0A0S2Z4R1|A0A0S2Z4R1_HUMAN Tyrosine--tRNA ligase (Fragment) OS=Homo sapiens GN=YARS PE=2 SV=1;sp|P54577|SYYC_HUMAN Tyrosine--tRNA ligase, cytoplasmic OS=Homo sapiens GN=YARS PE=1 SV=4;tr|A0A0C4DGZ5|A0A0C4DGZ5_HUMAN Tyrosine--tRNA ligase OS=Homo sapiens	3	7	7	7	16.5	59.143				197430000	133030000	85434000
A0A0S2Z4Y5	A0A0S2Z4Y5;Q5QPK2;H0Y368;O60762	tr|A0A0S2Z4Y5|A0A0S2Z4Y5_HUMAN Dolichyl-phosphate mannosyltransferase polypeptide 1 catalytic subunit isoform 1 (Fragment) OS=Homo sapiens GN=DPM1 PE=2 SV=1;tr|Q5QPK2|Q5QPK2_HUMAN Dolichol-phosphate mannosyltransferase subunit 1 OS=Homo sapiens GN=DPM1 PE=	4	1	1	1	4.2	29.634
H7C367	H7C367;A8K525;A0A0S2Z4Z9;Q15233;C9JYS8;A0A0S2Z4E7;C9IZL7	tr|H7C367|H7C367_HUMAN Non-POU domain-containing octamer-binding protein (Fragment) OS=Homo sapiens GN=NONO PE=1 SV=8;tr|A8K525|A8K525_HUMAN cDNA FLJ76817, highly similar to Homo sapiens non-POU domain containing, octamer-binding (NONO), mRNA OS=Homo sapie	7	3	3	3	15	28.09				158360000	118950000	74554000
E5RIP4	E5RIP4;A0A0S2Z5C8;A0A0S2Z5B1;A0A0S2Z5Z7;A0A0S2Z534;Q15043;E5RFZ8;E5RGA7;E5RJ40;E5RJG5	tr|E5RIP4|E5RIP4_HUMAN Zinc transporter ZIP14 (Fragment) OS=Homo sapiens GN=SLC39A14 PE=1 SV=2;tr|A0A0S2Z5C8|A0A0S2Z5C8_HUMAN Solute carrier family 39 member 14 isoform 4 OS=Homo sapiens GN=SLC39A14 PE=2 SV=1;tr|A0A0S2Z5B1|A0A0S2Z5B1_HUMAN Solute carrier f	10	3	3	3	29	17				405960000	460470000	847200000
G3V2G6	G3V2G6;G3V234;A0A0S2Z575;A0A0S2Z583;Q8TC12	tr|G3V2G6|G3V2G6_HUMAN Retinol dehydrogenase 11 (Fragment) OS=Homo sapiens GN=RDH11 PE=1 SV=1;tr|G3V234|G3V234_HUMAN Retinol dehydrogenase 11 (Fragment) OS=Homo sapiens GN=RDH11 PE=1 SV=8;tr|A0A0S2Z575|A0A0S2Z575_HUMAN Retinol dehydrogenase 11 isoform 2 OS	5	1	1	1	9	19.958				39248000
A0A0S2Z5V7	A0A0S2Z5V7;Q8TCT9;A0A075B6F6;A0A0S2Z6F0	tr|A0A0S2Z5V7|A0A0S2Z5V7_HUMAN Histocompatibility 13 isoform 1 (Fragment) OS=Homo sapiens GN=HM13 PE=2 SV=1;sp|Q8TCT9|HM13_HUMAN Minor histocompatibility antigen H13 OS=Homo sapiens GN=HM13 PE=1 SV=1;tr|A0A075B6F6|A0A075B6F6_HUMAN Minor histocompatibility	4	3	3	3	9.5	41.488				81570000
A0A142J2H5		tr|A0A142J2H5|A0A142J2H5_HUMAN MHC class I antigen (Fragment) OS=Homo sapiens GN=HLA-A PE=3 SV=1;tr|Q1ELT0|Q1ELT0_HUMAN MHC class I antigen OS=Homo sapiens GN=HLA-A PE=3 SV=1;tr|A0A291NGJ9|A0A291NGJ9_HUMAN MHC class I antigen OS=Homo sapiens GN=HLA-A PE=4	11006	10	4	10	32.4	40.891	60176000			725390000	1745500000	424280000
A0A0U1RQF0	A0A0U1RQF0;P49327;Q6PJJ3;A0A0U1RRG3;A0A1B0GTR5;Q13587	tr|A0A0U1RQF0|A0A0U1RQF0_HUMAN Fatty acid synthase OS=Homo sapiens GN=FASN PE=1 SV=1;sp|P49327|FAS_HUMAN Fatty acid synthase OS=Homo sapiens GN=FASN PE=1 SV=3	6	29	29	29	16.7	273.2	484020000	208850000	147520000	643600000	1955700000	907390000
Q5QP22	Q5QP22;Q5QP23;A0A0U1RQH7;H0Y4X3;B7Z4L7;Q6N037;Q7Z3L0;Q6MZY7;E1P5S2;G3XAC6;B4DRA0;B4DLM0;B3KWX7;Q68DD9;B4E1M7;Q14498	tr|Q5QP22|Q5QP22_HUMAN RNA-binding protein 39 (Fragment) OS=Homo sapiens GN=RBM39 PE=1 SV=1;tr|Q5QP23|Q5QP23_HUMAN RNA-binding protein 39 (Fragment) OS=Homo sapiens GN=RBM39 PE=1 SV=1;tr|A0A0U1RQH7|A0A0U1RQH7_HUMAN RNA-binding protein 39 (Fragment) OS=Homo	16	1	1	1	5.7	23.132				13519000
B7Z840	B7Z840;C9J165;A0A0U1RQT0;B4DNN3;Q53HS0;A8K3A8;P47897;A0A0U1RRJ7;A0A0U1RQJ6;F2Z2V6;I3QNU8;B4DTH6;A0A0U1RR66;A0A0U1RQM8;A0A0U1RQU2;A0A0U1RRI9;A0A0U1RQE9;A0A0U1RQL2;Q9H3A5;Q9BUZ3;B4DDN1;Q96AW5	tr|B7Z840|B7Z840_HUMAN cDNA FLJ55601, highly similar to Glutaminyl-tRNA synthetase (EC 6.1.1.18) OS=Homo sapiens PE=2 SV=1;tr|C9J165|C9J165_HUMAN Glutamine--tRNA ligase (Fragment) OS=Homo sapiens GN=QARS PE=1 SV=2;tr|A0A0U1RQT0|A0A0U1RQT0_HUMAN Glutamine--	22	2	1	2	10.6	31.571				46966000	71012000	106690000
Q86XV3	Q86XV3;E7EPU2;A0A0U1RQW6;Q9Y2E4;Q14689	tr|Q86XV3|Q86XV3_HUMAN DIP2C protein (Fragment) OS=Homo sapiens GN=DIP2C PE=2 SV=1;tr|E7EPU2|E7EPU2_HUMAN Disco-interacting protein 2 homolog C OS=Homo sapiens GN=DIP2C PE=1 SV=2;tr|A0A0U1RQW6|A0A0U1RQW6_HUMAN Disco-interacting protein 2 homolog C OS=Homo	5	2	1	1	4.8	53.312
A0A0U3FJG0	A0A0U3FJG0;A0A0U3GXA9;P61073	tr|A0A0U3FJG0|A0A0U3FJG0_HUMAN Chemokine receptor isoform 4 OS=Homo sapiens GN=CXCR4 PE=2 SV=1;tr|A0A0U3GXA9|A0A0U3GXA9_HUMAN Chemokine receptor isoform 3 OS=Homo sapiens GN=CXCR4 PE=2 SV=1;sp|P61073|CXCR4_HUMAN C-X-C chemokine receptor type 4 OS=Homo sapi	3	2	2	2	7.5	43.403				110090000	70807000	86794000
Q5U0A0	Q5U0A0;A0A109NGN6;P28066	tr|Q5U0A0|Q5U0A0_HUMAN Proteasome subunit alpha type OS=Homo sapiens PE=2 SV=1;tr|A0A109NGN6|A0A109NGN6_HUMAN Proteasome subunit alpha type OS=Homo sapiens PE=2 SV=1;sp|P28066|PSA5_HUMAN Proteasome subunit alpha type-5 OS=Homo sapiens GN=PSMA5 PE=1 SV=3	3	4	4	4	19.1	26.425	95857000	114890000	60291000	141050000	83284000	129700000
A0A140CZL4	A0A140CZL4;Q6FHT1;Q6FHP1;B4DUC8;Q13126	tr|A0A140CZL4|A0A140CZL4_HUMAN S-methyl-5-thioadenosine phosphorylase OS=Homo sapiens GN=MTAP-ANRIL fusion PE=2 SV=1;tr|Q6FHT1|Q6FHT1_HUMAN S-methyl-5-thioadenosine phosphorylase OS=Homo sapiens GN=MTAP PE=2 SV=1;tr|Q6FHP1|Q6FHP1_HUMAN MTAP protein (Frag	5	1	1	1	3.6	30.188
A0A140T956	A0A140T956;A0A140T9C0;A0A140T902;A0A140T8Y3;A0A140TA52;A0A140TA41;A0A140TA33;P22105;Q9NPK8;O95680;C9J7W4;A0A087WWA5	tr|A0A140T956|A0A140T956_HUMAN Tenascin-X (Fragment) OS=Homo sapiens GN=TNXB PE=1 SV=1;tr|A0A140T9C0|A0A140T9C0_HUMAN Tenascin-X OS=Homo sapiens GN=TNXB PE=1 SV=1;tr|A0A140T902|A0A140T902_HUMAN Tenascin-X OS=Homo sapiens GN=TNXB PE=1 SV=1;tr|A0A140T8Y3|A0A	12	3	3	3	1.3	245.16	106600000		207280000
Q86U79	Q86U79;A0A140VJE0;P55263	tr|Q86U79|Q86U79_HUMAN Adenosine kinase OS=Homo sapiens PE=2 SV=1;tr|A0A140VJE0|A0A140VJE0_HUMAN Testicular tissue protein Li 14 OS=Homo sapiens PE=2 SV=1;sp|P55263|ADK_HUMAN Adenosine kinase OS=Homo sapiens GN=ADK PE=1 SV=2	3	2	2	2	6.4	38.737				54206000	43111000	38143000
H0UID5	H0UID5;H0UID4;H0UID3;Q68DI0;A8K916;A8K0G3;A0A140VJE8;P63010;A0A087X253;A0A087WU93;A0A087WZQ6;B4E261;B4DWG4;C9J1E7;A0A087WYD1;Q96EL6;B4DIL5;K7EN71;K7ERB2;K7EJ01;H7C034;Q7Z3M8	tr|H0UID5|H0UID5_HUMAN AP complex subunit beta OS=Homo sapiens GN=AP2B1 PE=3 SV=1;tr|H0UID4|H0UID4_HUMAN AP complex subunit beta OS=Homo sapiens GN=AP2B1 PE=3 SV=1;tr|H0UID3|H0UID3_HUMAN AP complex subunit beta OS=Homo sapiens GN=AP2B1 PE=3 SV=1;tr|Q68DI0|	22	10	4	10	11.8	104.22			109600000	275880000	247660000	242960000
A0A140VJI7	A0A140VJI7;Q16610	tr|A0A140VJI7|A0A140VJI7_HUMAN Testicular tissue protein Li 61 OS=Homo sapiens PE=2 SV=1;sp|Q16610|ECM1_HUMAN Extracellular matrix protein 1 OS=Homo sapiens GN=ECM1 PE=1 SV=2	2	1	1	1	3.1	60.673
A0A140VJJ6	A0A140VJJ6;C9JEU5;C9JC84;P02679;D3DP16;Q7Z664;C9JPQ9;C9JU00	tr|A0A140VJJ6|A0A140VJJ6_HUMAN Testicular tissue protein Li 70 OS=Homo sapiens PE=2 SV=1;tr|C9JEU5|C9JEU5_HUMAN Fibrinogen gamma chain OS=Homo sapiens GN=FGG PE=1 SV=1;tr|C9JC84|C9JC84_HUMAN Fibrinogen gamma chain OS=Homo sapiens GN=FGG PE=1 SV=1;sp|P02679	8	13	13	13	38.7	49.496				2769600000	98857000	91613000
B7Z601	B7Z601;Q53T76;A8K1Z2;A0A140VJK2;P43304	tr|B7Z601|B7Z601_HUMAN cDNA FLJ57187, highly similar to Glycerol-3-phosphate dehydrogenase, mitochondrial (EC 1.1.99.5) OS=Homo sapiens PE=2 SV=1;tr|Q53T76|Q53T76_HUMAN Glycerol-3-phosphate dehydrogenase (Fragment) OS=Homo sapiens GN=GPD2 PE=3 SV=1;tr|A8K1	5	1	1	1	2.6	55.739				16424000
B4DUT7	B4DUT7;Q53F90;A0A140VJK6;P49915	tr|B4DUT7|B4DUT7_HUMAN cDNA FLJ57604, highly similar to GMP synthase (glutamine-hydrolyzing) (EC 6.3.5.2) OS=Homo sapiens PE=2 SV=1;tr|Q53F90|Q53F90_HUMAN Guanine monophosphate synthetase variant (Fragment) OS=Homo sapiens PE=2 SV=1;tr|A0A140VJK6|A0A140VJK	4	1	1	1	2.2	71.24
Q6LET3	Q6LET3;A0A140VJL3;P00492	tr|Q6LET3|Q6LET3_HUMAN Hypoxanthine phosphoribosyltransferase (Fragment) OS=Homo sapiens GN=HPRT1 PE=2 SV=1;tr|A0A140VJL3|A0A140VJL3_HUMAN Hypoxanthine phosphoribosyltransferase OS=Homo sapiens PE=2 SV=1;sp|P00492|HPRT_HUMAN Hypoxanthine-guanine phosphorib	3	5	5	5	30.7	24.588	76538000	74591000	117740000	168420000	127430000	159490000
B4E0H8	B4E0H8;A0A140VJM0;P26006;Q59F03;K7EMU3;B4DDT0;H0YA32;H0YA49;D6R9X8	tr|B4E0H8|B4E0H8_HUMAN cDNA FLJ60385, highly similar to Integrin alpha-3 OS=Homo sapiens PE=2 SV=1;tr|A0A140VJM0|A0A140VJM0_HUMAN Testicular tissue protein Li 96 OS=Homo sapiens PE=2 SV=1;sp|P26006|ITA3_HUMAN Integrin alpha-3 OS=Homo sapiens GN=ITGA3 PE=1	9	9	9	9	8.9	115.17				622540000	522780000	535300000
K7EL96	K7EL96;K7ERZ3;A0A140VJN8;O60664	tr|K7EL96|K7EL96_HUMAN Perilipin-3 (Fragment) OS=Homo sapiens GN=PLIN3 PE=1 SV=8;tr|K7ERZ3|K7ERZ3_HUMAN Perilipin-3 (Fragment) OS=Homo sapiens GN=PLIN3 PE=1 SV=1;tr|A0A140VJN8|A0A140VJN8_HUMAN Perilipin OS=Homo sapiens PE=2 SV=1;sp|O60664|PLIN3_HUMAN Peril	4	1	1	1	8.7	17.962
B4DEX8	B4DEX8;A0A140VJP5;P31153	tr|B4DEX8|B4DEX8_HUMAN S-adenosylmethionine synthase OS=Homo sapiens GN=MAT2A PE=2 SV=1;tr|A0A140VJP5|A0A140VJP5_HUMAN S-adenosylmethionine synthase OS=Homo sapiens PE=2 SV=1;sp|P31153|METK2_HUMAN S-adenosylmethionine synthase isoform type-2 OS=Homo sapien	3	3	3	3	12.4	39.71				86513000	64904000	72789000
Q8WZ56	Q8WZ56;Q5U0I7;B3KUN1;B3KRM2;A0A140VJS0;P67775;P62714;B3KQ51;Q6I9T8;H0YBN9;H0YC23;E7ESG8;E5RHC1;B7Z2C5;E5RFI3;E5RHP4	tr|Q8WZ56|Q8WZ56_HUMAN Serine/threonine-protein phosphatase OS=Homo sapiens PE=2 SV=1;tr|Q5U0I7|Q5U0I7_HUMAN Serine/threonine-protein phosphatase OS=Homo sapiens PE=2 SV=1;tr|B3KUN1|B3KUN1_HUMAN Serine/threonine-protein phosphatase OS=Homo sapiens GN=PPP2C	16	5	5	5	22.7	35.631		20694000	39932000	307270000	34592000	126020000
J3QQM1	J3QQM1;Q59GS3;A0A140VJS3;P62195;J3QRW1;J3QSE0;J3QLH6;J3KRP2;J3QSA9;J3QRR3	tr|J3QQM1|J3QQM1_HUMAN 26S proteasome regulatory subunit 8 (Fragment) OS=Homo sapiens GN=PSMC5 PE=1 SV=1;tr|Q59GS3|Q59GS3_HUMAN Proteasome 26S ATPase subunit 5 variant (Fragment) OS=Homo sapiens PE=2 SV=1;tr|A0A140VJS3|A0A140VJS3_HUMAN Testicular tissue pr	10	4	4	4	18.6	29.347				128330000	100970000	77718000
A0A140VJS9	A0A140VJS9;P62136;E9PMD7	tr|A0A140VJS9|A0A140VJS9_HUMAN Serine/threonine-protein phosphatase OS=Homo sapiens PE=2 SV=1;sp|P62136|PP1A_HUMAN Serine/threonine-protein phosphatase PP1-alpha catalytic subunit OS=Homo sapiens GN=PPP1CA PE=1 SV=1;tr|E9PMD7|E9PMD7_HUMAN Serine/threonine-	3	5	1	5	17.3	38.631	75915000	71462000	93768000	137170000	44853000	67723000
A0A1W2PQI2	A0A1W2PQI2;E5RIY1;Q56VW8;A0A140VJT0;P63151	tr|A0A1W2PQI2|A0A1W2PQI2_HUMAN Serine/threonine-protein phosphatase 2A 55 kDa regulatory subunit B alpha isoform OS=Homo sapiens GN=PPP2R2A PE=1 SV=1;tr|E5RIY1|E5RIY1_HUMAN Serine/threonine-protein phosphatase 2A 55 kDa regulatory subunit B alpha isoform O	5	1	1	1	10.5	12.027				25744000
A0A140VJW5	A0A140VJW5;P14868;D3DP78;Q53R85;C9JQM9;C9J7S3;H7C278;C9JLC1;H7BZ35;Q53T60	tr|A0A140VJW5|A0A140VJW5_HUMAN Testicular tissue protein Li 192 OS=Homo sapiens PE=2 SV=1;sp|P14868|SYDC_HUMAN Aspartate--tRNA ligase, cytoplasmic OS=Homo sapiens GN=DARS PE=1 SV=2;tr|D3DP78|D3DP78_HUMAN Aspartyl-tRNA synthetase, isoform CRA_b OS=Homo sapi	10	5	5	5	10.4	57.136			57892000	112670000	89747000	85649000
Q8N9Z3	Q8N9Z3;Q9BV61;Q59EK6;Q53G55;Q53FS6;A0A140VJY2;Q12931;K0A7K7;Q5CAQ4;I3L0K7	tr|Q8N9Z3|Q8N9Z3_HUMAN cDNA FLJ36025 fis, clone TESTI2016701, highly similar to TUMOR NECROSIS FACTOR TYPE 1 RECEPTOR ASSOCIATED PROTEIN OS=Homo sapiens PE=2 SV=1;tr|Q9BV61|Q9BV61_HUMAN TRAP1 protein (Fragment) OS=Homo sapiens GN=TRAP1 PE=2 SV=2;tr|Q59EK6|	10	4	4	4	8.3	66.046	15447000		31594000	247450000		46150000
A0A140VJY7	A0A140VJY7;Q9BRA2;I3L0K2;I3L3M7;I3L2R6	tr|A0A140VJY7|A0A140VJY7_HUMAN Testicular tissue protein Li 214 OS=Homo sapiens PE=2 SV=1;sp|Q9BRA2|TXD17_HUMAN Thioredoxin domain-containing protein 17 OS=Homo sapiens GN=TXNDC17 PE=1 SV=1;tr|I3L0K2|I3L0K2_HUMAN Thioredoxin domain-containing protein 17 OS	5	2	2	2	18.7	13.941				88261000	63137000	67775000
A0A140VJZ1	A0A140VJZ1;P45974	tr|A0A140VJZ1|A0A140VJZ1_HUMAN Ubiquitinyl hydrolase 1 OS=Homo sapiens PE=2 SV=1;sp|P45974|UBP5_HUMAN Ubiquitin carboxyl-terminal hydrolase 5 OS=Homo sapiens GN=USP5 PE=1 SV=2	2	3	3	3	4.9	95.785			46575000	90165000		49960000
A0A140VK09	A0A140VK09;Q99828	tr|A0A140VK09|A0A140VK09_HUMAN Testicular secretory protein Li 9 OS=Homo sapiens PE=2 SV=1;sp|Q99828|CIB1_HUMAN Calcium and integrin-binding protein 1 OS=Homo sapiens GN=CIB1 PE=1 SV=4	2	1	1	1	7.3	21.703
Q59FQ4	Q59FQ4;B4E0N9;B4DMG8;B4DMF5;B3KT18;Q53GW3;E9KL48;A0A140VK14;P49448;P00367	tr|Q59FQ4|Q59FQ4_HUMAN Glutamate dehydrogenase 1 variant (Fragment) OS=Homo sapiens PE=2 SV=1;tr|B4E0N9|B4E0N9_HUMAN Glutamate dehydrogenase OS=Homo sapiens PE=2 SV=1;tr|B4DMG8|B4DMG8_HUMAN Glutamate dehydrogenase OS=Homo sapiens PE=2 SV=1;tr|B4DMF5|B4DMF5	10	1	1	1	3.7	32.322				52150000
A0A140VK24	A0A140VK24;P04180;I3L1Q6;J3QKT0;J3QSE5	tr|A0A140VK24|A0A140VK24_HUMAN Testicular secretory protein Li 24 OS=Homo sapiens PE=2 SV=1;sp|P04180|LCAT_HUMAN Phosphatidylcholine-sterol acyltransferase OS=Homo sapiens GN=LCAT PE=1 SV=1;tr|I3L1Q6|I3L1Q6_HUMAN Phosphatidylcholine-sterol acyltransferase	5	2	2	2	6.1	49.577	62175000	55564000		34354000
B4DVZ8	B4DVZ8;A0A140VK27;P09960	tr|B4DVZ8|B4DVZ8_HUMAN Leukotriene A(4) hydrolase OS=Homo sapiens PE=2 SV=1;tr|A0A140VK27|A0A140VK27_HUMAN Leukotriene A(4) hydrolase OS=Homo sapiens PE=2 SV=1;sp|P09960|LKHA4_HUMAN Leukotriene A-4 hydrolase OS=Homo sapiens GN=LTA4H PE=1 SV=2	3	1	1	1	3.7	63.829				18372000
F2Z2Q9	F2Z2Q9;O75702;G5E9R5;A0A140VK37;Q59EH3;P24666	tr|F2Z2Q9|F2Z2Q9_HUMAN Low molecular weight phosphotyrosine protein phosphatase OS=Homo sapiens GN=ACP1 PE=1 SV=1;tr|O75702|O75702_HUMAN Protein-tyrosine-phosphatase, isoform 3 OS=Homo sapiens GN=ACP1 PE=2 SV=1;tr|G5E9R5|G5E9R5_HUMAN Acid phosphatase 1, so	6	1	1	1	17.1	7.5005				48761000		28446000
A0A140VK41	A0A140VK41;P11908;H7C540;D3YTJ7;A0A0B4J207;B2R860;P21108;B7ZB02;A6NMS2;B1ALA9;Q53FW2;P60891	tr|A0A140VK41|A0A140VK41_HUMAN Testicular secretory protein Li 41 OS=Homo sapiens PE=2 SV=1;sp|P11908|PRPS2_HUMAN Ribose-phosphate pyrophosphokinase 2 OS=Homo sapiens GN=PRPS2 PE=1 SV=2;tr|H7C540|H7C540_HUMAN Ribose-phosphate pyrophosphokinase 2 (Fragment)	12	3	3	3	13.7	35.054			42549000	68635000
R4GNH3	R4GNH3;A8K781;A0A140VK42;P17980;E9PMD8;E9PM69;E9PN50;E9PKD5;E9PLG2	tr|R4GNH3|R4GNH3_HUMAN 26S proteasome regulatory subunit 6A OS=Homo sapiens GN=PSMC3 PE=1 SV=1;tr|A8K781|A8K781_HUMAN cDNA FLJ75299, highly similar to Xenopus laevis proteasome (prosome, macropain) 26S subunit, ATPase 3, mRNA OS=Homo sapiens PE=2 SV=1;tr|A	9	7	7	7	21	47.352				360880000	156510000	191370000
Q6IB71	Q6IB71;A0A140VK43;P25788;G3V4X5	tr|Q6IB71|Q6IB71_HUMAN Proteasome subunit alpha type OS=Homo sapiens GN=PSMA3 PE=2 SV=1;tr|A0A140VK43|A0A140VK43_HUMAN Proteasome subunit alpha type OS=Homo sapiens PE=2 SV=1;sp|P25788|PSA3_HUMAN Proteasome subunit alpha type-3 OS=Homo sapiens GN=PSMA3 PE=	4	5	5	5	20.8	28.415	91975000	63893000	74932000	211730000	145690000	126140000
A0A140VK44	A0A140VK44;G3V5Z7;P60900;G3V3I1;G3V295;H0YJC4;G3V3U4;G3V4S5;Q9BZ93;G3V2S7	tr|A0A140VK44|A0A140VK44_HUMAN Proteasome subunit alpha type OS=Homo sapiens PE=2 SV=1;tr|G3V5Z7|G3V5Z7_HUMAN Proteasome subunit alpha type OS=Homo sapiens GN=PSMA6 PE=1 SV=1;sp|P60900|PSA6_HUMAN Proteasome subunit alpha type-6 OS=Homo sapiens GN=PSMA6 PE=	10	5	5	5	24.8	27.399	117970000	134120000	86206000	193680000	58952000	102190000
Q53FT8	Q53FT8;A0A140VK45;P20618	tr|Q53FT8|Q53FT8_HUMAN Proteasome subunit beta type (Fragment) OS=Homo sapiens PE=2 SV=1;tr|A0A140VK45|A0A140VK45_HUMAN Proteasome subunit beta type OS=Homo sapiens PE=2 SV=1;sp|P20618|PSB1_HUMAN Proteasome subunit beta type-1 OS=Homo sapiens GN=PSMB1 PE=1	3	1	1	1	8.3	26.491						47442000
A0A140VK46	A0A140VK46;P28070;B4DFL3	tr|A0A140VK46|A0A140VK46_HUMAN Proteasome subunit beta OS=Homo sapiens PE=2 SV=1;sp|P28070|PSB4_HUMAN Proteasome subunit beta type-4 OS=Homo sapiens GN=PSMB4 PE=1 SV=4;tr|B4DFL3|B4DFL3_HUMAN cDNA FLJ56661, highly similar to Proteasome subunit beta type 4 (	3	2	2	2	11.4	29.204	90666000	98639000	86545000	42262000	79558000	176330000
B2R5U1	B2R5U1;B4E299;B3KU67;A0A140VK49;Q59FF0;Q7KZF4;I6TRR8;H7C597	tr|B2R5U1|B2R5U1_HUMAN cDNA, FLJ92620, highly similar to Homo sapiens staphylococcal nuclease domain containing 1 (SND1),mRNA OS=Homo sapiens PE=2 SV=1;tr|B4E299|B4E299_HUMAN cDNA FLJ54574, highly similar to Staphylococcal nuclease domain-containing protei	8	6	6	6	7.9	99.67				136750000	82290000	56647000
F5H5B9	F5H5B9;C9JK83;A0A140VK54;O95630	tr|F5H5B9|F5H5B9_HUMAN STAM-binding protein OS=Homo sapiens GN=STAMBP PE=1 SV=1;tr|C9JK83|C9JK83_HUMAN STAM-binding protein (Fragment) OS=Homo sapiens GN=STAMBP PE=1 SV=1;tr|A0A140VK54|A0A140VK54_HUMAN Testicular secretory protein Li 54 OS=Homo sapiens PE=	4	1	1	1	8.1	24.649					24496000	40302000
A0A140VK56	A0A140VK56;P37837;F2Z393;B4DID5	tr|A0A140VK56|A0A140VK56_HUMAN Transaldolase OS=Homo sapiens PE=2 SV=1;sp|P37837|TALDO_HUMAN Transaldolase OS=Homo sapiens GN=TALDO1 PE=1 SV=2;tr|F2Z393|F2Z393_HUMAN Transaldolase OS=Homo sapiens GN=TALDO1 PE=1 SV=1	4	8	8	8	26.4	37.54			44175000	338870000	244720000	357770000
A0A140VK69	A0A140VK69;P17174;B7Z1I2;Q2TU84	tr|A0A140VK69|A0A140VK69_HUMAN Aspartate aminotransferase OS=Homo sapiens PE=2 SV=1;sp|P17174|AATC_HUMAN Aspartate aminotransferase, cytoplasmic OS=Homo sapiens GN=GOT1 PE=1 SV=3;tr|B7Z1I2|B7Z1I2_HUMAN Aspartate aminotransferase OS=Homo sapiens PE=2 SV=1;t	4	3	3	3	9.7	46.247				58425000	28790000	49075000
A0A140VK70	A0A140VK70;P35998;A0A1W2PQS1;Q75L23;C9JLS9;B7Z571	tr|A0A140VK70|A0A140VK70_HUMAN Testis secretory sperm-binding protein Li 197a OS=Homo sapiens PE=2 SV=1;sp|P35998|PRS7_HUMAN 26S proteasome regulatory subunit 7 OS=Homo sapiens GN=PSMC2 PE=1 SV=3;tr|A0A1W2PQS1|A0A1W2PQS1_HUMAN 26S proteasome regulatory sub	6	9	9	9	25.2	48.633		91833000	113520000	351670000	265080000	321500000
D3DX26	D3DX26;A0A140VK94;F6WQW2;P43487;C9JIC6;C9JXG8;C9JJ34;C9JDM3;B7Z6U1;C9JGV6;B4DE76	tr|D3DX26|D3DX26_HUMAN RAN binding protein 1, isoform CRA_b OS=Homo sapiens GN=RANBP1 PE=4 SV=1;tr|A0A140VK94|A0A140VK94_HUMAN RAN binding protein 1, isoform CRA_g OS=Homo sapiens GN=RANBP1 PE=2 SV=1;tr|F6WQW2|F6WQW2_HUMAN Ran-specific GTPase-activating pr	11	2	2	2	13.9	17.557		107830000
Q0IJ56	Q0IJ56;B4E0U6;A0A140VKA6;P50502;Q8NFI4;H7C3I1;Q3KNR6;Q1XBU6;B7ZA40;Q8IZP2;Q1XBU7;D6W507;F6VDH7;F8WAQ7	tr|Q0IJ56|Q0IJ56_HUMAN ST13 protein (Fragment) OS=Homo sapiens GN=ST13 PE=2 SV=1;tr|B4E0U6|B4E0U6_HUMAN cDNA FLJ53687, highly similar to Hsc70-interacting protein OS=Homo sapiens PE=2 SV=1;tr|A0A140VKA6|A0A140VKA6_HUMAN Testis secretory sperm-binding prote	14	6	6	6	23.5	35.015	91109000	134290000	115960000	107310000	669030000	294290000
Q53HR4	Q53HR4;A0A140VKD1;Q9Y3Q3;Q9UMB6;Q8N2D9;G3V1J9;F5H4M7;B4E277	tr|Q53HR4|Q53HR4_HUMAN Chromosome 15 open reading frame 22 variant (Fragment) OS=Homo sapiens PE=2 SV=1;tr|A0A140VKD1|A0A140VKD1_HUMAN Testis tissue sperm-binding protein Li 48e OS=Homo sapiens GN=TMED3 PE=2 SV=1;sp|Q9Y3Q3|TMED3_HUMAN Transmembrane emp24 d	8	2	2	2	14.3	24.761				82976000	84870000	102840000
E7EV09	E7EV09;E7EQL5;B4DPZ3;A0A140VKE9;Q13409;Q53SA6;E9PGG1;E7EU01;E7EUM4;E7ERR6;E7ERH4;E7ET01;E7ETL8;E7EQU2;E7ESD3;E7EMU4;Q59GU5	tr|E7EV09|E7EV09_HUMAN Cytoplasmic dynein 1 intermediate chain 2 (Fragment) OS=Homo sapiens GN=DYNC1I2 PE=1 SV=8;tr|E7EQL5|E7EQL5_HUMAN Cytoplasmic dynein 1 intermediate chain 2 (Fragment) OS=Homo sapiens GN=DYNC1I2 PE=1 SV=1;tr|B4DPZ3|B4DPZ3_HUMAN cDNA FL	17	2	2	2	10	28.404
A0A140VKF2	A0A140VKF2;O00487;Q96DE8;Q53TH1;Q59G89;Q4ZG77	tr|A0A140VKF2|A0A140VKF2_HUMAN Testis tissue sperm-binding protein Li 69n OS=Homo sapiens PE=2 SV=1;sp|O00487|PSDE_HUMAN 26S proteasome non-ATPase regulatory subunit 14 OS=Homo sapiens GN=PSMD14 PE=1 SV=1;tr|Q96DE8|Q96DE8_HUMAN PSMD14 protein OS=Homo sapie	6	3	3	3	12.3	34.577		43590000		183230000	59804000	132720000
A0A142CHG9	A0A142CHG9;P09471;Q8N6I9;B3KP89;H3BTM2;A0A1W2PRJ7;A0A1W2PS82;A0A1W2PP38;A0A1W2PP87	tr|A0A142CHG9|A0A142CHG9_HUMAN GO2-q chimeric G-protein OS=Homo sapiens PE=2 SV=1;sp|P09471|GNAO_HUMAN Guanine nucleotide-binding protein G(o) subunit alpha OS=Homo sapiens GN=GNAO1 PE=1 SV=4;tr|Q8N6I9|Q8N6I9_HUMAN GNAO1 protein OS=Homo sapiens GN=GNAO1 PE	9	7	3	3	23.2	40.238	113990000	90576000	162900000
A0A158RFU6	A0A158RFU6;P51149;B4DPH9;C9J592;C9J8S3;C9J4V0;C9J4S4;C9IZZ0;C9J7D1	tr|A0A158RFU6|A0A158RFU6_HUMAN RAB7, member RAS oncogene family, isoform CRA_a OS=Homo sapiens GN=RAB7A PE=2 SV=1;sp|P51149|RAB7A_HUMAN Ras-related protein Rab-7a OS=Homo sapiens GN=RAB7A PE=1 SV=1;tr|B4DPH9|B4DPH9_HUMAN cDNA FLJ55895, highly similar to Ra	9	9	9	9	56.5	23.489	612390000	599260000	724370000	1218000000	632460000	609380000
B4E1V0	B4E1V0;B2MV14;B7ZAL5;E7EQB2;B3KSL2;E7ER44;Q2TUW9;V9HWI4;W8QEY1;Q5EK51;B3VMW0;A8K494;A0A161I202;P02788	tr|B4E1V0|B4E1V0_HUMAN cDNA FLJ54839, highly similar to Lactotransferrin (EC 3.4.21.-) OS=Homo sapiens PE=2 SV=1;tr|B2MV14|B2MV14_HUMAN Truncated lactoferrin OS=Homo sapiens GN=LTF PE=3 SV=1;tr|B7ZAL5|B7ZAL5_HUMAN cDNA, FLJ79229, highly similar to Lactotra	14	3	1	1	12	33.025			17789000
E5RIT4	E5RIT4;H0YBR5;A0A161SXE1;B3KW56;Q6IAX5;B2R806;P60228	tr|E5RIT4|E5RIT4_HUMAN Eukaryotic translation initiation factor 3 subunit E (Fragment) OS=Homo sapiens GN=EIF3E PE=1 SV=1;tr|H0YBR5|H0YBR5_HUMAN Eukaryotic translation initiation factor 3 subunit E (Fragment) OS=Homo sapiens GN=EIF3E PE=1 SV=1;tr|A0A161SXE	7	1	1	1	14.7	8.868				47148000	54778000	82041000
Q59FI5	Q59FI5;Q2TSD3;L7RSM7;A0A169TED2;P17252;J3KRN5;Q7Z727;H3BV73;P05771	tr|Q59FI5|Q59FI5_HUMAN Protein kinase C, alpha variant (Fragment) OS=Homo sapiens PE=2 SV=1;tr|Q2TSD3|Q2TSD3_HUMAN Protein kinase C OS=Homo sapiens PE=2 SV=1;tr|L7RSM7|L7RSM7_HUMAN Protein kinase C OS=Homo sapiens GN=PRKCA PE=3 SV=1;tr|A0A169TED2|A0A169TED	9	4	4	4	10.2	52.976				252260000	152450000	147980000
A0A1B0GUA1	A0A1B0GUA1;A0A1B0GTG2;A0A1B0GW82;A0A1B0GW77;P49419;F8WDY6;H0YHM6;A0A0J9YWF7;A0A1B0GV49;A0A1B0GTY9;A0A1B0GTJ4	tr|A0A1B0GUA1|A0A1B0GUA1_HUMAN Alpha-aminoadipic semialdehyde dehydrogenase OS=Homo sapiens GN=ALDH7A1 PE=1 SV=1;tr|A0A1B0GTG2|A0A1B0GTG2_HUMAN Alpha-aminoadipic semialdehyde dehydrogenase OS=Homo sapiens GN=ALDH7A1 PE=1 SV=1;tr|A0A1B0GW82|A0A1B0GW82_HUMAN	11	2	2	2	5.6	56.465				68382000
A0A1B0GV23	A0A1B0GV23;A0A1B0GVD5;A0A1B0GWE8;V9HWI3;A0A1B0GU92;A0A1B0GU03;P07339;A0A1B0GVP3;A0A1B0GW44;F8WD96;C9JH19;H7C469;H7C1V0;A0A1B0GVF1;A0A0S2Z3L4;A0A1B0GV01;F8W787	tr|A0A1B0GV23|A0A1B0GV23_HUMAN Cathepsin D OS=Homo sapiens GN=CTSD PE=1 SV=1;tr|A0A1B0GVD5|A0A1B0GVD5_HUMAN Cathepsin D OS=Homo sapiens GN=CTSD PE=1 SV=1;tr|A0A1B0GWE8|A0A1B0GWE8_HUMAN Cathepsin D OS=Homo sapiens GN=CTSD PE=1 SV=1;tr|V9HWI3|V9HWI3_HUMAN Ca	17	5	5	5	19.2	43.831				188260000	160730000	102740000
A0A1B0GUA3	A0A1B0GUA3;Q96EK5	tr|A0A1B0GUA3|A0A1B0GUA3_HUMAN KIF1-binding protein OS=Homo sapiens GN=KIF1BP PE=1 SV=1;sp|Q96EK5|KBP_HUMAN KIF1-binding protein OS=Homo sapiens GN=KIF1BP PE=1 SV=1	2	2	2	2	4.6	74.783				25965000
H3BNC1	H3BNC1;H3BR27;A0A1B0GUK8;H0Y6E7;H3BT71;Q2VIN3;Q96E39;P38159	tr|H3BNC1|H3BNC1_HUMAN RNA-binding motif protein, X chromosome OS=Homo sapiens GN=RBMX PE=1 SV=1;tr|H3BR27|H3BR27_HUMAN RNA-binding motif protein, X chromosome OS=Homo sapiens GN=RBMX PE=1 SV=1;tr|A0A1B0GUK8|A0A1B0GUK8_HUMAN RNA-binding motif protein, X-li	8	1	1	1	35.1	4.0105				38746000
Q86TT1	Q86TT1;A0A1B0GUU9;P01871;P0DOX6	tr|Q86TT1|Q86TT1_HUMAN Full-length cDNA clone CS0DD006YL02 of Neuroblastoma of Homo sapiens (human) OS=Homo sapiens PE=2 SV=1;tr|A0A1B0GUU9|A0A1B0GUU9_HUMAN Immunoglobulin heavy constant mu (Fragment) OS=Homo sapiens GN=IGHM PE=1 SV=1;sp|P01871|IGHM_HUMAN	4	5	5	5	16.5	41.272	138360000		115200000	459350000	74701000	312970000
A0A1B0GVP4	A0A1B0GVP4	tr|A0A1B0GVP4|A0A1B0GVP4_HUMAN Ligand-dependent nuclear receptor corepressor-like protein OS=Homo sapiens GN=LCORL PE=1 SV=1	1	1	1	1	0.6	211.48
A0A1B0GVU9	A0A1B0GVU9;A0A0U1RR79	tr|A0A1B0GVU9|A0A1B0GVU9_HUMAN Glutamine--tRNA ligase (Fragment) OS=Homo sapiens GN=QARS PE=1 SV=1;tr|A0A0U1RR79|A0A0U1RR79_HUMAN Glutamine--tRNA ligase (Fragment) OS=Homo sapiens GN=QARS PE=1 SV=1	2	2	1	1	3.3	83.782	124510000	181860000	706330000	697720000	130140000	111480000
A0A1B0GW80	A0A1B0GW80	tr|A0A1B0GW80|A0A1B0GW80_HUMAN PI-PLC X domain-containing protein 2 OS=Homo sapiens GN=PLCXD2 PE=1 SV=1	1	1	1	1	3.8	38.608	89714000	119250000	93381000
B3KRV7	B3KRV7;Q53HW6;A8K2M5;A0A1B1RVA9;P06858;Q71UV2;Q6IAV0;B7Z4C6;E5RHN7;E5RJI0	tr|B3KRV7|B3KRV7_HUMAN Lipoprotein lipase OS=Homo sapiens PE=2 SV=1;tr|Q53HW6|Q53HW6_HUMAN Lipoprotein lipase (Fragment) OS=Homo sapiens PE=2 SV=1;tr|A8K2M5|A8K2M5_HUMAN Lipoprotein lipase OS=Homo sapiens PE=2 SV=1;tr|A0A1B1RVA9|A0A1B1RVA9_HUMAN Lipoprotei	10	7	7	7	22.3	51.735	388040000	1286100000	1027500000	70485000	41151000	66652000
B2R6F5	B2R6F5;A0A1B2JLU2;O75695	tr|B2R6F5|B2R6F5_HUMAN Protein XRP2 OS=Homo sapiens PE=2 SV=1;tr|A0A1B2JLU2|A0A1B2JLU2_HUMAN Protein XRP2 OS=Homo sapiens GN=RP2 PE=3 SV=1;sp|O75695|XRP2_HUMAN Protein XRP2 OS=Homo sapiens GN=RP2 PE=1 SV=4	3	2	2	2	6.3	39.625				181080000	187530000	187300000
Q53ET2	Q53ET2;Q59GB4;A0A1C7CYX9;Q16555;Q8NAN9	tr|Q53ET2|Q53ET2_HUMAN Dihydropyrimidinase-like 2 variant (Fragment) OS=Homo sapiens PE=2 SV=1;tr|Q59GB4|Q59GB4_HUMAN Dihydropyrimidinase-like 2 variant (Fragment) OS=Homo sapiens PE=2 SV=1;tr|A0A1C7CYX9|A0A1C7CYX9_HUMAN Dihydropyrimidinase-related protein	5	2	1	1	6.6	62.27				49842000	19003000
U6A216	U6A216;E9M4D4;I1VZV6;D1MGQ2;A0A1K0GXZ1;A0A1S5UZ39;P69905;Q4ZGM8;E1B2D1;A0A0K2BMD8;Q9BX83;V9H1D9	tr|U6A216|U6A216_HUMAN Mutant hemoglobin alpha 1 globin chain (Fragment) OS=Homo sapiens GN=HBA1 PE=3 SV=1;tr|E9M4D4|E9M4D4_HUMAN Hemoglobin alpha-1 globin chain (Fragment) OS=Homo sapiens GN=HBA1 PE=3 SV=1;tr|I1VZV6|I1VZV6_HUMAN Hemoglobin alpha 1 OS=Homo	12	5	0	1	49	10.753	105330000		244030000	47788000	41860000	120270000
A0A1L1UHR1	A0A1L1UHR1;P21796;B3KTS5;B4DEI3;C9JI87	tr|A0A1L1UHR1|A0A1L1UHR1_HUMAN Sperm binding protein 1a OS=Homo sapiens PE=2 SV=1;sp|P21796|VDAC1_HUMAN Voltage-dependent anion-selective channel protein 1 OS=Homo sapiens GN=VDAC1 PE=1 SV=2;tr|B3KTS5|B3KTS5_HUMAN cDNA FLJ38670 fis, clone HSYRA2000190, hig	5	6	6	6	33.9	30.772				271080000	109930000	81241000
G3V1S6	G3V1S6;A0A1L7NY50;A0A1L7NY41;Q10471;B7Z6K2;B7Z462;F8VUJ3;Q8N4A0	tr|G3V1S6|G3V1S6_HUMAN Polypeptide N-acetylgalactosaminyltransferase OS=Homo sapiens GN=GALNT2 PE=3 SV=1;tr|A0A1L7NY50|A0A1L7NY50_HUMAN Polypeptide N-acetylgalactosaminyltransferase OS=Homo sapiens GN=GALNT2 PE=2 SV=1;tr|A0A1L7NY41|A0A1L7NY41_HUMAN Polypep	8	9	9	9	21.8	60.793	98033000			1059200000	614710000	708460000
A0A1S5UZ07	A0A1S5UZ07;Q9Y490;H0YMT1;A0A1B0GVU7;G1UI21;Q9Y4G6	tr|A0A1S5UZ07|A0A1S5UZ07_HUMAN Talin-1 OS=Homo sapiens GN=TLN1 PE=2 SV=1;sp|Q9Y490|TLN1_HUMAN Talin-1 OS=Homo sapiens GN=TLN1 PE=1 SV=3	6	20	20	20	10.7	271.42	302000000	283880000	263650000	363780000	294480000	329850000
B4DNU2	B4DNU2;Q2L6I2;A0A1U9X609;Q8NE71;Q59F96;H0YGW7;A0A0G2JIC2;F8VWL0;F8VX55;A0A024R120;Q12800	tr|B4DNU2|B4DNU2_HUMAN cDNA FLJ56536, highly similar to ATP-binding cassette sub-family F member 1 OS=Homo sapiens PE=2 SV=1;tr|Q2L6I2|Q2L6I2_HUMAN ABC50 protein OS=Homo sapiens GN=ABCF1 PE=4 SV=1;tr|A0A1U9X609|A0A1U9X609_HUMAN ABCF1 OS=Homo sapiens PE=4 S	11	3	2	3	6.2	59.662				141480000	30425000	21831000
A0A1U9X793	A0A1U9X793;Q5SRP5;O95445;I2D5J2;I2D5I8	tr|A0A1U9X793|A0A1U9X793_HUMAN APOM OS=Homo sapiens PE=4 SV=1;tr|Q5SRP5|Q5SRP5_HUMAN Apolipoprotein M OS=Homo sapiens GN=APOM PE=1 SV=1;sp|O95445|APOM_HUMAN Apolipoprotein M OS=Homo sapiens GN=APOM PE=1 SV=2;tr|I2D5J2|I2D5J2_HUMAN Apolipoprotein M (Fragmen	5	2	2	2	12.9	13.051	269540000	368500000	146060000	353470000	256290000	442400000
Q0EFA5	Q0EFA5;A8K9C1;A0A1U9X8Y9;A0A1U9X8X8;A0A1U9X8X5;Q2L6G8;M1SWB8;G8JLG2;D2IYL2;A0A1U9X901;A0A1U9X8Z0;A0A1U9X8X6;Q15517	tr|Q0EFA5|Q0EFA5_HUMAN S protein OS=Homo sapiens GN=S PE=4 SV=1;tr|A8K9C1|A8K9C1_HUMAN cDNA FLJ78714, highly similar to Homo sapiens corneodesmosin, mRNA OS=Homo sapiens PE=1 SV=1;tr|A0A1U9X8Y9|A0A1U9X8Y9_HUMAN CDSN OS=Homo sapiens PE=4 SV=1;tr|A0A1U9X8X8|	13	1	1	1	3.5	49.896				21848000	26036000
A0A1W2PNR9	A0A1W2PNR9;Q9Y5U9	tr|A0A1W2PNR9|A0A1W2PNR9_HUMAN Immediate early response 3-interacting protein 1 OS=Homo sapiens GN=IER3IP1 PE=1 SV=1;sp|Q9Y5U9|IR3IP_HUMAN Immediate early response 3-interacting protein 1 OS=Homo sapiens GN=IER3IP1 PE=1 SV=1	2	1	1	1	29	7.6079	36370000		30938000	69181000	43985000
A0A1W2PNX8	A0A1W2PNX8;Q9H3U1	tr|A0A1W2PNX8|A0A1W2PNX8_HUMAN Protein unc-45 homolog A OS=Homo sapiens GN=UNC45A PE=1 SV=1;sp|Q9H3U1|UN45A_HUMAN Protein unc-45 homolog A OS=Homo sapiens GN=UNC45A PE=1 SV=1	2	1	1	1	1.1	118.39
B3GUD3	B3GUD3;H0YF12;B3GUD5;A0A1W2PPU4;Q06124	tr|B3GUD3|B3GUD3_HUMAN Protein tyrosine phosphatase-2 (Fragment) OS=Homo sapiens GN=PTPN11 PE=2 SV=1;tr|H0YF12|H0YF12_HUMAN Tyrosine-protein phosphatase (Fragment) OS=Homo sapiens GN=PTPN11 PE=1 SV=1;tr|B3GUD5|B3GUD5_HUMAN Protein tyrosine phosphatase-2 OS	5	1	1	1	11.4	11.764		19196000			14822000
B4DZQ7	B4DZQ7;A0A1X7SBZ2;A0A1W2PQ51;Q59F66;Q92841;B4E010;B4DLU5	tr|B4DZQ7|B4DZQ7_HUMAN cDNA FLJ58652, highly similar to Probable ATP-dependent RNA helicase DDX17 (EC 3.6.1.-) OS=Homo sapiens PE=2 SV=1;tr|A0A1X7SBZ2|A0A1X7SBZ2_HUMAN Probable ATP-dependent RNA helicase DDX17 OS=Homo sapiens GN=DDX17 PE=1 SV=1;tr|A0A1W2PQ	7	4	3	3	10.2	47.557				64946000	52548000	56740000
F6U211	F6U211;Q59GE4;A0A1W2PQS6;P46783;S4R435;Q9NQ39	tr|F6U211|F6U211_HUMAN 40S ribosomal protein S10 OS=Homo sapiens GN=RPS10 PE=4 SV=1;tr|Q59GE4|Q59GE4_HUMAN Ribosomal protein S10 variant (Fragment) OS=Homo sapiens PE=4 SV=1;tr|A0A1W2PQS6|A0A1W2PQS6_HUMAN RPS10-NUDT3 readthrough OS=Homo sapiens GN=RPS10-NU	6	2	2	2	9.3	19.868	159360000		123250000	361870000	186490000	122580000
A0A1W2PS52	A0A1W2PS52;Q76LA1;P04080	tr|A0A1W2PS52|A0A1W2PS52_HUMAN Cystatin-B OS=Homo sapiens GN=CSTB PE=1 SV=1;tr|Q76LA1|Q76LA1_HUMAN CSTB protein OS=Homo sapiens GN=CSTB PE=2 SV=1;sp|P04080|CYTB_HUMAN Cystatin-B OS=Homo sapiens GN=CSTB PE=1 SV=2	3	1	1	1	28.9	9.0182
A0A220K8H0	A0A220K8H0;Q99808;C8KHU2;C8KHU1;B7Z1J8	tr|A0A220K8H0|A0A220K8H0_HUMAN Solute carrier family 29 member 1 (Augustine blood group) OS=Homo sapiens GN=SLC29A1 PE=4 SV=1;sp|Q99808|S29A1_HUMAN Equilibrative nucleoside transporter 1 OS=Homo sapiens GN=SLC29A1 PE=1 SV=3;tr|C8KHU2|C8KHU2_HUMAN Equilibra	5	2	2	2	4.2	50.215				93792000	72441000	54222000
A0A223PIC2	A0A223PIC2	tr|A0A223PIC2|A0A223PIC2_HUMAN CD55 molecule (Cromer Blood Group) (Fragment) OS=Homo sapiens GN=CD55 PE=4 SV=1	1	3	1	1	60.7	6.7184				723720000	302260000	323870000
J3QS39	J3QS39;J3QTR3;F5H6Q2;Q3MIH3;F5GYU3;F5H2Z3;A0A248RGE3;F5H265;Q5UGI3;B4DV12;F5H388;Q5RKT7;B2RDW1;F5H747;F5GXK7;J3QKN0;Q5U5U6;Q5PY61;Q9UFQ0;Q96C32;Q96MH4;L8B4I8;L8B196;Q96H31;L8B4R0;A8K674;L8B4Z6;L8B4M0;L8B4J3;Q66K58;Q59EM9;P62987;P62979;P0CG47;P0CG48;M0R1V7;Q49A90;M0R1M6;M0R2S1;J3QSA3;F5GZ39;Q8WYN9	tr|J3QS39|J3QS39_HUMAN Polyubiquitin-B (Fragment) OS=Homo sapiens GN=UBB PE=1 SV=1;tr|J3QTR3|J3QTR3_HUMAN Ubiquitin-40S ribosomal protein S27a (Fragment) OS=Homo sapiens GN=RPS27A PE=1 SV=1;tr|F5H6Q2|F5H6Q2_HUMAN Polyubiquitin-C (Fragment) OS=Homo sapiens	42	4	4	4	46.2	10.469	5764800000	5577600000	9886200000	3514200000	5961700000	6495600000
A0A286YF41	A0A286YF41;A0A286YEZ7;A0A286YES4;O14495	tr|A0A286YF41|A0A286YF41_HUMAN Uncharacterized protein (Fragment) OS=Homo sapiens PE=4 SV=1;tr|A0A286YEZ7|A0A286YEZ7_HUMAN Uncharacterized protein (Fragment) OS=Homo sapiens PE=4 SV=1;tr|A0A286YES4|A0A286YES4_HUMAN Uncharacterized protein (Fragment) OS=Hom	4	1	1	1	11.7	10.476				11303000
Q9UP60	Q9UP60;A0A286YEY1;Q8NCL6;Q96K68;Q6ZW64;Q96DK0;Q8WY24;Q6MZW0;Q6N092;P01876;Q6N090;A0A0G2JMB2;A0A286YEY5;Q9NPP6;P0DOX2;Q7Z379;Q6MZV6;Q6P089;Q6MZX9;Q6ZVX0;Q7Z374;Q6N041;Q6N091;P01877	tr|Q9UP60|Q9UP60_HUMAN SNC73 protein OS=Homo sapiens GN=SNC73 PE=2 SV=1;tr|A0A286YEY1|A0A286YEY1_HUMAN Immunoglobulin heavy constant alpha 1 (Fragment) OS=Homo sapiens GN=IGHA1 PE=1 SV=1;tr|Q8NCL6|Q8NCL6_HUMAN cDNA FLJ90170 fis, clone MAMMA1000370, highly	24	3	3	3	12.5	40.947				23223000
A0A286YF22	A0A286YF22;O43175;A0A2C9F2M7;V9HW79;A0A286YFA2;B3KSC3;A0A286YFL2;Q8N5M8;Q9UMY2;A0A286YER3;A0A286YFC8;A0A286YFB2;A0A286YFM8;A0A286YF34;Q9UMY3;A0A286YFF3;A0A286YFK5;A0A286YF78;Q96RV8	tr|A0A286YF22|A0A286YF22_HUMAN D-3-phosphoglycerate dehydrogenase OS=Homo sapiens GN=PHGDH PE=1 SV=1;sp|O43175|SERA_HUMAN D-3-phosphoglycerate dehydrogenase OS=Homo sapiens GN=PHGDH PE=1 SV=4;tr|A0A2C9F2M7|A0A2C9F2M7_HUMAN D-3-phosphoglycerate dehydrogenas	19	9	9	9	22.2	55.938	173950000	177290000	244100000	759870000	464910000	491890000
Q8N6S3	Q8N6S3;C9JXC1;B3KS26;A0A286YFD6;D6W4Z6;P31350	tr|Q8N6S3|Q8N6S3_HUMAN Similar to ribonucleotide reductase protein r2 class I (Fragment) OS=Homo sapiens PE=2 SV=1;tr|C9JXC1|C9JXC1_HUMAN Ribonucleoside-diphosphate reductase subunit M2 (Fragment) OS=Homo sapiens GN=RRM2 PE=1 SV=1;tr|B3KS26|B3KS26_HUMAN cD	6	1	1	1	7.6	19.777		10594000	23945000	20324000
B3KQC5	B3KQC5;H0YGV7;B4DPS9;A0A291FGE6;H0YG20;B4DR05;Q68D80;Q9UKM7	tr|B3KQC5|B3KQC5_HUMAN alpha-1,2-Mannosidase OS=Homo sapiens GN=MAN1B1 PE=2 SV=1;tr|H0YGV7|H0YGV7_HUMAN alpha-1,2-Mannosidase OS=Homo sapiens GN=MAN1B1 PE=1 SV=2;tr|B4DPS9|B4DPS9_HUMAN alpha-1,2-Mannosidase OS=Homo sapiens PE=2 SV=1;tr|A0A291FGE6|A0A291FGE	8	1	1	1	3	46.027
A0AVL1	A0AVL1;Q13443;F8WC54;B4DDM8	tr|A0AVL1|A0AVL1_HUMAN ADAM9 protein OS=Homo sapiens GN=ADAM9 PE=1 SV=1;sp|Q13443|ADAM9_HUMAN Disintegrin and metalloproteinase domain-containing protein 9 OS=Homo sapiens GN=ADAM9 PE=1 SV=1;tr|F8WC54|F8WC54_HUMAN Disintegrin and metalloproteinase domain-c	4	3	3	3	6.2	78.538				96691000	32969000	40239000
A0PJ87	A0PJ87;J3QSV6;A0PJ61;Q32Q62;O76021	tr|A0PJ87|A0PJ87_HUMAN RSL1D1 protein (Fragment) OS=Homo sapiens GN=RSL1D1 PE=2 SV=1;tr|J3QSV6|J3QSV6_HUMAN Ribosomal L1 domain-containing protein 1 (Fragment) OS=Homo sapiens GN=RSL1D1 PE=1 SV=1;tr|A0PJ61|A0PJ61_HUMAN RSL1D1 protein (Fragment) OS=Homo sap	5	1	1	1	4.9	35.114
E7EPB3	E7EPB3;A0PJ62;B7Z6S8;A8K3Q9;A8K7N0;Q6IPH7;P50914	tr|E7EPB3|E7EPB3_HUMAN 60S ribosomal protein L14 OS=Homo sapiens GN=RPL14 PE=1 SV=1;tr|A0PJ62|A0PJ62_HUMAN RPL14 protein (Fragment) OS=Homo sapiens GN=RPL14 PE=2 SV=1;tr|B7Z6S8|B7Z6S8_HUMAN cDNA FLJ51325, highly similar to 60S ribosomal protein L14 OS=Homo	7	2	2	2	17.7	14.558	113360000	98583000	190330000	115060000	72227000	92653000
A1L0S9	A1L0S9;A1L0S8;B1AKD8;Q5TZA2	tr|A1L0S9|A1L0S9_HUMAN CROCC protein (Fragment) OS=Homo sapiens GN=CROCC PE=2 SV=1;tr|A1L0S8|A1L0S8_HUMAN CROCC protein (Fragment) OS=Homo sapiens GN=CROCC PE=2 SV=1;tr|B1AKD8|B1AKD8_HUMAN Rootletin (Fragment) OS=Homo sapiens GN=CROCC PE=1 SV=2;sp|Q5TZA2|C	4	1	1	1	0.7	129.52	163310000	111820000	220280000	263950000		277720000
Q59GY9	Q59GY9;A4D1D2;A1L471;P08183;Q6RVA0	tr|Q59GY9|Q59GY9_HUMAN Multidrug resistance protein 1 variant (Fragment) OS=Homo sapiens PE=2 SV=1;tr|A4D1D2|A4D1D2_HUMAN ATP-binding cassette, sub-family B (MDR/TAP), member 1 OS=Homo sapiens GN=ABCB1 PE=2 SV=1;tr|A1L471|A1L471_HUMAN ATP-binding cassette,	5	4	4	4	3.9	116.72	69460000	95514000	85389000
A1L4G8	A1L4G8;F8W7A7;B7ZM04;Q5BJE1;J3KSU3	tr|A1L4G8|A1L4G8_HUMAN C18orf34 protein OS=Homo sapiens GN=C18orf34 PE=2 SV=1;tr|F8W7A7|F8W7A7_HUMAN Coiled-coil domain-containing protein 178 OS=Homo sapiens GN=CCDC178 PE=1 SV=1;tr|B7ZM04|B7ZM04_HUMAN C18orf34 protein OS=Homo sapiens GN=C18orf34 PE=2 SV=	5	2	2	2	2.4	102.04	1638200000	1021900000	1542500000	2019900000	1163000000	1430800000
B3KQX7	B3KQX7;B4DI53;B4DDS1;X6RKS3;B4DJ65;B2NI05;B2NI04;Q86XR1;Q540C4;D4P3Q7;A2A2V1;Q6FGR8;Q6FGN5;Q5U0K3;Q53YK7;B2R5Q9;A1YVW6;Q6SES1;O75942;P04156	tr|B3KQX7|B3KQX7_HUMAN cDNA FLJ33256 fis, clone ASTRO2005557, highly similar to MAJOR PRION PROTEIN OS=Homo sapiens PE=2 SV=1;tr|B4DI53|B4DI53_HUMAN cDNA FLJ52543, highly similar to Major prion protein OS=Homo sapiens PE=2 SV=1;tr|B4DDS1|B4DDS1_HUMAN cDNA	20	2	2	2	12.9	18.177				121590000	48908000	47262000
B4DY52	B4DY52;A6PW57;Q99755;A2A3N6;B2R729	tr|B4DY52|B4DY52_HUMAN cDNA FLJ59099, highly similar to Phosphatidylinositol-4-phosphate 5-kinase type-1 alpha (EC 2.7.1.68) OS=Homo sapiens PE=2 SV=1;tr|A6PW57|A6PW57_HUMAN Phosphatidylinositol 4-phosphate 5-kinase type-1 alpha OS=Homo sapiens GN=PIP5K1A	5	2	2	2	11.6	22.702				13634000
Q96DV6	Q96DV6;A2A3R6;P62753;A2A3R7;A2A3R5;Q9BZU1	tr|Q96DV6|Q96DV6_HUMAN 40S ribosomal protein S6 OS=Homo sapiens GN=RPS6 PE=2 SV=1;tr|A2A3R6|A2A3R6_HUMAN 40S ribosomal protein S6 OS=Homo sapiens GN=RPS6 PE=2 SV=1;sp|P62753|RS6_HUMAN 40S ribosomal protein S6 OS=Homo sapiens GN=RPS6 PE=1 SV=1;tr|A2A3R7|A2A	6	3	3	3	14.1	28.708	65634000	113060000	159650000	195610000	193520000	118790000
I7HJT1	I7HJT1;A2AB88;Q5STK2;O15212	tr|I7HJT1|I7HJT1_HUMAN HLA class II region expressed gene KE2 OS=Homo sapiens GN=HKE2 PE=4 SV=1;tr|A2AB88|A2AB88_HUMAN Prefoldin subunit 6 OS=Homo sapiens GN=PFDN6 PE=1 SV=1;tr|Q5STK2|Q5STK2_HUMAN Prefoldin subunit 6, isoform CRA_b OS=Homo sapiens GN=PFDN6	4	2	2	2	23	9.7743
A2RU37	A2RU37	sp|A2RU37|CI170_HUMAN Uncharacterized protein C9orf170 OS=Homo sapiens GN=C9orf170 PE=2 SV=1	1	1	1	1	9.1	13.369	68297000	41733000	63632000	141790000	111950000	64423000
B3KTM6	B3KTM6;A2RUM7;P46777;Q59GX9;Q5T7N0	tr|B3KTM6|B3KTM6_HUMAN Ribosomal protein L5, isoform CRA_b OS=Homo sapiens GN=RPL5 PE=2 SV=1;tr|A2RUM7|A2RUM7_HUMAN Ribosomal protein L5 OS=Homo sapiens GN=RPL5 PE=2 SV=1;sp|P46777|RL5_HUMAN 60S ribosomal protein L5 OS=Homo sapiens GN=RPL5 PE=1 SV=3;tr|Q59	5	5	5	5	19	28.044				167240000	71906000
A2VCK8	A2VCK8;P62328	tr|A2VCK8|A2VCK8_HUMAN Thymosin beta 4, X-linked OS=Homo sapiens GN=TMSB4X PE=2 SV=1;sp|P62328|TYB4_HUMAN Thymosin beta-4 OS=Homo sapiens GN=TMSB4X PE=1 SV=2	2	1	1	1	25	5.0526				200840000	79466000	46242000
B7Z9S8	B7Z9S8;A6NGH2;Q6LEU2;A3KLL5;P05026;Q58I20;V9GYR2	tr|B7Z9S8|B7Z9S8_HUMAN Sodium/potassium-transporting ATPase subunit beta OS=Homo sapiens PE=2 SV=1;tr|A6NGH2|A6NGH2_HUMAN Sodium/potassium-transporting ATPase subunit beta OS=Homo sapiens PE=2 SV=3;tr|Q6LEU2|Q6LEU2_HUMAN Sodium/potassium-transporting ATPas	7	4	4	4	21.9	28.627				651190000	438560000	381620000
A3KPE2	A3KPE2;B0YIW2;P02656	tr|A3KPE2|A3KPE2_HUMAN Apolipoprotein C-III OS=Homo sapiens GN=APOC3 PE=2 SV=1;tr|B0YIW2|B0YIW2_HUMAN Apolipoprotein C-III OS=Homo sapiens GN=APOC3 PE=1 SV=1;sp|P02656|APOC3_HUMAN Apolipoprotein C-III OS=Homo sapiens GN=APOC3 PE=1 SV=1	3	1	1	1	16.2	10.852	3996300000	4011600000	3489400000	422360000	916690000	1079200000
Q4VB24	Q4VB24;B2R984;A3R0T8;A3R0T7;P16403;P10412;P16402;A1L407;P22492;Q02539	tr|Q4VB24|Q4VB24_HUMAN Histone cluster 1, H1e OS=Homo sapiens GN=HIST1H1E PE=2 SV=1;tr|B2R984|B2R984_HUMAN cDNA, FLJ94268, highly similar to Homo sapiens histone 1, H1e (HIST1H1E), mRNA OS=Homo sapiens PE=2 SV=1;tr|A3R0T8|A3R0T8_HUMAN Histone 1, H1e OS=Hom	10	2	2	2	9.1	21.893		61125000	41086000	130680000	102010000
A8K865	A8K865;A4D0R1;Q16563;H7C4J8	tr|A8K865|A8K865_HUMAN cDNA FLJ75789, highly similar to Homo sapiens synaptophysin-like 1 (SYPL1), transcript variant 1, mRNA OS=Homo sapiens PE=2 SV=1;tr|A4D0R1|A4D0R1_HUMAN Synaptophysin-like 1, isoform CRA_a OS=Homo sapiens GN=SYPL PE=4 SV=1;sp|Q16563|S	4	2	1	2	15.4	28.566				84932000	33833000
Q53GD2	Q53GD2;A4D1B8;Q14314;A0A1B0GVK0	tr|Q53GD2|Q53GD2_HUMAN Fibrinogen-like 2 variant (Fragment) OS=Homo sapiens PE=2 SV=1;tr|A4D1B8|A4D1B8_HUMAN Fibrinogen-like 2 OS=Homo sapiens GN=FGL2 PE=2 SV=1;sp|Q14314|FGL2_HUMAN Fibroleukin OS=Homo sapiens GN=FGL2 PE=1 SV=1;tr|A0A1B0GVK0|A0A1B0GVK0_HUM	4	2	2	2	10.5	50.268	169060000	147150000	178070000	90552000	111300000	122480000
H7C4M9	H7C4M9;C9JZG9;C9JZY6;A4D1L5;P62256	tr|H7C4M9|H7C4M9_HUMAN Ubiquitin-conjugating enzyme E2 H (Fragment) OS=Homo sapiens GN=UBE2H PE=1 SV=1;tr|C9JZG9|C9JZG9_HUMAN Ubiquitin-conjugating enzyme E2 H (Fragment) OS=Homo sapiens GN=UBE2H PE=1 SV=1;tr|C9JZY6|C9JZY6_HUMAN Ubiquitin-conjugating enzym	5	1	1	1	24.2	7.0801
A4D1N4	A4D1N4;C9JRZ6;Q9NX63	tr|A4D1N4|A4D1N4_HUMAN MICOS complex subunit OS=Homo sapiens GN=CHCHD3 PE=3 SV=1;tr|C9JRZ6|C9JRZ6_HUMAN MICOS complex subunit OS=Homo sapiens GN=CHCHD3 PE=1 SV=2;sp|Q9NX63|MIC19_HUMAN MICOS complex subunit MIC19 OS=Homo sapiens GN=CHCHD3 PE=1 SV=1	3	2	2	2	9.3	26.152				62883000
A4D275	A4D275;O15143;A0A1W2PNV4	tr|A4D275|A4D275_HUMAN Actin-related protein 2/3 complex subunit OS=Homo sapiens GN=ARPC1B PE=2 SV=1;sp|O15143|ARC1B_HUMAN Actin-related protein 2/3 complex subunit 1B OS=Homo sapiens GN=ARPC1B PE=1 SV=3;tr|A0A1W2PNV4|A0A1W2PNV4_HUMAN Uncharacterized prote	3	2	2	2	8.3	40.949				106590000
H7C3K7	H7C3K7;Q9UES0;B5BU81;A4D2J0;O15498	tr|H7C3K7|H7C3K7_HUMAN Synaptobrevin homolog YKT6 (Fragment) OS=Homo sapiens GN=YKT6 PE=1 SV=1;tr|Q9UES0|Q9UES0_HUMAN SNARE protein Ykt6 (Fragment) OS=Homo sapiens PE=2 SV=1;tr|B5BU81|B5BU81_HUMAN YKT6 v-SNARE protein OS=Homo sapiens GN=YKT6 PE=2 SV=1;tr|A	5	1	1	1	31	3.2898
A4D2P1	A4D2P1;A4D2P0;P63000;A4D2P2;A0A024R9T5;A0A024R1P2;P60763;P15153;B1AH77;B1AH78;B1AH80;J3KSC4;J3QLK0;Q59FQ0	tr|A4D2P1|A4D2P1_HUMAN Ras-related C3 botulinum toxin substrate 1 (Rho family, small GTP binding protein Rac1) OS=Homo sapiens GN=RAC1 PE=2 SV=1;tr|A4D2P0|A4D2P0_HUMAN Ras-related C3 botulinum toxin substrate 1 (Rho family, small GTP binding protein Rac1)	14	8	7	8	47.4	21.45	841140000	1213000000	2085100000	2122800000	2242000000	2138100000
Q9H8B9	Q9H8B9;A4FU77;O75643;Q5ZF01	tr|Q9H8B9|Q9H8B9_HUMAN cDNA FLJ13778 fis, clone PLACE4000431, highly similar to H.sapiens U5 snRNP-specific 200kD protein OS=Homo sapiens PE=2 SV=1;tr|A4FU77|A4FU77_HUMAN SNRNP200 protein (Fragment) OS=Homo sapiens GN=SNRNP200 PE=2 SV=1;sp|O75643|U520_HUMA	4	6	6	6	8.9	87.884	16136000			17016000
X6RGP5	X6RGP5;A4QN19;A4QN18;F1T0I1;J3KNL6;O15027;Q9BV84	tr|X6RGP5|X6RGP5_HUMAN Protein transport protein sec16 (Fragment) OS=Homo sapiens GN=SEC16A PE=1 SV=1;tr|A4QN19|A4QN19_HUMAN Protein transport protein sec16 (Fragment) OS=Homo sapiens GN=SEC16A PE=2 SV=1;tr|A4QN18|A4QN18_HUMAN Protein transport protein sec	7	2	2	2	3	115.22						45767000
F5H4Q5	F5H4Q5;B4DYD9;A5D8V6	tr|F5H4Q5|F5H4Q5_HUMAN Vacuolar protein sorting-associated protein 37C (Fragment) OS=Homo sapiens GN=VPS37C PE=1 SV=1;tr|B4DYD9|B4DYD9_HUMAN cDNA FLJ61465, highly similar to Homo sapiens vacuolar protein sorting 37C (VPS37C), mRNA OS=Homo sapiens PE=2 SV=1	3	2	2	2	15.5	17.143				14653000	24556000
B7Z5Q2	B7Z5Q2;Q1L857;A8K5A4;A5PL27;P00450;E9PFZ2;H7C5R1;B3KTA8;Q6NSB2;D6RE86;H7C5N5	tr|B7Z5Q2|B7Z5Q2_HUMAN cDNA FLJ58075, highly similar to Ceruloplasmin (EC 1.16.3.1) OS=Homo sapiens PE=2 SV=1;tr|Q1L857|Q1L857_HUMAN Ceruloplasmin (Fragment) OS=Homo sapiens PE=4 SV=1;tr|A8K5A4|A8K5A4_HUMAN cDNA FLJ76826, highly similar to Homo sapiens cer	11	10	2	2	11.5	108.82	146380000	114290000	81026000
H0YC42	H0YC42;A5Y5A3;P55327;E5RFR7;H0YC44	tr|H0YC42|H0YC42_HUMAN Uncharacterized protein OS=Homo sapiens PE=4 SV=2;tr|A5Y5A3|A5Y5A3_HUMAN PC1/MRPS28 fusion protein OS=Homo sapiens PE=2 SV=1;sp|P55327|TPD52_HUMAN Tumor protein D52 OS=Homo sapiens GN=TPD52 PE=1 SV=2;tr|E5RFR7|E5RFR7_HUMAN Tumor prot	5	3	3	3	13.3	31.17				36786000	39558000	62669000
A5YM53	A5YM53;L7RXH0;P06756;B4DYQ7;H7BZG1	tr|A5YM53|A5YM53_HUMAN ITGAV protein OS=Homo sapiens GN=ITGAV PE=2 SV=1;tr|L7RXH0|L7RXH0_HUMAN Integrin, alpha V OS=Homo sapiens GN=ITGAV PE=3 SV=1;sp|P06756|ITAV_HUMAN Integrin alpha-V OS=Homo sapiens GN=ITGAV PE=1 SV=2	5	16	16	16	18.4	116.1	682820000	702410000	894920000	513260000	338320000	383580000
A6NFX8	A6NFX8;Q9UKK9;H0YEY4;A6NCQ0;A6NJU6	tr|A6NFX8|A6NFX8_HUMAN ADP-sugar pyrophosphatase OS=Homo sapiens GN=NUDT5 PE=1 SV=1;sp|Q9UKK9|NUDT5_HUMAN ADP-sugar pyrophosphatase OS=Homo sapiens GN=NUDT5 PE=1 SV=1;tr|H0YEY4|H0YEY4_HUMAN ADP-sugar pyrophosphatase (Fragment) OS=Homo sapiens GN=NUDT5 PE=1	5	2	2	2	7.3	25.895				54584000	37999000	26381000
A6NHQ2	A6NHQ2;M0R2U2;M0R1H0;M0R2B0;M0R0P1;M0R299;M0QXL5;Q96BS4;M0R2Q4;B4DLD4;P22087	sp|A6NHQ2|FBLL1_HUMAN rRNA/tRNA 2-O-methyltransferase fibrillarin-like protein 1 OS=Homo sapiens GN=FBLL1 PE=3 SV=2;tr|M0R2U2|M0R2U2_HUMAN rRNA 2-O-methyltransferase fibrillarin (Fragment) OS=Homo sapiens GN=FBL PE=1 SV=1;tr|M0R1H0|M0R1H0_HUMAN rRNA 2-O	11	2	2	2	7.8	34.803
H7C1Q9	H7C1Q9;C9JXC6;H7C069;A6NK38;F2Z2C7;A6NIF9;C9JJV4;B3KQ68;F8W776;Q8TC24;B3KNF6;B4DR61;Q9H9S3;P61619	tr|H7C1Q9|H7C1Q9_HUMAN Protein transport protein Sec61 subunit alpha isoform 2 (Fragment) OS=Homo sapiens GN=SEC61A2 PE=3 SV=1;tr|C9JXC6|C9JXC6_HUMAN Protein transport protein Sec61 subunit alpha isoform 1 (Fragment) OS=Homo sapiens GN=SEC61A1 PE=1 SV=1;tr	14	2	2	2	18.1	10.373	58776000	66418000		123730000	136910000
B4DPP0	B4DPP0;A6NNI4;G8JLH6;P21926;F5GXT1;Q56CY1;A0A087WU13;B4DK09	tr|B4DPP0|B4DPP0_HUMAN cDNA FLJ51032, highly similar to CD9 antigen OS=Homo sapiens PE=2 SV=1;tr|A6NNI4|A6NNI4_HUMAN Tetraspanin OS=Homo sapiens GN=CD9 PE=1 SV=1;tr|G8JLH6|G8JLH6_HUMAN Tetraspanin (Fragment) OS=Homo sapiens GN=CD9 PE=1 SV=1;sp|P21926|CD9_H	8	3	3	3	17	15.906	655040000			607830000	395870000	675480000
Q5JX54	Q5JX54;Q5JX57;E7EV27;Q5JX55;Q5JX56;Q5JX58;Q5JX59;Q5JX61;Q5JX60;Q5JX44;Q5JX52;Q5JX45;E7ENH5;A6PVH9;Q59EI4;F2Z2V0;B0QZ18;Q99829;Q5JX53	tr|Q5JX54|Q5JX54_HUMAN Copine-1 (Fragment) OS=Homo sapiens GN=CPNE1 PE=1 SV=1;tr|Q5JX57|Q5JX57_HUMAN Copine-1 (Fragment) OS=Homo sapiens GN=CPNE1 PE=1 SV=8;tr|E7EV27|E7EV27_HUMAN Copine-1 OS=Homo sapiens GN=CPNE1 PE=1 SV=1;tr|Q5JX55|Q5JX55_HUMAN Copine-1 (	19	2	2	2	13.2	14.912					65357000	59778000
Q53SY1	Q53SY1;A6XGP7;H7C106;D6W5C2;Q6IPN0;F8W914;Q9NQC3;A0A0U1RQR6;Q3LIF4	tr|Q53SY1|Q53SY1_HUMAN Reticulon (Fragment) OS=Homo sapiens GN=RTN4 PE=4 SV=1;tr|A6XGP7|A6XGP7_HUMAN Reticulon OS=Homo sapiens GN=NOGOC PE=2 SV=1;tr|H7C106|H7C106_HUMAN Reticulon (Fragment) OS=Homo sapiens GN=RTN4 PE=1 SV=1;tr|D6W5C2|D6W5C2_HUMAN Reticulon	9	4	4	4	25.7	20.936	60419000		106300000	184550000	193930000	212220000
H0YLF3	H0YLF3;F5H6I0;A6XND9;B4E0X1;P61769;A6XMH5;A6XMH4	tr|H0YLF3|H0YLF3_HUMAN Beta-2-microglobulin (Fragment) OS=Homo sapiens GN=B2M PE=1 SV=1;tr|F5H6I0|F5H6I0_HUMAN Beta-2-microglobulin OS=Homo sapiens GN=B2M PE=1 SV=2;tr|A6XND9|A6XND9_HUMAN Beta-2-microglobulin OS=Homo sapiens PE=2 SV=1;tr|B4E0X1|B4E0X1_HUMA	7	2	2	2	28.2	8.4984	177040000	182780000		422160000	168980000	121060000
H7C471	H7C471;H0Y5R9;H0Y2U5;F8WCD1;B3KSB3;B5MD46;H7C1Q1;B7ZVY9;A7E244;Q9BXI6	tr|H7C471|H7C471_HUMAN Uncharacterized protein (Fragment) OS=Homo sapiens PE=4 SV=1;tr|H0Y5R9|H0Y5R9_HUMAN Uncharacterized protein (Fragment) OS=Homo sapiens PE=4 SV=1;tr|H0Y2U5|H0Y2U5_HUMAN Uncharacterized protein (Fragment) OS=Homo sapiens PE=4 SV=1;tr|F	10	1	1	1	4.7	26.86				22616000
A8K048	A8K048;V9HW29;D3DRX6;M1VRN1;M1VKJ2;M1VE91;C1PHA2;P33176;M1V490;M1VPF9;M1V481;M1VKI9;M1VE89;M1VPF7;M1VRN0;B4DS27;Q6P164;Q2TA90;Q66K46;A0A0G2JMZ6;A1L179;J3KNA1;B7Z2M7;B2RCP3;B0I1S7;O60282;Q12840;Q57YV6;Q59GB8;A5D6Y6;Q6PJC4;Q6PKD1;Q57Z91	tr|A8K048|A8K048_HUMAN Kinesin-like protein (Fragment) OS=Homo sapiens PE=2 SV=1;tr|V9HW29|V9HW29_HUMAN Kinesin-like protein OS=Homo sapiens GN=HEL-S-61 PE=1 SV=1;tr|D3DRX6|D3DRX6_HUMAN Kinesin-like protein OS=Homo sapiens GN=KIF5B PE=3 SV=1;tr|M1VRN1|M1VR	33	14	14	14	21.5	100.84			95265000	512040000	303720000	303710000
A8K7F6	A8K7F6;A8K088;P60842;J3KT12;Q59F68;B4DNH2;J3KSZ0;J3KTB5;J3QS69;J3KTN0;B4DKP9;J3QL43;J3QR64;J3QLN6;J3QKZ9;B4E047;J3KS25;J3QL52;J3KSN7;J3KT04;J3KS93;E7EMV8;Q86WD0;D3DSD6;B4E102	tr|A8K7F6|A8K7F6_HUMAN cDNA FLJ78244, highly similar to Homo sapiens eukaryotic translation initiation factor 4A, isoform 1 (EIF4A1), mRNA OS=Homo sapiens PE=2 SV=1;tr|A8K088|A8K088_HUMAN cDNA FLJ78614, highly similar to Homo sapiens eukaryotic translation	25	11	7	11	31	46.121	79543000	176920000	155440000	1254400000	614160000	624390000
F5GXB1	F5GXB1;A8K0B7;Q9HBH0	tr|F5GXB1|F5GXB1_HUMAN Rho-related GTP-binding protein RhoF (Fragment) OS=Homo sapiens GN=RHOF PE=1 SV=1;tr|A8K0B7|A8K0B7_HUMAN cDNA FLJ75043, highly similar to Homo sapiens ras homolog gene family, member F (in filopodia), mRNA OS=Homo sapiens PE=2 SV=1;s	3	2	2	2	24.8	12.262	102290000		110670000	171600000	136800000	134090000
A8K369	A8K369;B4DN92;A8K285;A8K0M6;Q8NBN3	tr|A8K369|A8K369_HUMAN cDNA FLJ76707, highly similar to Homo sapiens transmembrane protein 87A, mRNA OS=Homo sapiens PE=2 SV=1;tr|B4DN92|B4DN92_HUMAN cDNA FLJ58594 OS=Homo sapiens PE=2 SV=1;tr|A8K285|A8K285_HUMAN cDNA FLJ78239 OS=Homo sapiens PE=2 SV=1;tr|	5	2	2	2	4.5	56.715				78549000	46257000
Q7Z3Z9	Q7Z3Z9;A8K139;P32004;Q86SE4;H0Y5C3;Q7Z2J8;E9PHJ4;E7EMY4;E7EVM4;E7EPI4	tr|Q7Z3Z9|Q7Z3Z9_HUMAN L1 cell adhesion molecule (Fragment) OS=Homo sapiens GN=L1CAM PE=2 SV=1;tr|A8K139|A8K139_HUMAN cDNA FLJ76744, highly similar to Homo sapiens L1 cell adhesion molecule (L1CAM), transcript variant 1, mRNA OS=Homo sapiens PE=2 SV=1;sp|P	10	17	16	17	16.1	139.77				4121300000	3657000000	2917300000
A8K1X7	A8K1X7;D7RF68;Q6RW13	tr|A8K1X7|A8K1X7_HUMAN cDNA FLJ75423, highly similar to Homo sapiens angiotensin II receptor-associated protein (AGTRAP), mRNA OS=Homo sapiens PE=2 SV=1;tr|D7RF68|D7RF68_HUMAN AGTRAP-BRAF fusion protein OS=Homo sapiens PE=2 SV=1;sp|Q6RW13|ATRAP_HUMAN Type-	3	1	1	1	13.8	17.359
A8MZH8	A8MZH8;A8MXQ1;A8K274;P53801	tr|A8MZH8|A8MZH8_HUMAN Pituitary tumor-transforming gene 1 protein-interacting protein OS=Homo sapiens GN=PTTG1IP PE=1 SV=1;tr|A8MXQ1|A8MXQ1_HUMAN Pituitary tumor-transforming gene 1 protein-interacting protein OS=Homo sapiens GN=PTTG1IP PE=1 SV=1;tr|A8K27	4	1	1	1	16.8	11.598				31087000
H3BM38	H3BM38;A8K287;O00161;H3BNE1;H3BR18;H3BPJ0;A0A024R9R8;H3BNG6;H3BU94;H3BV99;H3BP15;H3BQY9	tr|H3BM38|H3BM38_HUMAN Synaptosomal-associated protein (Fragment) OS=Homo sapiens GN=SNAP23 PE=1 SV=1;tr|A8K287|A8K287_HUMAN Synaptosomal-associated protein OS=Homo sapiens GN=SNAP23 PE=2 SV=1;sp|O00161|SNP23_HUMAN Synaptosomal-associated protein 23 OS=Hom	12	3	3	3	35.2	13.905		75021000	100890000	65119000	86747000	55700000
A8K2M0	A8K2M0;P43686	tr|A8K2M0|A8K2M0_HUMAN Proteasome (Prosome, macropain) 26S subunit, ATPase, 4, isoform CRA_b OS=Homo sapiens GN=PSMC4 PE=2 SV=1;sp|P43686|PRS6B_HUMAN 26S proteasome regulatory subunit 6B OS=Homo sapiens GN=PSMC4 PE=1 SV=2	2	4	4	4	12.4	47.366	57218000	41283000		68786000	56522000	92237000
H3BSV8	H3BSV8;H3BR35;Q7KZX8;B2RCT6;A8K2W7;B4DQM6;P15170;Q8IYD1	tr|H3BSV8|H3BSV8_HUMAN Eukaryotic peptide chain release factor GTP-binding subunit ERF3A (Fragment) OS=Homo sapiens GN=GSPT1 PE=1 SV=1;tr|H3BR35|H3BR35_HUMAN Eukaryotic peptide chain release factor GTP-binding subunit ERF3A (Fragment) OS=Homo sapiens GN=GS	8	1	1	1	5.5	22.169	25035000		31636000	59526000	27386000
H0YD13	H0YD13;B4DN59;A8K309;P16070;H0YE40;B4E2X0;H0Y2P0;J3KN83;C1PHC3;E9PKC6;Q86UZ1;A0A1Z1VXF2;H0YDW7;H0YCV9;H0Y5E4	tr|H0YD13|H0YD13_HUMAN CD44 antigen OS=Homo sapiens GN=CD44 PE=1 SV=2;tr|B4DN59|B4DN59_HUMAN cDNA FLJ52702, highly similar to Homo sapiens CD44 antigen (homing function and Indian blood group system) (CD44), transcript variant 4, mRNA OS=Homo sapiens PE=2	15	5	5	5	28.6	22.683	1231600000	423670000	1227600000	2990100000	1848800000	1250500000
B4DQ79	B4DQ79;A8K379;Q6NUK7;P07948;E5RJ37;A8K4G3;H0Y3C5;J3KPD6;F6SF04;P08631	tr|B4DQ79|B4DQ79_HUMAN Tyrosine-protein kinase OS=Homo sapiens PE=2 SV=1;tr|A8K379|A8K379_HUMAN Tyrosine-protein kinase OS=Homo sapiens PE=2 SV=1;tr|Q6NUK7|Q6NUK7_HUMAN Tyrosine-protein kinase (Fragment) OS=Homo sapiens GN=LYN PE=2 SV=1;sp|P07948|LYN_HUMAN	10	7	6	7	17.7	48.56	73852000	103680000	58233000	416500000	337950000	154010000
B4DJI8	B4DJI8;Q63HL4;B2R6E5;A8K3B4;Q59ED7;H0Y4R2;P16435;E7EMD0;B4DDH3;B4E305;B4DKM8	tr|B4DJI8|B4DJI8_HUMAN cDNA FLJ59702, highly similar to NADPH--cytochrome P450 reductase (EC 1.6.2.4) OS=Homo sapiens PE=2 SV=1;tr|Q63HL4|Q63HL4_HUMAN NADPH--cytochrome P450 reductase OS=Homo sapiens GN=DKFZp686G04235 PE=2 SV=1;tr|B2R6E5|B2R6E5_HUMAN NADPH	11	2	2	2	5.8	64.525				146340000		56362000
A8K3C3	A8K3C3;P50991;B7Z9L0;B7Z2Z8;B7Z2F4	tr|A8K3C3|A8K3C3_HUMAN T-complex protein 1 subunit delta OS=Homo sapiens PE=2 SV=1;sp|P50991|TCPD_HUMAN T-complex protein 1 subunit delta OS=Homo sapiens GN=CCT4 PE=1 SV=4;tr|B7Z9L0|B7Z9L0_HUMAN T-complex protein 1 subunit delta OS=Homo sapiens PE=2 SV=1;t	5	8	8	8	17.1	57.952		413000000	204330000	309070000	363220000	326410000
B3KQV6	B3KQV6;Q8NB89;B4DE69;B4DQY1;B4DDF7;A8K7B7;A8K3H8;P30153;E9PH38;B4E1Q0;C9J9C1	tr|B3KQV6|B3KQV6_HUMAN Serine/threonine-protein phosphatase 2A 65 kDa regulatory subunit A alpha isoform OS=Homo sapiens GN=PPP2R1A PE=1 SV=1;tr|Q8NB89|Q8NB89_HUMAN cDNA FLJ34068 fis, clone FCBBF3001918, highly similar to SERINE/THREONINE PROTEIN PHOSPHATA	11	5	5	5	15.1	45.604		122320000	102620000	299650000	129100000	124010000
E7ESD9	E7ESD9;A8K3I2;E7EN38;Q32P42;Q92878	tr|E7ESD9|E7ESD9_HUMAN DNA repair protein RAD50 OS=Homo sapiens GN=RAD50 PE=1 SV=1;tr|A8K3I2|A8K3I2_HUMAN cDNA FLJ75532, highly similar to Homo sapiens RAD50 homolog (S. cerevisiae) (RAD50), transcript variant 1, mRNA (Fragment) OS=Homo sapiens PE=2 SV=1;t	5	1	1	1	2.2	64.053				22940000		8707800
B7Z6P1	B7Z6P1;A8K3K1;P68133;P68032;D2JYH4;P63267;P62736;Q7Z7J6;A6NL76;B3KW67;B4DUI8;Q13707;F8WB63;B8ZZJ2;C9JFL5;F6UVQ4;F6QUT6;B7Z6I1	tr|B7Z6P1|B7Z6P1_HUMAN cDNA FLJ53662, highly similar to Actin, alpha skeletal muscle OS=Homo sapiens PE=2 SV=1;tr|A8K3K1|A8K3K1_HUMAN cDNA FLJ78096, highly similar to Homo sapiens actin, alpha, cardiac muscle (ACTC), mRNA OS=Homo sapiens PE=2 SV=1;sp|P6813	18	10	1	1	29.7	38.579	1894800000	2083400000	2120400000	6087300000	6697400000	4932800000
B4DSN5	B4DSN5;A8K3M3;P18031	tr|B4DSN5|B4DSN5_HUMAN Tyrosine-protein phosphatase non-receptor type OS=Homo sapiens GN=PTPN1 PE=1 SV=1;tr|A8K3M3|A8K3M3_HUMAN Tyrosine-protein phosphatase non-receptor type OS=Homo sapiens GN=PTPN1 PE=2 SV=1;sp|P18031|PTN1_HUMAN Tyrosine-protein phosphat	3	2	2	2	6.1	41.26				17777000
Q8ND26	Q8ND26;B3KV61;A8K3Q3;Q8NBZ7	tr|Q8ND26|Q8ND26_HUMAN Uncharacterized protein DKFZp434L1215 (Fragment) OS=Homo sapiens GN=DKFZp434L1215 PE=2 SV=2;tr|B3KV61|B3KV61_HUMAN UDP-glucuronate decarboxylase 1, isoform CRA_a OS=Homo sapiens GN=UXS1 PE=2 SV=1;tr|A8K3Q3|A8K3Q3_HUMAN cDNA FLJ78230	4	1	1	1	16.7	9.0293
C9JW96	C9JW96;Q6PUJ7;Q6FHP5;Q53FV0;A8K401;P35232;C9JZ20;E7ESE2;E9PCW0;A8K9G2;D6RBK0	tr|C9JW96|C9JW96_HUMAN Prohibitin (Fragment) OS=Homo sapiens GN=PHB PE=1 SV=2;tr|Q6PUJ7|Q6PUJ7_HUMAN Epididymis luminal protein 215 OS=Homo sapiens GN=HEL-215 PE=2 SV=1;tr|Q6FHP5|Q6FHP5_HUMAN PHB protein (Fragment) OS=Homo sapiens GN=PHB PE=2 SV=1;tr|Q53FV	11	4	4	4	16.7	26.891				406550000	163650000
V9HWF5	V9HWF5;B2RE56;A8K486;P62937;Q71V99;F8WE65;C9J5S7;B4DM82;P0DN26;A0A0H2UH34;A0A0B4J2A2;A0A075B767;A0A075B759;Q9Y536;F5H284;P0DN37;E5RIZ5	tr|V9HWF5|V9HWF5_HUMAN Peptidyl-prolyl cis-trans isomerase OS=Homo sapiens GN=HEL-S-69p PE=1 SV=1;tr|B2RE56|B2RE56_HUMAN Peptidyl-prolyl cis-trans isomerase OS=Homo sapiens PE=2 SV=1;tr|A8K486|A8K486_HUMAN Peptidyl-prolyl cis-trans isomerase OS=Homo sapien	17	8	6	8	61.8	18.012	1676800000	1276000000	2519000000	4486500000	2469600000	2677300000
B4DF61	B4DF61;A8K492;P56192;B4E0E9;H0YHV5;A0A024RBA2;H0YIC2;H0YIP0	tr|B4DF61|B4DF61_HUMAN cDNA FLJ53309, highly similar to Methionyl-tRNA synthetase (EC 6.1.1.10) OS=Homo sapiens PE=2 SV=1;tr|A8K492|A8K492_HUMAN cDNA FLJ76789, highly similar to Homo sapiens methionine-tRNA synthetase (MARS), mRNA OS=Homo sapiens PE=2 SV=1	8	7	7	7	13.9	71.8	119320000	74545000		94522000	56289000	80339000
Q6NZ55	Q6NZ55;A8K4C8;P26373;J3QSB4	tr|Q6NZ55|Q6NZ55_HUMAN 60S ribosomal protein L13 OS=Homo sapiens GN=RPL13 PE=1 SV=1;tr|A8K4C8|A8K4C8_HUMAN 60S ribosomal protein L13 OS=Homo sapiens GN=RPL13 PE=2 SV=1;sp|P26373|RL13_HUMAN 60S ribosomal protein L13 OS=Homo sapiens GN=RPL13 PE=1 SV=4;tr|J3Q	4	2	2	2	8.5	24.265	94147000	68729000	149240000	48428000	46958000	46074000
A8K7T0	A8K7T0;A8K4D5;Q16719;Q53F63;Q53SY0;A0A087X297;Q53SX6;F8WEP1;B8ZZA3;A0A087WYQ7;A0A087WYM2	tr|A8K7T0|A8K7T0_HUMAN Kynureninase OS=Homo sapiens GN=KYNU PE=2 SV=1;tr|A8K4D5|A8K4D5_HUMAN Kynureninase OS=Homo sapiens GN=KYNU PE=2 SV=1;sp|Q16719|KYNU_HUMAN Kynureninase OS=Homo sapiens GN=KYNU PE=1 SV=1;tr|Q53F63|Q53F63_HUMAN Kynureninase (L-kynurenin	11	4	4	4	10.1	52.368				56222000	50930000	64062000
Q5JPJ9	Q5JPJ9;B2RBR3;A8K4E0;O95274	tr|Q5JPJ9|Q5JPJ9_HUMAN Uncharacterized protein DKFZp686D0114 OS=Homo sapiens GN=DKFZp686D0114 PE=4 SV=1;tr|B2RBR3|B2RBR3_HUMAN LY6/PLAUR domain containing 3 OS=Homo sapiens GN=LYPD3 PE=2 SV=1;tr|A8K4E0|A8K4E0_HUMAN cDNA FLJ78122 OS=Homo sapiens PE=2 SV=1;s	4	2	2	2	6.8	30.497				128020000	82447000	117780000
Q59H57	Q59H57;B4DR70;A8K4H1;Q8TBR3;Q6IBQ5;H3BPE7;Q13344;P35637;Q70T18;B4E312;A0A075B7D9;Q92804	tr|Q59H57|Q59H57_HUMAN Fusion (Involved in t(12;16) in malignant liposarcoma) isoform a variant (Fragment) OS=Homo sapiens PE=2 SV=1;tr|B4DR70|B4DR70_HUMAN cDNA FLJ58049, highly similar to RNA-binding protein FUS OS=Homo sapiens PE=2 SV=1;tr|A8K4H1|A8K4H1_	12	3	3	3	15.7	31.994				232100000	174550000	100510000
Q5SZE2	Q5SZE2;Q5SZE3;H0YKH6;Q5SZE4;Q5SZE1;H0YNU7;A8K4M4;Q96G23	tr|Q5SZE2|Q5SZE2_HUMAN Ceramide synthase 2 (Fragment) OS=Homo sapiens GN=CERS2 PE=1 SV=8;tr|Q5SZE3|Q5SZE3_HUMAN Ceramide synthase 2 (Fragment) OS=Homo sapiens GN=CERS2 PE=1 SV=1;tr|H0YKH6|H0YKH6_HUMAN Ceramide synthase 2 (Fragment) OS=Homo sapiens GN=CERS2	8	1	1	1	12.5	15.32
Q59EH7	Q59EH7;A8K4T2;Q99615;B4DKK3;B7Z9W6;K7ELJ8;K7ESP1;K7EIH8	tr|Q59EH7|Q59EH7_HUMAN DnaJ (Hsp40) homolog, subfamily C, member 7 variant (Fragment) OS=Homo sapiens PE=2 SV=1;tr|A8K4T2|A8K4T2_HUMAN cDNA FLJ76281, highly similar to Homo sapiens DnaJ (Hsp40) homolog, subfamily C, member 7 (DNAJC7), mRNA OS=Homo sapiens	8	3	3	3	7.5	55.417			35425000	56206000	32074000	37745000
Q5QPM0	Q5QPM0;Q5QPM1;Q5QPL9;A8K4T9;Q53GL6;Q9UKM9	tr|Q5QPM0|Q5QPM0_HUMAN RNA-binding protein Raly (Fragment) OS=Homo sapiens GN=RALY PE=1 SV=8;tr|Q5QPM1|Q5QPM1_HUMAN RNA-binding protein Raly (Fragment) OS=Homo sapiens GN=RALY PE=1 SV=1;tr|Q5QPL9|Q5QPL9_HUMAN RNA-binding protein Raly (Fragment) OS=Homo sap	6	1	1	1	5.8	18.66
D6RG13	D6RG13;D6RAT0;Q6NXR8;A8K4W0;P61247;D6RGE0;D6RED7;D6RAS7;D6R9B6;B7Z3M5;H0Y8L7;D6RB09;E9PFI5;H0Y9Y4	tr|D6RG13|D6RG13_HUMAN 40S ribosomal protein S3a (Fragment) OS=Homo sapiens GN=RPS3A PE=1 SV=1;tr|D6RAT0|D6RAT0_HUMAN 40S ribosomal protein S3a OS=Homo sapiens GN=RPS3A PE=1 SV=1;tr|Q6NXR8|Q6NXR8_HUMAN 40S ribosomal protein S3a OS=Homo sapiens GN=RPS3A PE=	14	2	2	2	9.9	25.608	71556000	97738000	164400000	440660000		96907000
Q5QNZ2	Q5QNZ2;Q53GB3;Q08ET0;A8K4W2;P24539	tr|Q5QNZ2|Q5QNZ2_HUMAN ATP synthase F(0) complex subunit B1, mitochondrial OS=Homo sapiens GN=ATP5F1 PE=1 SV=1;tr|Q53GB3|Q53GB3_HUMAN ATP synthase, H+ transporting, mitochondrial F0 complex, subunit b isoform 1 variant (Fragment) OS=Homo sapiens PE=2 SV=1;	5	2	2	2	10.3	22.275				179770000
A8K517	A8K517;P62266	tr|A8K517|A8K517_HUMAN Ribosomal protein S23, isoform CRA_a OS=Homo sapiens GN=RPS23 PE=2 SV=1;sp|P62266|RS23_HUMAN 40S ribosomal protein S23 OS=Homo sapiens GN=RPS23 PE=1 SV=3	2	1	1	1	7.7	15.807				25954000
A8K556	A8K556;Q8NFJ5;F5GWG3;H0YFN2	tr|A8K556|A8K556_HUMAN cDNA FLJ78217 OS=Homo sapiens PE=2 SV=1;sp|Q8NFJ5|RAI3_HUMAN Retinoic acid-induced protein 3 OS=Homo sapiens GN=GPRC5A PE=1 SV=2	4	7	7	7	25.5	40.285				3679200000	3702100000	4290500000
B4DW90	B4DW90;B3KY12;A8K7V1;A8K566;Q12874;Q53HM6	tr|B4DW90|B4DW90_HUMAN cDNA FLJ58737, highly similar to Splicing factor 3A subunit 3 OS=Homo sapiens PE=2 SV=1;tr|B3KY12|B3KY12_HUMAN cDNA FLJ46581 fis, clone THYMU3043200, highly similar to Splicing factor 3A subunit 3 OS=Homo sapiens PE=2 SV=1;tr|A8K7V1|	6	2	2	2	6.9	52.427
Q9UEL4	Q9UEL4;Q5U0H8;A8K5D4;O95297;Q9UEL6;A0A024R8Y3	tr|Q9UEL4|Q9UEL4_HUMAN Uncharacterized protein (Fragment) OS=Homo sapiens PE=2 SV=1;tr|Q5U0H8|Q5U0H8_HUMAN Myelin protein zero-like 1 OS=Homo sapiens PE=2 SV=1;tr|A8K5D4|A8K5D4_HUMAN Myelin protein zero-like 1, isoform CRA_b OS=Homo sapiens GN=MPZL1 PE=2 S	6	5	5	5	18.5	26.551				593820000	274060000	368770000
A8K5J8	A8K5J8;Q53HU9;Q53HT9;B4DPQ0;P00736;D3DUT5;B4E1B0;F5H2D0;F5H1V0;F5H6Y3;F5H3N3;H0YFL7;Q9H804;Q9NZP8	tr|A8K5J8|A8K5J8_HUMAN cDNA FLJ75066, highly similar to Homo sapiens complement component 1, r subcomponent (C1R), mRNA OS=Homo sapiens PE=2 SV=1;tr|Q53HU9|Q53HU9_HUMAN Complement component 1, r subcomponent variant (Fragment) OS=Homo sapiens PE=2 SV=1;tr|	14	4	4	4	4.5	80.198	2635500000	2316800000	727210000	171250000		100450000
B4DRV1	B4DRV1;B0AZN7;B0AZM8;A8K5N5;P22735	tr|B4DRV1|B4DRV1_HUMAN cDNA FLJ51536, highly similar to Protein-glutamine gamma-glutamyltransferase K (EC 2.3.2.13) OS=Homo sapiens PE=2 SV=1;tr|B0AZN7|B0AZN7_HUMAN cDNA, FLJ79477, highly similar to Protein-glutamine gamma-glutamyltransferase K(EC 2.3.2.13	5	1	1	1	1.5	82.355
A8K5S3	A8K5S3;P53990;H3BQF7;H3BMU1;H3BUI0;B4DLP1;F5GXM3;J3KR23;H3BRE2;B4DHF3;B4DM80;H3BPP6;B4DXC9	tr|A8K5S3|A8K5S3_HUMAN cDNA FLJ78449 OS=Homo sapiens PE=2 SV=1;sp|P53990|IST1_HUMAN IST1 homolog OS=Homo sapiens GN=IST1 PE=1 SV=1;tr|H3BQF7|H3BQF7_HUMAN IST1 homolog (Fragment) OS=Homo sapiens GN=IST1 PE=1 SV=1;tr|H3BMU1|H3BMU1_HUMAN IST1 homolog (Fragmen	13	5	5	5	15.4	39.766	101260000	169430000	202480000	448290000	535610000	1040800000
A8K646	A8K646;Q92882	tr|A8K646|A8K646_HUMAN cDNA FLJ75699, highly similar to Homo sapiens osteoclast stimulating factor 1 (OSTF1), mRNA OS=Homo sapiens PE=2 SV=1;sp|Q92882|OSTF1_HUMAN Osteoclast-stimulating factor 1 OS=Homo sapiens GN=OSTF1 PE=1 SV=2	2	1	1	1	11.7	23.714				41288000
A8K651	A8K651;Q07021;I3L3Q7;I3L3B0	tr|A8K651|A8K651_HUMAN cDNA FLJ75700, highly similar to Homo sapiens complement component 1, q subcomponent binding protein (C1QBP), nuclear gene encoding mitochondrial protein, mRNA OS=Homo sapiens PE=2 SV=1;sp|Q07021|C1QBP_HUMAN Complement component 1 Q	4	3	3	3	15.6	31.38				251390000	111080000
V9HW72	V9HW72;A8K690;P31948;F5GXD8;F5H783;H0YGI8	tr|V9HW72|V9HW72_HUMAN Epididymis secretory sperm binding protein Li 94n OS=Homo sapiens GN=HEL-S-94n PE=2 SV=1;tr|A8K690|A8K690_HUMAN cDNA FLJ76863, highly similar to Homo sapiens stress-induced-phosphoprotein 1 (Hsp70/Hsp90-organizing protein) (STIP1), m	6	10	10	10	20.1	62.639	175300000	135110000	131510000	308380000	201660000	487940000
B2MUX6	B2MUX6;E3UN46;A8K6C9;P01344	tr|B2MUX6|B2MUX6_HUMAN Insulin-like growth factor 2 OS=Homo sapiens GN=IGF2 PE=3 SV=1;tr|E3UN46|E3UN46_HUMAN Insulin-like growth factor II transcript variant 3 isoform 1 (Fragment) OS=Homo sapiens GN=IGF2 PE=2 SV=1;tr|A8K6C9|A8K6C9_HUMAN cDNA FLJ78037, hig	4	1	1	1	23.2	7.6467					27291000
Q7Z726	Q7Z726;A8K7D9;P52292	tr|Q7Z726|Q7Z726_HUMAN Importin subunit alpha OS=Homo sapiens GN=KPNA2 PE=1 SV=1;tr|A8K7D9|A8K7D9_HUMAN Importin subunit alpha OS=Homo sapiens PE=2 SV=1;sp|P52292|IMA1_HUMAN Importin subunit alpha-1 OS=Homo sapiens GN=KPNA2 PE=1 SV=1	3	2	2	2	4.3	57.875				43919000
A8K7F3	A8K7F3;Q9NPR9;M0R2E1;M0QZW9;M0R3H4;M0QYF6;G5E9L6;B9EK73;M0R1G1	tr|A8K7F3|A8K7F3_HUMAN cDNA FLJ75847, highly similar to Homo sapiens G protein-coupled receptor 108 (GPR108), mRNA OS=Homo sapiens PE=2 SV=1;sp|Q9NPR9|GP108_HUMAN Protein GPR108 OS=Homo sapiens GN=GPR108 PE=2 SV=3;tr|M0R2E1|M0R2E1_HUMAN Protein GPR108 (Fra	9	2	2	2	4.1	60.69	20171000		22720000	27623000	19619000	19670000
Q53GX6	Q53GX6;A8K7Q1;Q02818;B4DZX0;Q96BA4;B3KUR6;C9JKZ2;H7BZI1;C9JBD3;C9J3C1	tr|Q53GX6|Q53GX6_HUMAN Nucleobindin 1 variant (Fragment) OS=Homo sapiens PE=2 SV=1;tr|A8K7Q1|A8K7Q1_HUMAN cDNA FLJ77770, highly similar to Homo sapiens nucleobindin 1 (NUCB1), mRNA OS=Homo sapiens PE=2 SV=1;sp|Q02818|NUCB1_HUMAN Nucleobindin-1 OS=Homo sapi	10	9	9	9	21.7	53.907		324830000		279710000	333550000	256340000
B4DWN1	B4DWN1;A8K7T4;Q12907;D6RBV2;D6RIU4;D6RDX1	tr|B4DWN1|B4DWN1_HUMAN cDNA FLJ52285, highly similar to Vesicular integral-membrane protein VIP36 OS=Homo sapiens PE=2 SV=1;tr|A8K7T4|A8K7T4_HUMAN cDNA FLJ75774, highly similar to Homo sapiens lectin, mannose-binding 2 (LMAN2), mRNA OS=Homo sapiens PE=2 SV	6	5	5	5	21.8	32.577	128620000			104050000	143970000	170550000
B2RD40	B2RD40;A8K8A4;Q96FN4	tr|B2RD40|B2RD40_HUMAN cDNA, FLJ96442, highly similar to Homo sapiens copine II (CPNE2), mRNA OS=Homo sapiens PE=2 SV=1;tr|A8K8A4|A8K8A4_HUMAN cDNA FLJ77640, highly similar to Homo sapiens copine II (CPNE2), mRNA OS=Homo sapiens PE=2 SV=1;sp|Q96FN4|CPNE2_H	3	2	2	2	3	59.784	101380000		65138000	26693000	54603000
Q2VF42	Q2VF42;Q2Q9H2;Q2Q9B7;A8K8D9;P11413;B4DYA7;Q0PHS1;E7EUI8;E7EM57;E9PD92;I3V9R4;Q0PHS3;Q0PHS2;Q0PHS5;A7IZZ3	tr|Q2VF42|Q2VF42_HUMAN Glucose-6-phosphate 1-dehydrogenase (Fragment) OS=Homo sapiens GN=G6PD PE=3 SV=1;tr|Q2Q9H2|Q2Q9H2_HUMAN Glucose-6-phosphate 1-dehydrogenase (Fragment) OS=Homo sapiens GN=G6PD PE=3 SV=1;tr|Q2Q9B7|Q2Q9B7_HUMAN Glucose-6-phosphate 1-deh	15	11	8	11	24.8	54.823	163280000			2026300000	888470000	837910000
B2R6S9	B2R6S9;A8K8F6;P30533	tr|B2R6S9|B2R6S9_HUMAN cDNA, FLJ93097, highly similar to Homo sapiens low density lipoprotein receptor-related protein associated protein 1 (LRPAP1), mRNA OS=Homo sapiens PE=2 SV=1;tr|A8K8F6|A8K8F6_HUMAN cDNA FLJ78417, highly similar to Homo sapiens low de	3	2	2	2	5	41.48				46084000	23198000
H0YI98	H0YI98;F8VW18;A8K8J9;F8W1I6;B3KTX4;V9HW58;Q53H88;Q13561	tr|H0YI98|H0YI98_HUMAN Dynactin subunit 2 (Fragment) OS=Homo sapiens GN=DCTN2 PE=1 SV=1;tr|F8VW18|F8VW18_HUMAN Dynactin subunit 2 (Fragment) OS=Homo sapiens GN=DCTN2 PE=1 SV=1;tr|A8K8J9|A8K8J9_HUMAN Dynactin 2 (P50), isoform CRA_b OS=Homo sapiens GN=DCTN2	8	1	1	1	7.1	29.326				9548000
A8K9T9	A8K9T9;A8K8N7;O15067	tr|A8K9T9|A8K9T9_HUMAN cDNA FLJ75059, highly similar to Homo sapiens phosphoribosylformylglycinamidine synthase (FGAR amidotransferase) (PFAS), mRNA OS=Homo sapiens PE=2 SV=1;tr|A8K8N7|A8K8N7_HUMAN Phosphoribosylformylglycinamidine synthase (FGAR amidotran	3	1	1	1	0.8	144.64				48003000
A8K8U1	A8K8U1;Q86VP6;B3KMG3;A0A0C4DGH5;B3KM30;H0YH27	tr|A8K8U1|A8K8U1_HUMAN cDNA FLJ77762, highly similar to Homo sapiens cullin-associated and neddylation-dissociated 1 (CAND1), mRNA OS=Homo sapiens PE=2 SV=1;sp|Q86VP6|CAND1_HUMAN Cullin-associated NEDD8-dissociated protein 1 OS=Homo sapiens GN=CAND1 PE=1 S	6	4	4	4	3.8	136.32		104030000	40733000	65442000	118940000	96225000
A8K8Z4	A8K8Z4;P13671	tr|A8K8Z4|A8K8Z4_HUMAN cDNA FLJ78071, highly similar to Human MHC class III complement component C6 mRNA OS=Homo sapiens PE=2 SV=1;sp|P13671|CO6_HUMAN Complement component C6 OS=Homo sapiens GN=C6 PE=1 SV=3	2	2	2	2	2.6	104.72		76117000		35554000		220410000
G3V4W0	G3V4W0;B4DY08;B2R5W2;G3V4C1;B2R603;G3V2Q1;A8K9A4;P07910;G3V5V7;B4DQQ2;G3V2D6;G3V576;D3DPI2;Q6PKD2;B3KX96;A0A0G2JPF8;A0A0G2JNQ3;P0DMR1;O60812;B7ZW38;B2RXH8;G3V5X6;G3V3K6;G3V251;B4DMJ1;B4DSU6;G3V555;G3V575;G3V2H6;G3V4M8;Q569J8	tr|G3V4W0|G3V4W0_HUMAN Heterogeneous nuclear ribonucleoproteins C1/C2 (Fragment) OS=Homo sapiens GN=HNRNPC PE=1 SV=1;tr|B4DY08|B4DY08_HUMAN Heterogeneous nuclear ribonucleoproteins C1/C2 OS=Homo sapiens GN=HNRNPC PE=1 SV=1;tr|B2R5W2|B2R5W2_HUMAN Heterogene	31	6	6	6	22.1	28.916				309390000	187540000	144520000
Q05CV3	Q05CV3;F5GY80;B7Z550;F5H7G1;B7ZA94;B7Z555;A8K9M5;P07358	tr|Q05CV3|Q05CV3_HUMAN C8B protein (Fragment) OS=Homo sapiens GN=C8B PE=2 SV=1;tr|F5GY80|F5GY80_HUMAN Complement component C8 beta chain OS=Homo sapiens GN=C8B PE=1 SV=1;tr|B7Z550|B7Z550_HUMAN Complement component 8, beta polypeptide, isoform CRA_b OS=Homo	8	2	2	2	7.2	45.036	491090000	322960000	314040000	139060000	246000000	537800000
H7C5K1	H7C5K1;Q05DV5;A8K9U6;C9J6P4;Q7Z2W4	tr|H7C5K1|H7C5K1_HUMAN Zinc finger CCCH-type antiviral protein 1 (Fragment) OS=Homo sapiens GN=ZC3HAV1 PE=1 SV=1;tr|Q05DV5|Q05DV5_HUMAN ZC3HAV1 protein (Fragment) OS=Homo sapiens GN=ZC3HAV1 PE=2 SV=1;tr|A8K9U6|A8K9U6_HUMAN cDNA FLJ76121, highly similar to	5	2	2	2	11	29.534	37183000			70540000
A8K9U9	A8K9U9;P36406	tr|A8K9U9|A8K9U9_HUMAN cDNA FLJ75862, highly similar to Homo sapiens tripartite motif-containing 23 (TRIM23), transcript variant alpha, mRNA OS=Homo sapiens PE=2 SV=1;sp|P36406|TRI23_HUMAN E3 ubiquitin-protein ligase TRIM23 OS=Homo sapiens GN=TRIM23 PE=1 S	2	1	1	1	1.7	64.034				29766000	19571000	21151000
A8KA83	A8KA83;Q9P0L0;J3QKM9;E5RK64;Q59EZ6;Q53XM7;O95292	tr|A8KA83|A8KA83_HUMAN cDNA FLJ78586, highly similar to Homo sapiens VAMP (vesicle-associated membrane protein)-associated protein A, 33kDa (VAPA), mRNA OS=Homo sapiens PE=1 SV=1;sp|Q9P0L0|VAPA_HUMAN Vesicle-associated membrane protein-associated protein A	7	3	3	3	15.3	27.317				109030000		24737000
A8KAH9	A8KAH9;P62834;Q5U0C3;A0A075B6Q0	tr|A8KAH9|A8KAH9_HUMAN RAP1A, member of RAS oncogene family OS=Homo sapiens GN=RAP1A PE=2 SV=1;sp|P62834|RAP1A_HUMAN Ras-related protein Rap-1A OS=Homo sapiens GN=RAP1A PE=1 SV=1;tr|Q5U0C3|Q5U0C3_HUMAN RAP1A, member of RAS oncogene family OS=Homo sapiens P	4	7	3	3	41.3	20.987			203130000
A8KAM7	A8KAM7;G5E994;Q5VW38	tr|A8KAM7|A8KAM7_HUMAN cDNA FLJ75421, highly similar to Homo sapiens lung seven transmembrane receptor 1 (LUSTR1) mRNA OS=Homo sapiens PE=2 SV=1;tr|G5E994|G5E994_HUMAN G protein-coupled receptor 107, isoform CRA_c OS=Homo sapiens GN=GPR107 PE=1 SV=1;sp|Q5V	3	1	1	1	2	61.931		119520000	99431000	62646000	77531000	77759000
Q8IXJ3	Q8IXJ3;B4DZB1;B3KX19;Q6IBM8;A8KAP3;Q15029;B3KWY2	tr|Q8IXJ3|Q8IXJ3_HUMAN Small nuclear ribonucleoprotein component OS=Homo sapiens GN=SNRP116 PE=2 SV=1;tr|B4DZB1|B4DZB1_HUMAN cDNA FLJ59645, highly similar to 116 kDa U5 small nuclear ribonucleoprotein component OS=Homo sapiens PE=2 SV=1;tr|B3KX19|B3KX19_HU	7	3	3	3	4.4	95.371				145910000	45547000
A8KAY3	A8KAY3;B0I1R1;E7EP17;Q9NYC9	tr|A8KAY3|A8KAY3_HUMAN DNAH9 protein (Fragment) OS=Homo sapiens GN=DNAH9 PE=2 SV=1;tr|B0I1R1|B0I1R1_HUMAN DNAH9 variant protein (Fragment) OS=Homo sapiens PE=2 SV=1;tr|E7EP17|E7EP17_HUMAN Dynein heavy chain 9, axonemal OS=Homo sapiens GN=DNAH9 PE=1 SV=1;sp	4	2	2	2	0.7	340.44	63411000	40486000	52534000	81516000	61864000	70159000
Q6IB54	Q6IB54;A8MUH2;P18859	tr|Q6IB54|Q6IB54_HUMAN ATP synthase-coupling factor 6, mitochondrial OS=Homo sapiens GN=ATP5J PE=2 SV=1;tr|A8MUH2|A8MUH2_HUMAN ATP synthase-coupling factor 6, mitochondrial OS=Homo sapiens GN=ATP5J PE=1 SV=1;sp|P18859|ATP5J_HUMAN ATP synthase-coupling fact	3	1	1	1	13.9	12.587				22439000
K7EMA7	K7EMA7;B9EJE3;H7BY10;K7EJV9;K7ERT8;A8MUS3;P62750	tr|K7EMA7|K7EMA7_HUMAN 60S ribosomal protein L23a OS=Homo sapiens GN=RPL23A PE=1 SV=1;tr|B9EJE3|B9EJE3_HUMAN 60S ribosomal protein L23A like OS=Homo sapiens GN=RPL23AL PE=2 SV=1;tr|H7BY10|H7BY10_HUMAN 60S ribosomal protein L23a (Fragment) OS=Homo sapiens G	7	1	1	1	18.6	7.9232				85093000	9179000	18869000
Q504U8	Q504U8;E7BSV0;B7Z2I3;E9PFD7;F2YGG7;Q2TTR7;A9CB80;P00533;Q59FL8;A8K2T7;Q68GS6;Q147T7;A0A1W2PRR9;Q75MF2;A2VCQ7;F1JTL6;I3WA73;I3WA72;I3WA68;B6RC66;B6RC65;A0A0P0IT07;A0A0A0MSE1;Q15303;A7VMV4;A7VN07;Q4H1F3;G9MC81;A7VN06;A7VN05;A0A1Y0B9G4;A0A1Y0B9G5;Q30BI0;A0A1Y0B9F8;A0A1Y0B9F6;A0A1Y0B9F4;A0A1Y0B9F1;A0A068JD88;E2I6F8;C9JYS6;Q4ZG14;J3KTI5;A0A0P0I3A3;Q53T57;H3BLT0;B4DTR1;J3QLU9;X5DNK3;P04626	tr|Q504U8|Q504U8_HUMAN Receptor protein-tyrosine kinase OS=Homo sapiens GN=EGFR PE=1 SV=1;tr|E7BSV0|E7BSV0_HUMAN Receptor protein-tyrosine kinase OS=Homo sapiens GN=EGFR PE=2 SV=1;tr|B7Z2I3|B7Z2I3_HUMAN Receptor protein-tyrosine kinase OS=Homo sapiens PE=2	49	14	14	14	15.3	120.69	197060000		268680000	859390000	480560000	339770000
A9LSU1	A9LSU1;Q59F15;P02462	tr|A9LSU1|A9LSU1_HUMAN Type IV collagen alpha 1 (Fragment) OS=Homo sapiens PE=2 SV=1;tr|Q59F15|Q59F15_HUMAN COL4A1 protein variant (Fragment) OS=Homo sapiens PE=2 SV=1;sp|P02462|CO4A1_HUMAN Collagen alpha-1(IV) chain OS=Homo sapiens GN=COL4A1 PE=1 SV=3	3	1	1	1	6.6	25.331
B2CIS9	B2CIS9;A9UFC0;P31944	tr|B2CIS9|B2CIS9_HUMAN Caspase 14, apoptosis-related cysteine peptidase OS=Homo sapiens GN=CASP14 PE=2 SV=1;tr|A9UFC0|A9UFC0_HUMAN Caspase 14 OS=Homo sapiens GN=CASP14 PE=2 SV=1;sp|P31944|CASPE_HUMAN Caspase-14 OS=Homo sapiens GN=CASP14 PE=1 SV=2	3	2	2	2	10.7	27.679			44203000		24549000	28638000
E9PDF6	E9PDF6;B0I1S9;O43795;E7EQD9;Q05CR5;C9JYW1;B3KQI2;Q14777;C9JUP5;A0A0U1RRI3;H7C2Y7;C9K0I9	tr|E9PDF6|E9PDF6_HUMAN Unconventional myosin-Ib OS=Homo sapiens GN=MYO1B PE=1 SV=1;tr|B0I1S9|B0I1S9_HUMAN MYO1B variant protein OS=Homo sapiens GN=MYO1B PE=2 SV=1;sp|O43795|MYO1B_HUMAN Unconventional myosin-Ib OS=Homo sapiens GN=MYO1B PE=1 SV=3	12	13	11	13	13.5	128.48	67653000	105990000	70663000	605290000	195650000	140830000
B3KR50	B3KR50;B0LPF3;P62993;J3KT38;J3QRL5;Q6ICN0	tr|B3KR50|B3KR50_HUMAN cDNA FLJ33691 fis, clone BRAWH2002976, highly similar to GROWTH FACTOR RECEPTOR-BOUND PROTEIN 2 OS=Homo sapiens PE=2 SV=1;tr|B0LPF3|B0LPF3_HUMAN Growth factor receptor-bound protein 2 OS=Homo sapiens GN=GRB2 PE=2 SV=1;sp|P62993|GRB2_	6	3	3	3	17.5	25.194						33616000
B0YIW5	B0YIW5;Q6MZV5;B0YIW6;P48444;Q6P1Q5	tr|B0YIW5|B0YIW5_HUMAN Coatomer subunit delta OS=Homo sapiens GN=ARCN1 PE=2 SV=1;tr|Q6MZV5|Q6MZV5_HUMAN Uncharacterized protein DKFZp686M09245 OS=Homo sapiens GN=DKFZp686M09245 PE=2 SV=1;tr|B0YIW6|B0YIW6_HUMAN Archain 1, isoform CRA_a OS=Homo sapiens GN=AR	5	3	3	3	6.7	57.21		89613000		33054000
B0YJ88	B0YJ88;P35241;B7Z2S7;Q6PKD3;Q05CU6;E9PNV3;E9PQ82;Q9UJZ7;Q9UJZ6;Q9UK20;Q9UJZ8;Q9NST9;Q9UJU1;Q9UJZ2;E9PKN5	tr|B0YJ88|B0YJ88_HUMAN Radixin OS=Homo sapiens GN=RDX PE=2 SV=1;sp|P35241|RADI_HUMAN Radixin OS=Homo sapiens GN=RDX PE=1 SV=1;tr|B7Z2S7|B7Z2S7_HUMAN cDNA FLJ58499, highly similar to Radixin OS=Homo sapiens PE=2 SV=1;tr|Q6PKD3|Q6PKD3_HUMAN RDX protein (Frag	15	28	18	28	39.6	68.563	2449500000	2448300000	4667600000	6877500000	7580900000	7800500000
B0ZBD0	B0ZBD0;Q8WVX7;P39019;M0R2L9;A0A075B6E2;M0QXK4;M0QYF7;M0R140	tr|B0ZBD0|B0ZBD0_HUMAN 40S ribosomal protein S19 OS=Homo sapiens GN=RPS19 PE=2 SV=1;tr|Q8WVX7|Q8WVX7_HUMAN Ribosomal protein S19 (Fragment) OS=Homo sapiens PE=2 SV=1;sp|P39019|RS19_HUMAN 40S ribosomal protein S19 OS=Homo sapiens GN=RPS19 PE=1 SV=2;tr|M0R2L	8	2	2	2	12.4	16.06	56080000		64111000	44052000
Q6FHM6	Q6FHM6;B1AHD1;P55769	tr|Q6FHM6|Q6FHM6_HUMAN NHP2 non-histone chromosome protein 2-like 1 (S. cerevisiae) OS=Homo sapiens GN=NHP2L1 PE=2 SV=1;tr|B1AHD1|B1AHD1_HUMAN NHP2-like protein 1 OS=Homo sapiens GN=SNU13 PE=1 SV=1;sp|P55769|NH2L1_HUMAN NHP2-like protein 1 OS=Homo sapiens	3	1	1	1	9.4	14.173
Q9NTC6	Q9NTC6;B1AHE3;Q9UBB4	tr|Q9NTC6|Q9NTC6_HUMAN Uncharacterized protein DKFZp434I1726 (Fragment) OS=Homo sapiens GN=DKFZp434I1726 PE=2 SV=1;tr|B1AHE3|B1AHE3_HUMAN Ataxin-10 OS=Homo sapiens GN=ATXN10 PE=1 SV=1;sp|Q9UBB4|ATX10_HUMAN Ataxin-10 OS=Homo sapiens GN=ATXN10 PE=1 SV=1	3	1	1	1	17.4	9.6719				35457000
B1AK87	B1AK87;B2R7T8;B1AK88;B4DWA6;P47756;B1AK85;Q7L4N0	tr|B1AK87|B1AK87_HUMAN Capping protein (Actin filament) muscle Z-line, beta, isoform CRA_a OS=Homo sapiens GN=CAPZB PE=1 SV=1;tr|B2R7T8|B2R7T8_HUMAN cDNA, FLJ93598, highly similar to Homo sapiens capping protein (actin filament) muscle Z-line, beta (CAPZB)	7	5	5	5	26.2	29.295	166990000	94340000	247320000	170960000	100500000	215060000
B4DRI0	B4DRI0;Q6UUU9;G3V1R5;B1AKJ5;O43847;H0Y5G9;B4DYV0;Q96L67;F5H7V1	tr|B4DRI0|B4DRI0_HUMAN cDNA FLJ60831, highly similar to Nardilysin (EC 3.4.24.61) OS=Homo sapiens PE=2 SV=1;tr|Q6UUU9|Q6UUU9_HUMAN Nardilysin isoform OS=Homo sapiens GN=NRD1 PE=2 SV=1;tr|G3V1R5|G3V1R5_HUMAN Nardilysin OS=Homo sapiens GN=NRDC PE=1 SV=1;tr|B	9	2	2	2	2.1	117.28				30907000	35680000	27636000
B1AKP2	B1AKP2;B1AKP1;B2RD31;O60636	tr|B1AKP2|B1AKP2_HUMAN Tetraspanin (Fragment) OS=Homo sapiens GN=TSPAN2 PE=1 SV=1;tr|B1AKP1|B1AKP1_HUMAN Tetraspanin OS=Homo sapiens GN=TSPAN2 PE=1 SV=1;tr|B2RD31|B2RD31_HUMAN Tetraspanin OS=Homo sapiens PE=2 SV=1;sp|O60636|TSN2_HUMAN Tetraspanin-2 OS=Homo	4	1	1	1	6.4	20.564
B1ALC0	B1ALC0;O15511;Q6IPM3	tr|B1ALC0|B1ALC0_HUMAN Actin-related protein 2/3 complex subunit 5 OS=Homo sapiens GN=ARPC5 PE=1 SV=1;sp|O15511|ARPC5_HUMAN Actin-related protein 2/3 complex subunit 5 OS=Homo sapiens GN=ARPC5 PE=1 SV=3;tr|Q6IPM3|Q6IPM3_HUMAN Actin-related protein 2/3 comp	3	2	2	2	22.2	14.807				75552000
B1ALM3	B1ALM3;Q13698;Q12966	tr|B1ALM3|B1ALM3_HUMAN Voltage-dependent L-type calcium channel subunit alpha OS=Homo sapiens GN=CACNA1S PE=1 SV=1;sp|Q13698|CAC1S_HUMAN Voltage-dependent L-type calcium channel subunit alpha-1S OS=Homo sapiens GN=CACNA1S PE=1 SV=4;tr|Q12966|Q12966_HUMAN D	3	2	2	2	1.1	210.59			307390000			477030000
Q9BRW0	Q9BRW0;B1AMW1;P19256;Q16393;H0YDI1;Q14748	tr|Q9BRW0|Q9BRW0_HUMAN CD58 protein OS=Homo sapiens GN=CD58 PE=2 SV=1;tr|B1AMW1|B1AMW1_HUMAN CD58 antigen, (Lymphocyte function-associated antigen 3), isoform CRA_c OS=Homo sapiens GN=CD58 PE=1 SV=1;sp|P19256|LFA3_HUMAN Lymphocyte function-associated antig	6	2	2	2	7.5	27.044				130140000		77083000
H3BLV0	H3BLV0;B2R658;B1AP13;H7BY55;P08174;A0A172WBW8;B1AP15;B4DUF2;Q8TD12;Q8TD11;Q8TD13;B4DPY4	tr|H3BLV0|H3BLV0_HUMAN Complement decay-accelerating factor (Fragment) OS=Homo sapiens GN=CD55 PE=1 SV=1;tr|B2R658|B2R658_HUMAN cDNA, FLJ92802, highly similar to Homo sapiens decay accelerating factor for complement (CD55, Cromerblood group system) (DAF),	12	8	3	8	36.2	35.695				4777100000	3575300000	3169100000
Q8IZD8	Q8IZD8;B1N7B9	tr|Q8IZD8|Q8IZD8_HUMAN Anti-thyroglobulin light chain variable region (Fragment) OS=Homo sapiens PE=2 SV=1;tr|B1N7B9|B1N7B9_HUMAN Cryocrystalglobulin CC2 lambda light chain variable region (Fragment) OS=Homo sapiens PE=2 SV=1	2	1	1	1	13.9	10.374	330310000	828520000	278080000	39325000		63690000
B1Q3B3	B1Q3B3;P02792	tr|B1Q3B3|B1Q3B3_HUMAN Ferritin (Fragment) OS=Homo sapiens GN=FTL PE=3 SV=1;sp|P02792|FRIL_HUMAN Ferritin light chain OS=Homo sapiens GN=FTL PE=1 SV=2	2	1	1	1	16.3	10.346						38284000
Q96IR1	Q96IR1;Q53HV1;B2R491;P62701;C9JEH7;A4FU11;Q496E4;P22090	tr|Q96IR1|Q96IR1_HUMAN RPS4X protein (Fragment) OS=Homo sapiens GN=RPS4X PE=2 SV=2;tr|Q53HV1|Q53HV1_HUMAN Ribosomal protein S4, X-linked X isoform variant (Fragment) OS=Homo sapiens PE=2 SV=1;tr|B2R491|B2R491_HUMAN 40S ribosomal protein S4 OS=Homo sapiens	8	4	4	4	20.6	27.259	119670000	57370000	206490000	394300000	193250000	123280000
Q2LE71	Q2LE71;B2R4D5;O15145	tr|Q2LE71|Q2LE71_HUMAN Actin-related protein 2/3 complex subunit 3 OS=Homo sapiens GN=ARPC3 PE=2 SV=1;tr|B2R4D5|B2R4D5_HUMAN Actin-related protein 2/3 complex subunit 3 OS=Homo sapiens PE=2 SV=1;sp|O15145|ARPC3_HUMAN Actin-related protein 2/3 complex subun	3	1	1	1	6.2	20.564	39697000	23758000		48239000	35367000	38936000
K7EMV3	K7EMV3;B4E380;B4DEB1;K7EK07;B2R6Y1;B2R4P9;K7ES00;Q71DI3;Q16695;P84243;P68431;Q6TXQ4;K7EP01;A8K4Y7;A0A1X8XL64;Q6NXT2	tr|K7EMV3|K7EMV3_HUMAN Histone H3 OS=Homo sapiens GN=H3F3B PE=1 SV=1;tr|B4E380|B4E380_HUMAN Histone H3 OS=Homo sapiens PE=2 SV=1;tr|B4DEB1|B4DEB1_HUMAN Histone H3 OS=Homo sapiens GN=H3F3A PE=1 SV=1;tr|K7EK07|K7EK07_HUMAN Histone H3 (Fragment) OS=Homo sapie	16	2	1	2	15.2	10.334		180070000			73124000	154970000
Q0VAS5	Q0VAS5;B2R4R0;P62805;Q6B823	tr|Q0VAS5|Q0VAS5_HUMAN Histone H4 OS=Homo sapiens GN=HIST1H4H PE=2 SV=1;tr|B2R4R0|B2R4R0_HUMAN Histone H4 OS=Homo sapiens GN=HIST1H4L PE=2 SV=1;sp|P62805|H4_HUMAN Histone H4 OS=Homo sapiens GN=HIST1H4A PE=1 SV=2	4	5	5	5	46.6	11.314	1179000000	1539000000	6701400000	4401000000	1275100000	2672900000
B2R4R9	B2R4R9;P62857	tr|B2R4R9|B2R4R9_HUMAN HCG26477 OS=Homo sapiens GN=RPS28 PE=2 SV=1;sp|P62857|RS28_HUMAN 40S ribosomal protein S28 OS=Homo sapiens GN=RPS28 PE=1 SV=1	2	1	1	1	17.4	7.8409	50746000		36716000	39967000		18220000
B2R5I8	B2R5I8;Q13637	tr|B2R5I8|B2R5I8_HUMAN cDNA, FLJ92490, highly similar to Homo sapiens RAB32, member RAS oncogene family (RAB32), mRNA OS=Homo sapiens PE=2 SV=1;sp|Q13637|RAB32_HUMAN Ras-related protein Rab-32 OS=Homo sapiens GN=RAB32 PE=1 SV=3	2	1	1	1	6.2	24.956
V9HWJ2	V9HWJ2;V9HW78;Q6FIA4;B2R5M8;O75874;Q6FI37;Q0QER2;C9JJE5;C9JLU6;C9J4N6;B4DXS4	tr|V9HWJ2|V9HWJ2_HUMAN Isocitrate dehydrogenase [NADP] OS=Homo sapiens GN=HEL-S-26 PE=2 SV=1;tr|V9HW78|V9HW78_HUMAN Isocitrate dehydrogenase [NADP] OS=Homo sapiens GN=HEL-216 PE=2 SV=1;tr|Q6FIA4|Q6FIA4_HUMAN Isocitrate dehydrogenase [NADP] OS=Homo sapiens	11	7	7	7	18.1	46.659		96811000		189490000	288600000	226770000
B4DT77	B4DT77;B4DWU2;B4DHY4;Q53HM8;B2R657;P20073;B2R7L2	tr|B4DT77|B4DT77_HUMAN Annexin OS=Homo sapiens PE=2 SV=1;tr|B4DWU2|B4DWU2_HUMAN Annexin OS=Homo sapiens PE=2 SV=1;tr|B4DHY4|B4DHY4_HUMAN Annexin OS=Homo sapiens PE=2 SV=1;tr|Q53HM8|Q53HM8_HUMAN Annexin (Fragment) OS=Homo sapiens PE=2 SV=1;tr|B2R657|B2R657_	7	11	11	11	36.3	37.805	568740000	488850000	608160000	2302800000	2283400000	2147900000
Q6FID4	Q6FID4;Q5SQT9;B2R679;Q9NR31;X1WI22;D6RAA2;Q5SQT8;D6RDB2;D6RD69;Q8NG23;Q53F37;Q9Y6B6;H0Y5E8	tr|Q6FID4|Q6FID4_HUMAN SARA1 protein OS=Homo sapiens GN=SARA1 PE=2 SV=1;tr|Q5SQT9|Q5SQT9_HUMAN SAR1 gene homolog A (S. cerevisiae), isoform CRA_a OS=Homo sapiens GN=SAR1A PE=2 SV=1;tr|B2R679|B2R679_HUMAN cDNA, FLJ92825, highly similar to Homo sapiens SAR1a	13	3	3	3	15.7	22.338				232450000	131310000	129570000
Q6FIF6	Q6FIF6;B2R687;P56749	tr|Q6FIF6|Q6FIF6_HUMAN CLDN12 protein OS=Homo sapiens GN=CLDN12 PE=2 SV=1;tr|B2R687|B2R687_HUMAN cDNA, FLJ92839, highly similar to Homo sapiens claudin 12 (CLDN12), mRNA OS=Homo sapiens PE=2 SV=1;sp|P56749|CLD12_HUMAN Claudin-12 OS=Homo sapiens GN=CLDN12 P	3	1	1	1	6.1	27.094
B2R6C4	B2R6C4;Q00765;B7Z510;H0Y8J8;B7Z6B3;B7Z2A3;E2QRG8;B7Z332	tr|B2R6C4|B2R6C4_HUMAN Receptor expression-enhancing protein OS=Homo sapiens PE=2 SV=1;sp|Q00765|REEP5_HUMAN Receptor expression-enhancing protein 5 OS=Homo sapiens GN=REEP5 PE=1 SV=3;tr|B7Z510|B7Z510_HUMAN Receptor expression-enhancing protein OS=Homo sap	8	3	3	3	14.1	21.116		85133000		216720000	104990000	142350000
B7Z5M7	B7Z5M7;Q7RU07;B2R6I5;Q7Z509;O95807	tr|B7Z5M7|B7Z5M7_HUMAN cDNA FLJ51959, highly similar to Transmembrane protein 50A OS=Homo sapiens PE=2 SV=1;tr|Q7RU07|Q7RU07_HUMAN Cervical cancer oncogene 9 OS=Homo sapiens GN=SMP1 PE=2 SV=1;tr|B2R6I5|B2R6I5_HUMAN cDNA, FLJ92963, highly similar to Homo sa	5	1	1	1	7.9	13.995				41011000	42657000	51841000
B4DIH5	B4DIH5;Q53HJ0;B2R6N0;Q59EL2;P61201	tr|B4DIH5|B4DIH5_HUMAN COP9 signalosome complex subunit 2 OS=Homo sapiens GN=COPS2 PE=1 SV=1;tr|Q53HJ0|Q53HJ0_HUMAN COP9 constitutive photomorphogenic homolog subunit 2 variant (Fragment) OS=Homo sapiens PE=2 SV=1;tr|B2R6N0|B2R6N0_HUMAN cDNA, FLJ93029, hig	5	1	1	1	3.7	44.228				19266000	29903000	37033000
C9JBX5	C9JBX5;C9J3L8;C9J5W0;B2R6N9;E9PAL7;C9IZQ1;P43307	tr|C9JBX5|C9JBX5_HUMAN Translocon-associated protein subunit alpha OS=Homo sapiens GN=SSR1 PE=1 SV=1;tr|C9J3L8|C9J3L8_HUMAN Translocon-associated protein subunit alpha OS=Homo sapiens GN=SSR1 PE=1 SV=1;tr|C9J5W0|C9J5W0_HUMAN Translocon-associated protein s	7	1	1	1	10.6	24.41				35774000
B4DDL4	B4DDL4;B2R6S5;P30085;Q5T0D2;B4DFW6	tr|B4DDL4|B4DDL4_HUMAN cDNA FLJ53966, moderately similar to Homo sapiens cytidylate kinase (CMPK), mRNA OS=Homo sapiens PE=2 SV=1;tr|B2R6S5|B2R6S5_HUMAN UMP-CMP kinase OS=Homo sapiens GN=CMPK PE=2 SV=1;sp|P30085|KCY_HUMAN UMP-CMP kinase OS=Homo sapiens GN=	5	4	4	4	26.5	20.559				38278000	33611000	56636000
B4E2L8	B4E2L8;B2R6V9;P00488;Q9NQP5;A6PVK5	tr|B4E2L8|B4E2L8_HUMAN cDNA FLJ53487, highly similar to Coagulation factor XIII A chain (EC 2.3.2.13) OS=Homo sapiens PE=2 SV=1;tr|B2R6V9|B2R6V9_HUMAN cDNA, FLJ93141, highly similar to Homo sapiens coagulation factor XIII, A1 polypeptide (F13A1), mRNA OS=H	5	3	3	3	5.6	70.343	519230000	826590000	171600000		127160000	53079000
Q53FC7	Q53FC7;B3KSM6;B2R6X5;P17066;B4DHP5;P48741	tr|Q53FC7|Q53FC7_HUMAN Heat shock 70kDa protein 6 (HSP70B) variant (Fragment) OS=Homo sapiens PE=1 SV=1;tr|B3KSM6|B3KSM6_HUMAN cDNA FLJ36606 fis, clone TRACH2015654, highly similar to HEAT SHOCK 70 kDa PROTEIN 6 OS=Homo sapiens PE=2 SV=1;tr|B2R6X5|B2R6X5_	6	7	1	1	12.8	71.003	356050000	465460000	626130000	980470000	1964900000	2550800000
B4E043	B4E043;B4DDX2;B2R7B5;Q07666	tr|B4E043|B4E043_HUMAN KH domain containing, RNA binding, signal transduction associated 1, isoform CRA_b OS=Homo sapiens GN=KHDRBS1 PE=2 SV=1;tr|B4DDX2|B4DDX2_HUMAN cDNA FLJ54590, highly similar to KH domain-containing, RNA-binding, signaltransduction-ass	4	1	1	1	4	38.682				54282000
H0Y7R2	H0Y7R2;B2R7K1;P43005	tr|H0Y7R2|H0Y7R2_HUMAN Amino acid transporter (Fragment) OS=Homo sapiens GN=SLC1A1 PE=1 SV=1;tr|B2R7K1|B2R7K1_HUMAN Amino acid transporter OS=Homo sapiens PE=2 SV=1;sp|P43005|EAA3_HUMAN Excitatory amino acid transporter 3 OS=Homo sapiens GN=SLC1A1 PE=1 SV=	3	1	1	1	7	26.642				26692000
B7Z9M1	B7Z9M1;B7Z561;Q9P2X2;Q53F03;B2R7N6;P43007	tr|B7Z9M1|B7Z9M1_HUMAN Amino acid transporter OS=Homo sapiens PE=2 SV=1;tr|B7Z561|B7Z561_HUMAN Amino acid transporter OS=Homo sapiens PE=2 SV=1;tr|Q9P2X2|Q9P2X2_HUMAN Amino acid transporter OS=Homo sapiens PE=2 SV=1;tr|Q53F03|Q53F03_HUMAN Amino acid transp	6	6	6	6	20.4	47.726			102860000	527070000	232840000	295960000
V9HWH7	V9HWH7;B2R7P8;P31939;F8WEF0;B4DP06	tr|V9HWH7|V9HWH7_HUMAN Epididymis secretory sperm binding protein Li 70p OS=Homo sapiens GN=HEL-S-70p PE=2 SV=1;tr|B2R7P8|B2R7P8_HUMAN cDNA, FLJ93545, highly similar to Homo sapiens 5-aminoimidazole-4-carboxamide ribonucleotide formyltransferase/IMP cycloh	5	4	4	4	10	64.615		107220000	79531000	140600000	103740000	105040000
B2R825	B2R825;P06737;E9PK47;Q6P1L4;B4DRW6;B2RB32;A0A0M4FEM1;P11217	tr|B2R825|B2R825_HUMAN Alpha-1,4 glucan phosphorylase OS=Homo sapiens PE=2 SV=1;sp|P06737|PYGL_HUMAN Glycogen phosphorylase, liver form OS=Homo sapiens GN=PYGL PE=1 SV=4;tr|E9PK47|E9PK47_HUMAN Alpha-1,4 glucan phosphorylase OS=Homo sapiens GN=PYGL PE=1 SV=	8	5	4	5	7.6	97.066		234100000	232960000	80176000	124780000	202290000
B2R8R5	B2R8R5;Q13263;M0R3C0;M0R0K9;M0R2I3	tr|B2R8R5|B2R8R5_HUMAN cDNA, FLJ94025, highly similar to Homo sapiens tripartite motif-containing 28 (TRIM28), mRNA OS=Homo sapiens PE=2 SV=1;sp|Q13263|TIF1B_HUMAN Transcription intermediary factor 1-beta OS=Homo sapiens GN=TRIM28 PE=1 SV=5	5	5	5	5	6.7	88.559				185100000	114100000	98222000
Q05CK9	Q05CK9;B7Z645;Q59GL1;B2R8Z8;O60506;B7Z213;B4DMD1;B4DT28;B4DMB1;Q0VGD6;Q6MZS5;B2R7W4;O43390	tr|Q05CK9|Q05CK9_HUMAN SYNCRIP protein (Fragment) OS=Homo sapiens GN=SYNCRIP PE=2 SV=1;tr|B7Z645|B7Z645_HUMAN Heterogeneous nuclear ribonucleoprotein Q OS=Homo sapiens GN=SYNCRIP PE=1 SV=1;tr|Q59GL1|Q59GL1_HUMAN Synaptotagmin binding, cytoplasmic RNA inter	13	2	2	2	5.3	50.65				51876000	31164000	31835000
M0QXS5	M0QXS5;B2R959;Q6NTA2;P14866;M0R076;M0QYT0	tr|M0QXS5|M0QXS5_HUMAN Heterogeneous nuclear ribonucleoprotein L (Fragment) OS=Homo sapiens GN=HNRNPL PE=1 SV=1;tr|B2R959|B2R959_HUMAN cDNA, FLJ94229, highly similar to Homo sapiens heterogeneous nuclear ribonucleoprotein L (HNRPL),mRNA OS=Homo sapiens PE=	6	3	3	3	11.5	58.362				121170000
Q5TA01	Q5TA01;Q5TA02;V9HWG9;B2R983;P78417	tr|Q5TA01|Q5TA01_HUMAN Glutathione S-transferase omega-1 (Fragment) OS=Homo sapiens GN=GSTO1 PE=1 SV=1;tr|Q5TA02|Q5TA02_HUMAN Glutathione S-transferase omega-1 (Fragment) OS=Homo sapiens GN=GSTO1 PE=1 SV=1;tr|V9HWG9|V9HWG9_HUMAN Epididymis secretory protei	5	3	3	3	17.8	20.938				78537000		46827000
B2RAK1	B2RAK1;Q9UIQ6	tr|B2RAK1|B2RAK1_HUMAN cDNA, FLJ94965, highly similar to Homo sapiens leucyl/cystinyl aminopeptidase (LNPEP), mRNA OS=Homo sapiens PE=2 SV=1;sp|Q9UIQ6|LCAP_HUMAN Leucyl-cystinyl aminopeptidase OS=Homo sapiens GN=LNPEP PE=1 SV=3	2	2	2	2	2.3	117.34				44031000	21605000	15264000
B2RAY1	B2RAY1;Q92783;B4DZT2;O75886	tr|B2RAY1|B2RAY1_HUMAN cDNA, FLJ95184, highly similar to Homo sapiens signal transducing adaptor molecule (SH3 domain and ITAM motif) 1 (STAM), mRNA OS=Homo sapiens PE=2 SV=1;sp|Q92783|STAM1_HUMAN Signal transducing adapter molecule 1 OS=Homo sapiens GN=ST	4	2	2	2	4.1	59.149	157240000		664220000	620790000	1609700000	612500000
H7C3Z2	H7C3Z2;B2RB38;Q9Y5Y0	tr|H7C3Z2|H7C3Z2_HUMAN Feline leukemia virus subgroup C receptor-related protein 1 (Fragment) OS=Homo sapiens GN=FLVCR1 PE=1 SV=1;tr|B2RB38|B2RB38_HUMAN cDNA, FLJ95288, highly similar to Homo sapiens feline leukemia virus subgroup C cellular receptor (FLVC	3	3	3	3	9.9	38.071				89307000	67144000
B4DVR2	B4DVR2;E5KRG5;B2RBL3;P19971	tr|B4DVR2|B4DVR2_HUMAN cDNA FLJ58127, highly similar to Thymidine phosphorylase (EC 2.4.2.4) OS=Homo sapiens PE=2 SV=1;tr|E5KRG5|E5KRG5_HUMAN Thymidine phosphorylase OS=Homo sapiens GN=TYMP PE=2 SV=1;tr|B2RBL3|B2RBL3_HUMAN Thymidine phosphorylase OS=Homo s	4	1	1	1	3.8	29.865	45597000		60922000	118140000
B2RBR9	B2RBR9;Q14974;B7Z5M1;J3KTM9;B7Z752;J3QR48;J3QRG4;J3QKQ5	tr|B2RBR9|B2RBR9_HUMAN cDNA, FLJ95650, highly similar to Homo sapiens karyopherin (importin) beta 1 (KPNB1), mRNA OS=Homo sapiens PE=2 SV=1;sp|Q14974|IMB1_HUMAN Importin subunit beta-1 OS=Homo sapiens GN=KPNB1 PE=1 SV=2;tr|B7Z5M1|B7Z5M1_HUMAN cDNA FLJ50625	8	12	12	12	13.9	97.183	135700000	123910000	387920000	525800000	246420000	324150000
B4DKD1	B4DKD1;B2RCL0;Q9BSA4	tr|B4DKD1|B4DKD1_HUMAN Protein tweety homolog OS=Homo sapiens GN=TTYH2 PE=1 SV=1;tr|B2RCL0|B2RCL0_HUMAN Protein tweety homolog OS=Homo sapiens PE=2 SV=1;sp|Q9BSA4|TTYH2_HUMAN Protein tweety homolog 2 OS=Homo sapiens GN=TTYH2 PE=1 SV=3	3	2	2	2	3.3	56.32	33385000	105440000	47734000
B2RD27	B2RD27;P51665;H3BQV2;H3BNT7;H3BTM8;B4DXI8	tr|B2RD27|B2RD27_HUMAN cDNA, FLJ96428, highly similar to Homo sapiens proteasome (prosome, macropain) 26S subunit, non-ATPase, 7 (Mov34 homolog) (PSMD7), mRNA OS=Homo sapiens PE=2 SV=1;sp|P51665|PSMD7_HUMAN 26S proteasome non-ATPase regulatory subunit 7 OS	6	2	2	2	5.9	37.011	27881000	30756000		74799000		44018000
H0YJX6	H0YJX6;B4DV00;B2RDD7;O14744;G3V5T6;H0YJ77;G3V5L5;G3V580;G3V2X6	tr|H0YJX6|H0YJX6_HUMAN Protein arginine N-methyltransferase 5 (Fragment) OS=Homo sapiens GN=PRMT5 PE=1 SV=1;tr|B4DV00|B4DV00_HUMAN Protein arginine N-methyltransferase 5 OS=Homo sapiens PE=2 SV=1;tr|B2RDD7|B2RDD7_HUMAN Protein arginine N-methyltransferase	9	3	3	3	15.4	32.311				50434000	49593000
B2RDK6	B2RDK6;D3DR65;O75477;B0QZ43;B4DPN7	tr|B2RDK6|B2RDK6_HUMAN cDNA, FLJ96656, highly similar to Homo sapiens SPFH domain family, member 1 (SPFH1), mRNA OS=Homo sapiens PE=2 SV=1;tr|D3DR65|D3DR65_HUMAN SPFH domain family, member 1, isoform CRA_a OS=Homo sapiens GN=SPFH1 PE=4 SV=1;sp|O75477|ERLN1	5	4	2	4	13.9	38.911	40741000			28504000
Q9BRL5	Q9BRL5;P0DP25;P0DP24;P0DP23;B4DJ51;B2RDW0;H0Y7A7;E7ETZ0;E7EMB3;A8K1M2;F8WBR5;M0QZ52;G3V479;G3V361;Q96HY3;G3V226	tr|Q9BRL5|Q9BRL5_HUMAN CALM3 protein OS=Homo sapiens PE=1 SV=1;sp|P0DP25|CALM3_HUMAN Calmodulin-3 OS=Homo sapiens GN=CALM3 PE=1 SV=1;sp|P0DP24|CALM2_HUMAN Calmodulin-2 OS=Homo sapiens GN=CALM2 PE=1 SV=1;sp|P0DP23|CALM1_HUMAN Calmodulin-1 OS=Homo sapiens GN	16	6	6	6	36.1	16.506	428510000	579620000	1017700000	1389700000	868050000	1063200000
Q5M7Z9	Q5M7Z9;B2RDX5;Q53GX7;P26639;B3KTN2;B4DKZ9;D6RCA5;D6R9F8;D6RDJ6;D6RBR8	tr|Q5M7Z9|Q5M7Z9_HUMAN TARS protein (Fragment) OS=Homo sapiens GN=TARS PE=2 SV=1;tr|B2RDX5|B2RDX5_HUMAN cDNA, FLJ96812, highly similar to Homo sapiens threonyl-tRNA synthetase (TARS), mRNA OS=Homo sapiens PE=1 SV=1;tr|Q53GX7|Q53GX7_HUMAN Threonyl-tRNA synt	10	10	10	10	19.4	78.605		72901000		433300000	284450000	498130000
B4DNW7	B4DNW7;B4DI38;D3DPU2;B2RDY9;B4DNY3;Q01518;B4DNA3;B4DUZ8;Q5T0R1;Q5T0R9;Q5T0R7;Q5T0R6;Q5T0R5;Q5T0R4;Q5T0R3;Q5T0R2;Q5T0S3	tr|B4DNW7|B4DNW7_HUMAN Adenylyl cyclase-associated protein OS=Homo sapiens PE=2 SV=1;tr|B4DI38|B4DI38_HUMAN Adenylyl cyclase-associated protein OS=Homo sapiens PE=2 SV=1;tr|D3DPU2|D3DPU2_HUMAN Adenylyl cyclase-associated protein OS=Homo sapiens GN=CAP1 PE=	17	12	12	12	31.6	47.39	30779000	40626000	170870000	1170900000	202640000	242300000
B2RE46	B2RE46;P04844;B4DJL0;Q5JYR3;H0Y5M1;Q5JYR4;Q5JYR7	tr|B2RE46|B2RE46_HUMAN cDNA, FLJ96923, highly similar to Homo sapiens ribophorin II (RPN2), mRNA OS=Homo sapiens PE=2 SV=1;sp|P04844|RPN2_HUMAN Dolichyl-diphosphooligosaccharide--protein glycosyltransferase subunit 2 OS=Homo sapiens GN=RPN2 PE=1 SV=3;tr|B4	7	6	6	6	15.1	69.333				407680000	225650000	125630000
B2RE76	B2RE76;Q9UQN3;A0A087WW88;C9J0A7	tr|B2RE76|B2RE76_HUMAN Chromatin modifying protein 2B OS=Homo sapiens GN=CHMP2B PE=2 SV=1;sp|Q9UQN3|CHM2B_HUMAN Charged multivesicular body protein 2b OS=Homo sapiens GN=CHMP2B PE=1 SV=1;tr|A0A087WW88|A0A087WW88_HUMAN Charged multivesicular body protein 2b	4	3	3	3	14.1	23.906		41191000		67234000	38911000	72652000
E7EX73	E7EX73;B4DSI9;E9PGM1;E7EUU4;B4DGF1;B2RU10;B2RU06;Q4LE58;Q04637;C9JF13;C9J6B6;C9J2Z7;C9K073;B4DZE1;B4DH17;A0A0A0MSA7;A0A0U1RQK7;Q59GJ0;O43432;H7C044;Q96I65	tr|E7EX73|E7EX73_HUMAN Eukaryotic translation initiation factor 4 gamma 1 OS=Homo sapiens GN=EIF4G1 PE=1 SV=1;tr|B4DSI9|B4DSI9_HUMAN cDNA FLJ56483, highly similar to Eukaryotic translation initiation factor 4 gamma 1 OS=Homo sapiens PE=2 SV=1;tr|E9PGM1|E9P	21	7	7	7	5.5	158.64				182230000	136010000	122340000
B7XCW9	B7XCW9;B2RUU2;O95477;Q59HC0;Q6ZNR3	tr|B7XCW9|B7XCW9_HUMAN ATP-binding cassette transporter A1 OS=Homo sapiens GN=ABCA1 PE=2 SV=1;tr|B2RUU2|B2RUU2_HUMAN ATP-binding cassette, sub-family A (ABC1), member 1 OS=Homo sapiens GN=ABCA1 PE=2 SV=1;sp|O95477|ABCA1_HUMAN ATP-binding cassette sub-famil	5	2	2	2	1.1	254.35		25130000
B2RXF3	B2RXF3;E9PKY5;B3KSZ1;B4E3F2;E9PEQ6;A8KAM9;Q9UNP9	tr|B2RXF3|B2RXF3_HUMAN Peptidyl-prolyl cis-trans isomerase OS=Homo sapiens PE=2 SV=1	7	3	1	1	13.3	18.912				57999000	81633000	112680000
B3KN59	B3KN59;B3KM36;O95816	tr|B3KN59|B3KN59_HUMAN cDNA FLJ13673 fis, clone PLACE1011858, highly similar to BAG family molecular chaperone regulator 2 OS=Homo sapiens PE=2 SV=1;tr|B3KM36|B3KM36_HUMAN cDNA FLJ10153 fis, clone HEMBA1003417, highly similar to BAG family molecular chaper	3	5	5	5	22.3	23.748				366620000	218000000	428940000
B3KM42	B3KM42;Q9Y6G9;C9JGM7;Q6MZE7;E9PHI6;B4DDM4	tr|B3KM42|B3KM42_HUMAN cDNA FLJ10219 fis, clone HEMBA1007018, highly similar to Cytoplasmic dynein 1 light intermediate chain 1 OS=Homo sapiens PE=2 SV=1;sp|Q9Y6G9|DC1L1_HUMAN Cytoplasmic dynein 1 light intermediate chain 1 OS=Homo sapiens GN=DYNC1LI1 PE=1	6	2	2	2	4.5	41.08
B3KM97	B3KM97;Q9NZ01;M0R3C3;M0QXM3;B3KSQ1	tr|B3KM97|B3KM97_HUMAN cDNA FLJ10554 fis, clone NT2RP2002385, highly similar to Synaptic glycoprotein SC2 OS=Homo sapiens PE=2 SV=1;sp|Q9NZ01|TECR_HUMAN Very-long-chain enoyl-CoA reductase OS=Homo sapiens GN=TECR PE=1 SV=1;tr|M0R3C3|M0R3C3_HUMAN Very-long-	5	2	2	2	6.5	36.053	20680000			218120000	66209000	54416000
B4DUY3	B4DUY3;B3KN82;Q9Y2X3	tr|B4DUY3|B4DUY3_HUMAN cDNA FLJ56668, highly similar to Nucleolar protein NOP5 OS=Homo sapiens PE=2 SV=1;tr|B3KN82|B3KN82_HUMAN cDNA FLJ13913 fis, clone Y79AA1000231, highly similar to Nucleolar protein NOP5 OS=Homo sapiens PE=2 SV=1;sp|Q9Y2X3|NOP58_HUMAN	3	1	1	1	8.3	16.241
B3KNB4	B3KNB4;P61981;B4DHC4;B4DE78	tr|B3KNB4|B3KNB4_HUMAN cDNA FLJ14168 fis, clone NT2RP2001440, highly similar to 14-3-3 protein gamma OS=Homo sapiens PE=2 SV=1;sp|P61981|1433G_HUMAN 14-3-3 protein gamma OS=Homo sapiens GN=YWHAG PE=1 SV=2;tr|B4DHC4|B4DHC4_HUMAN cDNA FLJ51843, highly simila	4	7	6	6	32	28.242	250430000	258930000	286950000	861860000	449180000	565760000
B3KNM6	B3KNM6;O75844	tr|B3KNM6|B3KNM6_HUMAN cDNA FLJ14968 fis, clone THYRO1000288, highly similar to CAAX prenyl protease 1 homolog (EC 3.4.24.84) OS=Homo sapiens PE=2 SV=1;sp|O75844|FACE1_HUMAN CAAX prenyl protease 1 homolog OS=Homo sapiens GN=ZMPSTE24 PE=1 SV=2	2	2	2	2	10.2	27.125	45060000			136510000	46253000	25295000
B3KNN7	B3KNN7;B4DEB0;Q8N9M2;Q6IBN0;O43242;Q96N86;B4DV84;B4DPM7;O95325;H0YGV8	tr|B3KNN7|B3KNN7_HUMAN cDNA FLJ30049 fis, clone ADRGL1000033, highly similar to 26S proteasome non-ATPase regulatory subunit 3 OS=Homo sapiens PE=2 SV=1;tr|B4DEB0|B4DEB0_HUMAN cDNA FLJ56054, highly similar to 26S proteasome non-ATPase regulatory subunit 3	10	9	9	9	21.1	57.232	71877000	63733000	136970000	290790000	170990000	255800000
B3KNQ2	B3KNQ2;V9GY93;Q9HC07	tr|B3KNQ2|B3KNQ2_HUMAN cDNA FLJ30150 fis, clone BRACE2000300, highly similar to Transmembrane protein TPARL OS=Homo sapiens PE=2 SV=1;tr|V9GY93|V9GY93_HUMAN Transmembrane protein 165 (Fragment) OS=Homo sapiens GN=TMEM165 PE=1 SV=1;sp|Q9HC07|TM165_HUMAN Tra	3	1	1	1	12.6	16.44				37126000	30418000
B3KPA6	B3KPA6;Q53HR2;B4DEA8;P49748;G3V1M7;B3KPX1;A0A077H1I5;J3QRJ8	tr|B3KPA6|B3KPA6_HUMAN Acyl-Coenzyme A dehydrogenase, very long chain, isoform CRA_e OS=Homo sapiens GN=ACADVL PE=2 SV=1;tr|Q53HR2|Q53HR2_HUMAN Acyl-Coenzyme A dehydrogenase, very long chain variant (Fragment) OS=Homo sapiens PE=2 SV=1;tr|B4DEA8|B4DEA8_HUM	8	3	3	3	7.4	62.581
Q5H9P4	Q5H9P4;B3KPZ0;Q9P2R3	tr|Q5H9P4|Q5H9P4_HUMAN Uncharacterized protein DKFZp686M19106 (Fragment) OS=Homo sapiens GN=DKFZp686M19106 PE=4 SV=1;tr|B3KPZ0|B3KPZ0_HUMAN cDNA FLJ32485 fis, clone SKNMC2001596, highly similar to Ankyrin repeat and FYVE domain-containing protein 1 (Fragme	3	1	1	1	1.3	99.823				31295000
B3KQQ9	B3KQQ9;O95084;B7ZB43;B4E201	tr|B3KQQ9|B3KQQ9_HUMAN cDNA PSEC0048 fis, clone NT2RP2000028, highly similar to Serine protease 23 OS=Homo sapiens PE=2 SV=1;sp|O95084|PRS23_HUMAN Serine protease 23 OS=Homo sapiens GN=PRSS23 PE=1 SV=1	4	3	3	3	11.5	43.059				202270000	220270000	239690000
B3KQT9	B3KQT9;B3KQT2;V9HVY3;P30101;B4DJ98;B4DDM1	tr|B3KQT9|B3KQT9_HUMAN Protein disulfide-isomerase OS=Homo sapiens PE=2 SV=1;tr|B3KQT2|B3KQT2_HUMAN Protein disulfide-isomerase OS=Homo sapiens PE=2 SV=1;tr|V9HVY3|V9HVY3_HUMAN Protein disulfide-isomerase OS=Homo sapiens GN=HEL-S-269 PE=2 SV=1;sp|P30101|PD	6	12	9	12	33.3	54.102	193890000	135670000	69447000	1345400000	621420000	226500000
Q05DJ8	Q05DJ8;B3KRN4;Q92743;A8K224;H0Y7G9	tr|Q05DJ8|Q05DJ8_HUMAN HTRA1 protein (Fragment) OS=Homo sapiens GN=HTRA1 PE=2 SV=1;tr|B3KRN4|B3KRN4_HUMAN cDNA FLJ34625 fis, clone KIDNE2015244, highly similar to Serine protease HTRA1 (EC 3.4.21.-) OS=Homo sapiens PE=2 SV=1;sp|Q92743|HTRA1_HUMAN Serine pr	5	3	3	3	7.2	48.036	84181000	225630000	206930000	67345000	69392000	112290000
B3KS35	B3KS35	tr|B3KS35|B3KS35_HUMAN cDNA FLJ35372 fis, clone SKMUS2001742, highly similar to Sarcoplasmic/endoplasmic reticulum calcium ATPase 1 (EC 3.6.3.8) OS=Homo sapiens PE=2 SV=1	1	1	1	1	4.1	32.434
Q9NY85	Q9NY85;G5E9G0;B3KS36;Q8TBW1;P39023;Q49AJ9;Q9BT63;Q96QL0;B5MCW2;H7C3M2;H7C422;B4DN06;F8WCR1;B2R7Y3;Q92901	tr|Q9NY85|Q9NY85_HUMAN Ribosomal protein L3 (Fragment) OS=Homo sapiens GN=rpl3 PE=3 SV=1;tr|G5E9G0|G5E9G0_HUMAN 60S ribosomal protein L3 OS=Homo sapiens GN=RPL3 PE=1 SV=1;tr|B3KS36|B3KS36_HUMAN cDNA FLJ35376 fis, clone SKMUS2004044, highly similar to Homo	15	5	5	5	18.1	39.383	216240000	80152000	198430000	534600000	150870000	102670000
B4DMT5	B4DMT5;B3KSH1;O00303;E9PQV8;A0A1W2PP79	tr|B4DMT5|B4DMT5_HUMAN Eukaryotic translation initiation factor 3 subunit F OS=Homo sapiens GN=EIF3F PE=2 SV=1;tr|B3KSH1|B3KSH1_HUMAN Eukaryotic translation initiation factor 3 subunit F OS=Homo sapiens GN=EIF3F PE=2 SV=1;sp|O00303|EIF3F_HUMAN Eukaryotic t	5	2	2	2	8.5	33.24				78763000	51302000	58761000
B3KT06	B3KT06;P68363;B3KPS3;A8JZY9;B4DDU2;B4DN58;C9JDS9	tr|B3KT06|B3KT06_HUMAN Tubulin alpha chain OS=Homo sapiens PE=2 SV=1;sp|P68363|TBA1B_HUMAN Tubulin alpha-1B chain OS=Homo sapiens GN=TUBA1B PE=1 SV=1;tr|B3KPS3|B3KPS3_HUMAN Tubulin alpha chain OS=Homo sapiens PE=2 SV=1;tr|A8JZY9|A8JZY9_HUMAN Tubulin alpha	7	14	0	1	50	46.341	182130000	198840000	341190000	805780000	750710000	767910000
B3KT66	B3KT66;Q15008;H7C531;C9J0E9	tr|B3KT66|B3KT66_HUMAN Proteasome (Prosome, macropain) 26S subunit, non-ATPase, 6, isoform CRA_c OS=Homo sapiens GN=PSMD6 PE=2 SV=1;sp|Q15008|PSMD6_HUMAN 26S proteasome non-ATPase regulatory subunit 6 OS=Homo sapiens GN=PSMD6 PE=1 SV=1;tr|H7C531|H7C531_HUM	4	3	3	3	11.4	40.34		74679000		152200000	87351000	85328000
B3KTA3	B3KTA3;Q16658;B3KTM9;C9JFC0;A0A0A0MSB2;C9JPH9	tr|B3KTA3|B3KTA3_HUMAN Fascin OS=Homo sapiens PE=2 SV=1;sp|Q16658|FSCN1_HUMAN Fascin OS=Homo sapiens GN=FSCN1 PE=1 SV=3	6	18	18	18	43	52.276	34846000		32799000	3897400000	2819100000	1608700000
B3KU93	B3KU93;B7Z4B2;E9PLK3;B7Z899;P55786;B3KTP2;A6NEC2;E9PJY4;E9PPD4;E9PP11;H0YDG0;B7Z6T6;B7Z1V9;B7Z1H4	tr|B3KU93|B3KU93_HUMAN Aminopeptidase OS=Homo sapiens PE=2 SV=1;tr|B7Z4B2|B7Z4B2_HUMAN Aminopeptidase OS=Homo sapiens PE=2 SV=1;tr|E9PLK3|E9PLK3_HUMAN Aminopeptidase OS=Homo sapiens GN=NPEPPS PE=1 SV=1;tr|B7Z899|B7Z899_HUMAN Aminopeptidase OS=Homo sapiens	14	4	4	4	6.7	85.212				76890000	58079000	38122000
B3KUB6	B3KUB6;H7C2K6;H0Y482;X6RC15;A0A1B0GTW6;Q4VXN2;Q29RW3;Q4VXN7	tr|B3KUB6|B3KUB6_HUMAN cDNA FLJ39529 fis, clone PUAEN2004067, highly similar to Band 4.1-like protein 1 OS=Homo sapiens PE=2 SV=1	8	8	1	1	13.6	86.473				78926000	127860000	158320000
Q53H91	Q53H91;B3KUE5;P55058	tr|Q53H91|Q53H91_HUMAN Phospholipid transfer protein isoform a variant (Fragment) OS=Homo sapiens PE=2 SV=1;tr|B3KUE5|B3KUE5_HUMAN Phospholipid transfer protein, isoform CRA_c OS=Homo sapiens GN=PLTP PE=2 SV=1;sp|P55058|PLTP_HUMAN Phospholipid transfer pro	3	1	1	1	2.2	54.707	220730000	131490000
B4E336	B4E336;B3KUI0;B4DTS6;P48960;K7EPE8;M0QY55;B4DWB8;Q53GP0;A8K6W1;A0JNV7;M0R0K5;Q9UHX3	tr|B4E336|B4E336_HUMAN cDNA FLJ53287, highly similar to CD97 antigen OS=Homo sapiens PE=2 SV=1;tr|B3KUI0|B3KUI0_HUMAN cDNA FLJ39945 fis, clone SPLEN2023977, highly similar to Homo sapiens CD97 antigen (CD97), transcript variant 2, mRNA OS=Homo sapiens PE=2	12	6	6	6	12.4	72.294		150930000		1186800000	483600000	541080000
B3KV72	B3KV72;R4GMY1;J3KN16;Q5VYK3	tr|B3KV72|B3KV72_HUMAN cDNA FLJ16204 fis, clone CTONG2019232, highly similar to Proteasome-associated protein ECM29 homolog (Fragment) OS=Homo sapiens PE=2 SV=1;tr|R4GMY1|R4GMY1_HUMAN KIAA0368 (Fragment) OS=Homo sapiens GN=KIAA0368 PE=1 SV=1;tr|J3KN16|J3KN	4	1	1	1	2	78.384
B3KVJ5	B3KVJ5;E9PD53;B3KXX5;Q9NTJ3	tr|B3KVJ5|B3KVJ5_HUMAN cDNA FLJ16648 fis, clone TESTI4035508, highly similar to Structural maintenance of chromosomes 4-like 1 protein OS=Homo sapiens PE=2 SV=1;tr|E9PD53|E9PD53_HUMAN Structural maintenance of chromosomes protein OS=Homo sapiens GN=SMC4 PE	4	2	2	2	2.2	101.07				51263000
B3KVN0	B3KVN0;B4DKW1;Q0P512;Q59GX2;P11166;B4DDR6	tr|B3KVN0|B3KVN0_HUMAN cDNA FLJ16785 fis, clone NT2RI2015342, highly similar to Solute carrier family 2, facilitated glucose transporter member 1 OS=Homo sapiens PE=2 SV=1;tr|B4DKW1|B4DKW1_HUMAN cDNA FLJ55703, highly similar to Solute carrier family 2, fac	6	3	3	3	9.1	45.869	220970000	199070000	273690000	559350000	1502100000	1604800000
B3KVY9	B3KVY9;Q8TB61	tr|B3KVY9|B3KVY9_HUMAN cDNA FLJ41755 fis, clone HSYRA2009102, highly similar to Adenosine 3-phospho 5-phosphosulfate transporter 1 OS=Homo sapiens PE=2 SV=1;sp|Q8TB61|S35B2_HUMAN Adenosine 3-phospho 5-phosphosulfate transporter 1 OS=Homo sapiens GN=SLC	2	2	2	2	5.6	45.071					50799000	42875000
B4DDD8	B4DDD8;B3KWE1;Q52NV4;P12081;B4E1C5;E7ETE2;B4DEA2;B4DQ67;B4DSY5;B4DDN8;B2R7G6;P49590	tr|B4DDD8|B4DDD8_HUMAN Histidine--tRNA ligase, cytoplasmic OS=Homo sapiens GN=HARS PE=1 SV=1;tr|B3KWE1|B3KWE1_HUMAN Histidine--tRNA ligase, cytoplasmic OS=Homo sapiens GN=HARS PE=1 SV=1;tr|Q52NV4|Q52NV4_HUMAN Histidyl-tRNA synthetase OS=Homo sapiens GN=HRS	12	4	4	4	11	48.569					15917000
H0Y380	H0Y380;Q7Z3X4;B3KWM1;H0Y4H1;H0Y7Z9;Q5W9G3;H0Y6Z7;P10586;B3KXJ7;B3KXA8;Q59FI2;B4DWI5;A8E4L7	tr|H0Y380|H0Y380_HUMAN Receptor-type tyrosine-protein phosphatase F (Fragment) OS=Homo sapiens GN=PTPRF PE=1 SV=1;tr|Q7Z3X4|Q7Z3X4_HUMAN Uncharacterized protein DKFZp686B1310 (Fragment) OS=Homo sapiens GN=DKFZp686B1310 PE=2 SV=1;tr|B3KWM1|B3KWM1_HUMAN cDNA	13	4	3	4	6.8	111.19				209420000	189040000	101510000
B3KXZ2	B3KXZ2;B3KWR2;B4DII5;Q5BKZ2;B4DWX3;O60684;O15131;P52294;Q5TFJ7;C9JYI4	tr|B3KXZ2|B3KXZ2_HUMAN cDNA FLJ46417 fis, clone THYMU3012402, highly similar to Importin alpha-1 subunit OS=Homo sapiens PE=2 SV=1;tr|B3KWR2|B3KWR2_HUMAN cDNA FLJ43638 fis, clone SPLEN2039845, highly similar to IMPORTIN ALPHA-1 SUBUNIT OS=Homo sapiens PE=2	10	2	2	2	7.7	37.457				77415000		59215000
X5D2F4	X5D2F4;B3KWV6;Q7L576;H7C229;E7EVJ5;Q96F07;A0A0G2JR96;A0A0G2JQT1;E7EW33;B7Z3H2;B7Z4I3;B7Z8N7;B3KWT5;Q9NSN1;B7Z217;H0YL50;A0A087WZL7;A0A0G2JRX2;A0A087WU52;A0A0G2JRV9;A0A087WWL1;A0A087WVE1;A0A087WTQ3;A0A087WWZ1	tr|X5D2F4|X5D2F4_HUMAN Cytoplasmic FMR1 interacting protein 1 isoform A (Fragment) OS=Homo sapiens GN=CYFIP1 PE=2 SV=1;tr|B3KWV6|B3KWV6_HUMAN cDNA FLJ43948 fis, clone TESTI4014924, highly similar to Homo sapiens cytoplasmic FMR1 interacting protein 1 (CYFI	24	9	9	9	7.7	145.17	84406000	183340000	72855000	133250000	217190000	136950000
B3KX11	B3KX11;Q59H77;P49368;B4DUR8;Q2TU64;E9PRC8;Q5SZX6;E9PQ35;Q5SZW8;Q5SZX9;E9PM09	tr|B3KX11|B3KX11_HUMAN T-complex protein 1 subunit gamma OS=Homo sapiens PE=2 SV=1;tr|Q59H77|Q59H77_HUMAN T-complex protein 1 subunit gamma (Fragment) OS=Homo sapiens PE=2 SV=1;sp|P49368|TCPG_HUMAN T-complex protein 1 subunit gamma OS=Homo sapiens GN=CCT3	11	11	11	11	23	57.945	102840000	138370000	250840000	573080000	310130000	324000000
Q96BA7	Q96BA7;B3KX72;Q00839;Q5RI18;A0A1W2PP35;B4DLR3;A0A1W2PPS1;Q7Z4Q5;A0A1W2PQL0;A0A1W2PP34;A0A1W2PPL4;A0A1W2PPH7;A0A1X7SBS1;A0A1W2PRZ7;A0A1W2PQ74;A0A1W2PQD4;A0A1W2PRI6	tr|Q96BA7|Q96BA7_HUMAN HNRPU protein OS=Homo sapiens PE=2 SV=1;tr|B3KX72|B3KX72_HUMAN cDNA FLJ44920 fis, clone BRAMY3011501, highly similar to Heterogeneous nuclear ribonucleoprotein U OS=Homo sapiens PE=2 SV=1;sp|Q00839|HNRPU_HUMAN Heterogeneous nuclear r	17	11	11	11	19.5	79.715	50765000		569690000	950860000	645540000	652410000
B3KXI7	B3KXI7;E9PGA6;Q59G48;Q9BXJ4	tr|B3KXI7|B3KXI7_HUMAN cDNA FLJ45477 fis, clone BRSTN2018692, moderately similar to Complement C1q tumor necrosis factor-relatedprotein 3 OS=Homo sapiens PE=2 SV=1;tr|E9PGA6|E9PGA6_HUMAN C1QTNF3-AMACR readthrough (NMD candidate) OS=Homo sapiens GN=C1QTNF3-	4	1	1	1	11.7	10.896	43683000	42930000	21240000	97336000	202310000	349920000
Q9BWF4	Q9BWF4;B3KXZ4;H0Y8E6;B7Z8Z6;P49736;B4DSV5	tr|Q9BWF4|Q9BWF4_HUMAN MCM2 protein (Fragment) OS=Homo sapiens GN=MCM2 PE=2 SV=2;tr|B3KXZ4|B3KXZ4_HUMAN DNA helicase OS=Homo sapiens PE=2 SV=1;tr|H0Y8E6|H0Y8E6_HUMAN DNA helicase (Fragment) OS=Homo sapiens GN=MCM2 PE=1 SV=1;tr|B7Z8Z6|B7Z8Z6_HUMAN DNA helic	6	2	2	2	6.6	41.264				28687000
B3KY64	B3KY64;Q6ZRP7	tr|B3KY64|B3KY64_HUMAN Sulfhydryl oxidase OS=Homo sapiens PE=2 SV=1;sp|Q6ZRP7|QSOX2_HUMAN Sulfhydryl oxidase 2 OS=Homo sapiens GN=QSOX2 PE=1 SV=3	2	1	1	1	4.6	36.253				6868400		14361000
Q0Z944	Q0Z944;Q9BWV6;Q9GZL9;B3VL86;D9YZU5;Q14473;P68871;B3VL31;Q8IUL9;Q6V0K9;E9NGZ5;B3VL05;Q8IZI0;Q3LR79;Q6J1Z7;Q4TWB7;A0A1B4WRL5;C8C504;B5ANL9;F8W6P5;Q3Y9I8;Q4TZM4;B3VL17;Q4JLR8;B2M1S6;Q670S4;Q9UK54;Q14484;Q9UP81;A1YZ08;Q4F786;D1MGQ0;B2M1S8;E9PFT6;A0N071;P02042;D5FZW3;E9M263;Q9BXA2;Q9UBV6;A9YUX2;Q14477;E9PEW8;Q9H1I6;J7LKS8;Q3L3Q5;O95408;B3VL28;Q9Y6D8;Q86VF0;Q2XP30;K4EN30;Q7Z2K5;D1MGP8;Q9HAR8;Q7Z7B3;A0A…	tr|Q0Z944|Q0Z944_HUMAN Beta globin (Fragment) OS=Homo sapiens GN=HBB PE=3 SV=1;tr|Q9BWV6|Q9BWV6_HUMAN Mutant beta globin OS=Homo sapiens GN=HBB PE=3 SV=1;tr|Q9GZL9|Q9GZL9_HUMAN Beta-globin (Fragment) OS=Homo sapiens GN=HBB PE=3 SV=1;tr|B3VL86|B3VL86_HUMAN	60	7	0	5	83.8	11.504	98150000	45161000	346500000	93491000	84257000	294210000
B4DDD6	B4DDD6;Q9UJU6;F8WBG8;Q59FH4;H0Y5J4;B4DDU5;B4DKZ4;B4DXL9	tr|B4DDD6|B4DDD6_HUMAN Drebrin-like protein OS=Homo sapiens GN=DBNL PE=1 SV=1;sp|Q9UJU6|DBNL_HUMAN Drebrin-like protein OS=Homo sapiens GN=DBNL PE=1 SV=1;tr|F8WBG8|F8WBG8_HUMAN Drebrin-like protein OS=Homo sapiens GN=DBNL PE=1 SV=1;tr|Q59FH4|Q59FH4_HUMAN D	8	2	2	2	7.6	45.746
Q7Z3Z6	Q7Z3Z6;B4DDG0;P41732;F8WF47;F8WC96;F8WF53;B4DEB8;B4DEA5;B4E171	tr|Q7Z3Z6|Q7Z3Z6_HUMAN Tetraspanin OS=Homo sapiens GN=TM4SF2 PE=2 SV=1;tr|B4DDG0|B4DDG0_HUMAN Tetraspanin OS=Homo sapiens GN=TSPAN7 PE=2 SV=1;sp|P41732|TSN7_HUMAN Tetraspanin-7 OS=Homo sapiens GN=TSPAN7 PE=1 SV=2;tr|F8WF47|F8WF47_HUMAN Tetraspanin-7 OS=Hom	9	2	2	2	7.4	26.972	113440000	314240000	41765000
B4DDH8	B4DDH8;Q96N66	tr|B4DDH8|B4DDH8_HUMAN cDNA FLJ55184, highly similar to Homo sapiens leukocyte receptor cluster (LRC) member 4 (LENG4), mRNA OS=Homo sapiens PE=2 SV=1;sp|Q96N66|MBOA7_HUMAN Lysophospholipid acyltransferase 7 OS=Homo sapiens GN=MBOAT7 PE=1 SV=2	2	2	2	2	6.4	50.563				59089000	36605000	19695000
J3KT68	J3KT68;B4DDT6;Q5BJF2	tr|J3KT68|J3KT68_HUMAN Sigma intracellular receptor 2 OS=Homo sapiens GN=TMEM97 PE=1 SV=1;tr|B4DDT6|B4DDT6_HUMAN cDNA FLJ60416 OS=Homo sapiens PE=2 SV=1;sp|Q5BJF2|SGMR2_HUMAN Sigma intracellular receptor 2 OS=Homo sapiens GN=TMEM97 PE=1 SV=1	3	1	1	1	13	10.976
B4DDZ5	B4DDZ5;B4DRH6;E9KL44;P40939	tr|B4DDZ5|B4DDZ5_HUMAN cDNA FLJ53969, highly similar to Trifunctional enzyme subunit alpha, mitochondrial OS=Homo sapiens PE=2 SV=1;tr|B4DRH6|B4DRH6_HUMAN cDNA FLJ54509, highly similar to Trifunctional enzyme subunit alpha, mitochondrial OS=Homo sapiens PE	4	1	1	1	3	62.609				39149000
B4DE02	B4DE02;V9HW59;Q6LES2;P09525;Q59FK3;Q6P452;B4DDZ4;Q6MZI0	tr|B4DE02|B4DE02_HUMAN Annexin OS=Homo sapiens PE=2 SV=1;tr|V9HW59|V9HW59_HUMAN Annexin OS=Homo sapiens GN=HEL-S-274 PE=2 SV=1;tr|Q6LES2|Q6LES2_HUMAN Annexin (Fragment) OS=Homo sapiens GN=ANXA4 PE=2 SV=1;sp|P09525|ANXA4_HUMAN Annexin A4 OS=Homo sapiens GN=	8	6	6	6	23.4	34.459	506630000	392860000	710890000	426240000	456540000	481280000
B4DE20	B4DE20;Q9UIW2;Q6ZTY7;P51805	tr|B4DE20|B4DE20_HUMAN cDNA FLJ57256, highly similar to Plexin-A1 OS=Homo sapiens PE=2 SV=1;sp|Q9UIW2|PLXA1_HUMAN Plexin-A1 OS=Homo sapiens GN=PLXNA1 PE=1 SV=3	4	3	3	3	5.8	65.075	64030000	57023000	74501000
B4DE40	B4DE40;P52788	tr|B4DE40|B4DE40_HUMAN cDNA FLJ50114, highly similar to Spermine synthase (EC 2.5.1.22) OS=Homo sapiens PE=2 SV=1;sp|P52788|SPSY_HUMAN Spermine synthase OS=Homo sapiens GN=SMS PE=1 SV=2	2	2	2	2	6.9	31.103				60624000	20932000
B4DE91	B4DE91;B4DX14;B9EKV4;P49189;B4DYY1	tr|B4DE91|B4DE91_HUMAN cDNA FLJ55534, highly similar to 4-trimethylaminobutyraldehyde dehydrogenase (EC 1.2.1.47) OS=Homo sapiens PE=2 SV=1;tr|B4DX14|B4DX14_HUMAN cDNA FLJ53231, highly similar to 4-trimethylaminobutyraldehyde dehydrogenase(EC 1.2.1.47) OS=	5	5	5	5	12	52.769		41519000	33597000	177610000		85934000
B4DF70	B4DF70;V9HW12;P32119;A6NIW5	tr|B4DF70|B4DF70_HUMAN cDNA FLJ60461, highly similar to Peroxiredoxin-2 (EC 1.11.1.15) OS=Homo sapiens PE=2 SV=1;tr|V9HW12|V9HW12_HUMAN Epididymis secretory sperm binding protein Li 2a OS=Homo sapiens GN=HEL-S-2a PE=2 SV=1;sp|P32119|PRDX2_HUMAN Peroxiredox	4	4	3	3	23.5	20.107				156450000	170880000	124610000
B4DFP1	B4DFP1;P36871;B7Z6C2;B4DDQ8;Q9H1D2	tr|B4DFP1|B4DFP1_HUMAN cDNA FLJ51818, highly similar to Phosphoglucomutase-1 (EC 5.4.2.2) OS=Homo sapiens PE=2 SV=1;sp|P36871|PGM1_HUMAN Phosphoglucomutase-1 OS=Homo sapiens GN=PGM1 PE=1 SV=3;tr|B7Z6C2|B7Z6C2_HUMAN cDNA FLJ50663, highly similar to Phosphog	5	6	6	6	12.1	58.738		166880000		117110000	69031000	87817000
Q7RTQ9	Q7RTQ9;Q7RTQ7;G5E9S8;G3V2E7;B5BU63;F8W6L3;B4DGB3;Q7RTQ8;Q7RTQ2;G3V3H3;Q7RTQ1;Q7RTQ0;Q7RTQ4;G3V5R9;Q7RTP8;E7EVH7;B4DS14;Q07866;G3V2P7;Q7Z5D5;M1UY77;H7C4M1;A8MZ87;A0A024RCZ8;Q9NSK0;Q9H0B6	tr|Q7RTQ9|Q7RTQ9_HUMAN Kinesin light chain 1A OS=Homo sapiens GN=KNS2 PE=2 SV=1;tr|Q7RTQ7|Q7RTQ7_HUMAN Kinesin light chain 1F OS=Homo sapiens GN=KNS2 PE=2 SV=1;tr|G5E9S8|G5E9S8_HUMAN Kinesin light chain 1 OS=Homo sapiens GN=KLC1 PE=1 SV=1;tr|G3V2E7|G3V2E7_	26	4	4	4	7.6	61.201				58313000	45998000
B4DH02	B4DH02;P34932;A0A087WYC1;Q59GF8;V9HW33;B4DUS3;B4E354;B4DT47;B4DIZ3;B4E0H6;B4DSE8;O14992;A0A087WTS8;B0AZU6;Q7KYN0;B0AZS1;B4DN48;B0AZT0	tr|B4DH02|B4DH02_HUMAN cDNA FLJ50510, highly similar to Heat shock 70 kDa protein 4 OS=Homo sapiens PE=2 SV=1;sp|P34932|HSP74_HUMAN Heat shock 70 kDa protein 4 OS=Homo sapiens GN=HSPA4 PE=1 SV=4;tr|A0A087WYC1|A0A087WYC1_HUMAN Heat shock 70 kDa protein 4 OS	18	11	11	11	17.6	94.36				400380000	259990000	315190000
B7Z9U2	B7Z9U2;B4DH19;B4DGR3;B4DSK5;I3L0N3;B7Z5J7;P46459;D3DXJ4;Q96D47;I3L2G1;I3L0L3;K7EQD6	tr|B7Z9U2|B7Z9U2_HUMAN cDNA, FLJ78956, highly similar to Vesicle-fusing ATPase (EC 3.6.4.6) OS=Homo sapiens PE=2 SV=1;tr|B4DH19|B4DH19_HUMAN cDNA FLJ54615, highly similar to Vesicle-fusing ATPase (EC 3.6.4.6) OS=Homo sapiens PE=2 SV=1;tr|B4DGR3|B4DGR3_HUMA	12	11	11	11	20.2	72.228	475990000	394470000	407010000	177840000	78047000	99448000
B4DHD2	B4DHD2;F8WDK9	tr|B4DHD2|B4DHD2_HUMAN cDNA FLJ55458, highly similar to Programmed cell death 6-interacting protein OS=Homo sapiens PE=2 SV=1	2	26	1	1	40.1	75.93	61847000		74709000	17677000	14671000	39238000
E7ETU9	E7ETU9;B4DHG3;O00469	tr|E7ETU9|E7ETU9_HUMAN Procollagen-lysine,2-oxoglutarate 5-dioxygenase 2 OS=Homo sapiens GN=PLOD2 PE=1 SV=1;tr|B4DHG3|B4DHG3_HUMAN cDNA FLJ55329, highly similar to Procollagen-lysine,2-oxoglutarate5-dioxygenase 2 (EC 1.14.11.4) OS=Homo sapiens PE=2 SV=1;sp	3	1	1	1	2	81.169				28513000	15252000
B4DI81	B4DI81;B4DN50;Q53FJ6;P17302;B4DMC9;B4DGM6;Q59GT9	tr|B4DI81|B4DI81_HUMAN Gap junction protein OS=Homo sapiens PE=2 SV=1;tr|B4DN50|B4DN50_HUMAN Gap junction protein OS=Homo sapiens PE=2 SV=1;tr|Q53FJ6|Q53FJ6_HUMAN Gap junction protein (Fragment) OS=Homo sapiens PE=2 SV=1;sp|P17302|CXA1_HUMAN Gap junction a	7	2	2	2	6.4	40.511		102020000	71601000
B4DIT7	B4DIT7;V9HWG3;P21980;B4DTN7;Q6DKH2;A2A2A0;A2A299	tr|B4DIT7|B4DIT7_HUMAN cDNA FLJ58187, highly similar to Protein-glutamine gamma-glutamyltransferase 2(EC 2.3.2.13) OS=Homo sapiens PE=2 SV=1;tr|V9HWG3|V9HWG3_HUMAN Epididymis secretory protein Li 45 OS=Homo sapiens GN=HEL-S-45 PE=2 SV=1;sp|P21980|TGM2_HUMA	7	4	4	4	7.1	68.648				62253000
Q59H95	Q59H95;B4DIX0;Q13045;K7EP37;K7EP27;J3QQQ2;J3KS54	tr|Q59H95|Q59H95_HUMAN Flightless I homolog variant (Fragment) OS=Homo sapiens PE=2 SV=1;tr|B4DIX0|B4DIX0_HUMAN cDNA FLJ50778, highly similar to Protein flightless-1 homolog OS=Homo sapiens PE=2 SV=1;sp|Q13045|FLII_HUMAN Protein flightless-1 homolog OS=Hom	7	2	2	2	2.5	125.28				20703000		21615000
V9HWJ0	V9HWJ0;B4DJ30;Q14697;B4DIW2;F5H6X6;B4DSM6;A0A024R592;E9PKU7;B4DZ53;E9PNH1	tr|V9HWJ0|V9HWJ0_HUMAN Epididymis secretory sperm binding protein Li 164nA OS=Homo sapiens GN=HEL-S-164nA PE=2 SV=1;tr|B4DJ30|B4DJ30_HUMAN cDNA FLJ61290, highly similar to Neutral alpha-glucosidase AB OS=Homo sapiens PE=2 SV=1;sp|Q14697|GANAB_HUMAN Neutral	10	8	8	8	10.3	106.87				263280000	148010000	187000000
B4DJN0	B4DJN0;Q92542;Q5T205;Q5T209;H0Y6T7;H0Y3Z4;B4DR82	tr|B4DJN0|B4DJN0_HUMAN cDNA FLJ51641, highly similar to Nicastrin OS=Homo sapiens PE=2 SV=1;sp|Q92542|NICA_HUMAN Nicastrin OS=Homo sapiens GN=NCSTN PE=1 SV=2;tr|Q5T205|Q5T205_HUMAN Nicastrin (Fragment) OS=Homo sapiens GN=NCSTN PE=1 SV=1;tr|Q5T209|Q5T209_HU	7	2	2	2	4.9	50.288				30579000
B4DJX9	B4DJX9;F8W9Z6;B4E3U3;H3BU86;Q59G13;O14662	tr|B4DJX9|B4DJX9_HUMAN Syntaxin 16, isoform CRA_c OS=Homo sapiens GN=STX16 PE=2 SV=1;tr|F8W9Z6|F8W9Z6_HUMAN Syntaxin-16 (Fragment) OS=Homo sapiens GN=STX16 PE=1 SV=1;tr|B4E3U3|B4E3U3_HUMAN cDNA FLJ60226, highly similar to Syntaxin-16 OS=Homo sapiens PE=2 S	6	1	1	1	10.1	16.278
Q59GU2	Q59GU2;B4DK69;P52895;S4R3P0;B4E0M1	tr|Q59GU2|Q59GU2_HUMAN Aldo-keto reductase family 1, member C2 variant (Fragment) OS=Homo sapiens PE=2 SV=1;tr|B4DK69|B4DK69_HUMAN Aldo-keto reductase family 1 member C2 OS=Homo sapiens GN=AKR1C2 PE=1 SV=1;sp|P52895|AK1C2_HUMAN Aldo-keto reductase family 1	5	4	1	4	22.7	31.87	54304000			245310000	233920000	309690000
H7C463	H7C463;C9J406;B4DS66;B9A067;B4DQY2;B4DKR1;Q16891;B4DT20	tr|H7C463|H7C463_HUMAN MICOS complex subunit MIC60 (Fragment) OS=Homo sapiens GN=IMMT PE=1 SV=1;tr|C9J406|C9J406_HUMAN MICOS complex subunit MIC60 OS=Homo sapiens GN=IMMT PE=1 SV=1;tr|B4DS66|B4DS66_HUMAN MICOS complex subunit MIC60 OS=Homo sapiens PE=2 SV=	8	2	2	2	3.8	68.064				85948000	45728000
B4DZ22	B4DZ22;B4DL07;P28288	tr|B4DZ22|B4DZ22_HUMAN cDNA FLJ54042, highly similar to ATP-binding cassette sub-family D member 3 OS=Homo sapiens PE=2 SV=1;tr|B4DL07|B4DL07_HUMAN cDNA FLJ53353, highly similar to ATP-binding cassette sub-family D member 3 OS=Homo sapiens PE=2 SV=1;sp|P28	3	1	1	1	2.6	67.358
B4DL87	B4DL87;V9HW43;P04792;F8WE04;C9J3N8	tr|B4DL87|B4DL87_HUMAN cDNA FLJ52243, highly similar to Heat-shock protein beta-1 OS=Homo sapiens PE=2 SV=1;tr|V9HW43|V9HW43_HUMAN Epididymis secretory protein Li 102 OS=Homo sapiens GN=HEL-S-102 PE=2 SV=1;sp|P04792|HSPB1_HUMAN Heat shock protein beta-1 OS	5	3	3	3	25.3	18.536	39301000		54005000	437390000	383700000	126800000
B4DLN1	B4DLN1;P52815;Q96Q74;Q15693	tr|B4DLN1|B4DLN1_HUMAN cDNA FLJ60124, highly similar to Mitochondrial dicarboxylate carrier OS=Homo sapiens PE=2 SV=1;sp|P52815|RM12_HUMAN 39S ribosomal protein L12, mitochondrial OS=Homo sapiens GN=MRPL12 PE=1 SV=2;tr|Q96Q74|Q96Q74_HUMAN Mitochondrial rib	4	2	2	2	8.1	48.099				35468000
B4DLR8	B4DLR8;Q3B792;H3BNV2;H3BRK3;P15559;Q53G81;B4DQP5	tr|B4DLR8|B4DLR8_HUMAN NAD(P)H dehydrogenase [quinone] 1 OS=Homo sapiens GN=NQO1 PE=1 SV=1;tr|Q3B792|Q3B792_HUMAN NQO1 protein (Fragment) OS=Homo sapiens GN=NQO1 PE=2 SV=1;tr|H3BNV2|H3BNV2_HUMAN NAD(P)H dehydrogenase [quinone] 1 OS=Homo sapiens GN=NQO1 PE=	7	3	3	3	19.3	22.793				148270000	140680000	245510000
Q6IAT1	Q6IAT1;B4DLV7;P50395;Q8TB95;B3KVE3;V9GYF8;Q5SX90;Q5SX87;V9GYJ7;Q5SX86;Q5SX91	tr|Q6IAT1|Q6IAT1_HUMAN Rab GDP dissociation inhibitor OS=Homo sapiens GN=GDI2 PE=2 SV=1;tr|B4DLV7|B4DLV7_HUMAN Rab GDP dissociation inhibitor OS=Homo sapiens PE=2 SV=1;sp|P50395|GDIB_HUMAN Rab GDP dissociation inhibitor beta OS=Homo sapiens GN=GDI2 PE=1 SV	11	8	7	8	22.5	50.663	136840000	51128000	507390000	115230000	93405000	79793000
B4E1M5	B4E1M5;E7ESE0;B4DLV8;D6RAN4;Q53Z07;P32969;H0Y9R4;H0Y9V9;Q2NKY6	tr|B4E1M5|B4E1M5_HUMAN cDNA FLJ52179, highly similar to 60S ribosomal protein L9 OS=Homo sapiens PE=2 SV=1;tr|E7ESE0|E7ESE0_HUMAN 60S ribosomal protein L9 (Fragment) OS=Homo sapiens GN=RPL9 PE=1 SV=1;tr|B4DLV8|B4DLV8_HUMAN Ribosomal protein L9, isoform CRA	9	2	2	2	20.4	16.944				92147000	52717000	44951000
B4DMJ2	B4DMJ2;H3BM89;B4DMJ6;Q53G74;Q59GY2;P36578;B4DFI6	tr|B4DMJ2|B4DMJ2_HUMAN cDNA FLJ50994, moderately similar to 60S ribosomal protein L4 OS=Homo sapiens PE=2 SV=1;tr|H3BM89|H3BM89_HUMAN 60S ribosomal protein L4 OS=Homo sapiens GN=RPL4 PE=1 SV=1;tr|B4DMJ6|B4DMJ6_HUMAN cDNA FLJ50996, highly similar to 60S rib	7	3	3	3	14.6	27.063	81070000		211270000	240590000	150610000	148060000
B4DMP7	B4DMP7;Q16186;Q68E00	tr|B4DMP7|B4DMP7_HUMAN cDNA FLJ56666, highly similar to Adhesion-regulating molecule 1 OS=Homo sapiens PE=2 SV=1;sp|Q16186|ADRM1_HUMAN Proteasomal ubiquitin receptor ADRM1 OS=Homo sapiens GN=ADRM1 PE=1 SV=2;tr|Q68E00|Q68E00_HUMAN Uncharacterized protein DK	3	2	2	2	14.9	20.828				34721000
Q9NWX4	Q9NWX4;B4DMR0;H0Y630;Q8NBY1;B4DR80;Q499L9;Q6P0Y1;Q5U0E6;B4E0Y9;B4DT57;Q9P289;Q9Y6E0;Q6FG81;C9JJV0;Q5JV99;C9JDH9;C9J6L2;C9JCC0;C9J232;Q5JV98;Q96SR7;H7C279;Q5CZ67;B4E185;B4DMA5;B3KRS6;A0A0S2Z4Y2;B4DVS7;Q96BA2;A0A024R4B2;O00506	tr|Q9NWX4|Q9NWX4_HUMAN cDNA FLJ20549 fis, clone KAT11561 OS=Homo sapiens PE=2 SV=1;tr|B4DMR0|B4DMR0_HUMAN cDNA FLJ60706, highly similar to Serine/threonine-protein kinase 24 (EC 2.7.11.1) OS=Homo sapiens PE=2 SV=1;tr|H0Y630|H0Y630_HUMAN Serine/threonine-pr	31	3	3	3	11.9	32.883				64148000	39928000	27719000
B4DN21	B4DN21;B4DTH2	tr|B4DN21|B4DN21_HUMAN cDNA FLJ53365, highly similar to Homo sapiens fibronectin 1 (FN1), transcript variant 4, mRNA OS=Homo sapiens PE=2 SV=1;tr|B4DTH2|B4DTH2_HUMAN cDNA FLJ61165, highly similar to Fibronectin OS=Homo sapiens PE=2 SV=1	2	9	2	2	35.3	34.5	2148200000	3487600000	1629200000	83929000	246850000	326710000
B4DNG2	B4DNG2;B4DN41;J3KTA4;B5BUE6;P17844;Q7Z2V5;Q59E92;J3QSF1;J3KRZ1	tr|B4DNG2|B4DNG2_HUMAN cDNA FLJ59357, highly similar to Probable ATP-dependent RNA helicase DDX5 (EC 3.6.1.-) OS=Homo sapiens PE=2 SV=1;tr|B4DN41|B4DN41_HUMAN cDNA FLJ53366, highly similar to Probable ATP-dependent RNA helicase DDX5 (EC 3.6.1.-) OS=Homo sa	9	5	4	5	8.6	61.516		150770000		272310000	235780000	142930000
F8VQE1	F8VQE1;B4DN52;Q53GG0;Q9UHB6;F8VS07;B3KTW2;F8VRN8	tr|F8VQE1|F8VQE1_HUMAN LIM domain and actin-binding protein 1 OS=Homo sapiens GN=LIMA1 PE=1 SV=1;tr|B4DN52|B4DN52_HUMAN cDNA FLJ55990, highly similar to LIM domain and actin-binding protein 1 OS=Homo sapiens PE=2 SV=1;tr|Q53GG0|Q53GG0_HUMAN Epithelial prot	7	8	8	8	17.2	66.99				351010000	257360000	287750000
Q5W0G0	Q5W0G0;Q5W0F9;B4DN67;Q96J84	tr|Q5W0G0|Q5W0G0_HUMAN Kin of IRRE-like protein 1 OS=Homo sapiens GN=KIRREL1 PE=1 SV=1;tr|Q5W0F9|Q5W0F9_HUMAN Kin of IRRE-like protein 1 OS=Homo sapiens GN=KIRREL1 PE=1 SV=1;tr|B4DN67|B4DN67_HUMAN Kin of IRRE-like protein 1 OS=Homo sapiens GN=KIRREL1 PE=1	4	2	2	2	4	63.099
B4E1R7	B4E1R7;B4DN77;Q59EF6;P17655;Q6ZVC6;B3KUH9;B2RCM3	tr|B4E1R7|B4E1R7_HUMAN cDNA FLJ58224, highly similar to Calpain-2 catalytic subunit (EC 3.4.22.53) OS=Homo sapiens PE=2 SV=1;tr|B4DN77|B4DN77_HUMAN cDNA FLJ58517, highly similar to Calpain-2 catalytic subunit (EC 3.4.22.53) OS=Homo sapiens PE=2 SV=1;tr|Q59	7	4	4	4	9.8	60.507	209010000	203910000	195320000	65939000		31447000
B4DNE0	B4DNE0;Q96C29;Q8TBL1;Q6P082;Q14222;Q2F837;Q96EB3;Q5JR01;A6PW80;Q6NS35;Q6NSH7	tr|B4DNE0|B4DNE0_HUMAN cDNA FLJ52573, highly similar to Elongation factor 1-alpha 1 OS=Homo sapiens PE=2 SV=1;tr|Q96C29|Q96C29_HUMAN Uncharacterized protein (Fragment) OS=Homo sapiens PE=2 SV=1;tr|Q8TBL1|Q8TBL1_HUMAN Uncharacterized protein (Fragment) OS=H	11	12	1	1	39	42.596				34462000		10074000
D6R937	D6R937;B4DNK3;Q12904	tr|D6R937|D6R937_HUMAN Aminoacyl tRNA synthase complex-interacting multifunctional protein 1 (Fragment) OS=Homo sapiens GN=AIMP1 PE=1 SV=1;tr|B4DNK3|B4DNK3_HUMAN cDNA FLJ52127, highly similar to Multisynthetase complex auxiliary component p43 OS=Homo sapie	3	1	1	1	8	16.578		19555000	32496000	55208000	36573000	52561000
Q5T4K2	Q5T4K2;Q5T4K4;B4DTJ9;B4DNN0;Q5T4K3;Q6IAD8;Q9NY26	tr|Q5T4K2|Q5T4K2_HUMAN Zinc transporter ZIP1 (Fragment) OS=Homo sapiens GN=SLC39A1 PE=1 SV=1;tr|Q5T4K4|Q5T4K4_HUMAN Zinc transporter ZIP1 (Fragment) OS=Homo sapiens GN=SLC39A1 PE=1 SV=1;tr|B4DTJ9|B4DTJ9_HUMAN cDNA FLJ52164, highly similar to Zinc transport	7	1	1	1	5.8	21.844				19475000	15964000
B4DNN4	B4DNN4;Q53GZ5;P23921;B4E0I8;E9PL69;B4DXB0;B4DS95;B4DXD1;E9PP77;H0YCY7	tr|B4DNN4|B4DNN4_HUMAN Ribonucleoside-diphosphate reductase OS=Homo sapiens PE=2 SV=1;tr|Q53GZ5|Q53GZ5_HUMAN Ribonucleoside-diphosphate reductase (Fragment) OS=Homo sapiens PE=2 SV=1;sp|P23921|RIR1_HUMAN Ribonucleoside-diphosphate reductase large subunit O	10	8	8	8	11.2	86.451		853960000	875870000	797600000	324990000	304300000
G8JLH9	G8JLH9;B4DNP0;B7ZA24;B4DVR6;B5BTZ6;P40763	tr|G8JLH9|G8JLH9_HUMAN Signal transducer and activator of transcription OS=Homo sapiens GN=STAT3 PE=1 SV=1;tr|B4DNP0|B4DNP0_HUMAN Signal transducer and activator of transcription OS=Homo sapiens PE=2 SV=1;tr|B7ZA24|B7ZA24_HUMAN Signal transducer and activa	6	3	3	3	7.9	76.138				81702000		57734000
F5GX39	F5GX39;B4E020;B4DP27;Q6FHT8;Q15363;E7EQ72	tr|F5GX39|F5GX39_HUMAN Transmembrane emp24 domain-containing protein 2 OS=Homo sapiens GN=TMED2 PE=1 SV=1;tr|B4E020|B4E020_HUMAN cDNA FLJ52154, moderately similar to Transmembrane emp24 domain-containing protein 2 OS=Homo sapiens PE=2 SV=1;tr|B4DP27|B4DP27	6	2	2	2	18.1	13.631	269030000	207410000	128870000	741070000	447920000	407300000
F5GYN4	F5GYN4;J3KR44;F5H6Q1;F5GYJ8;B4DPD5;Q96FW1;Q659F9;F5H3F0;B4E053;B3KUV5	tr|F5GYN4|F5GYN4_HUMAN Ubiquitin thioesterase OTUB1 OS=Homo sapiens GN=OTUB1 PE=1 SV=1;tr|J3KR44|J3KR44_HUMAN Ubiquitin thioesterase OS=Homo sapiens GN=OTUB1 PE=1 SV=2;tr|F5H6Q1|F5H6Q1_HUMAN Ubiquitin thioesterase OS=Homo sapiens GN=OTUB1 PE=1 SV=1;tr|F5GY	10	3	3	3	15.4	28.05				56486000	60887000	60369000
B4DPJ2	B4DPJ2;Q5T0G8;B7Z6L0;P50995;H0Y6E1;E5RIN3;Q6FHB6;Q53FB5;A8K2L6;P27216	tr|B4DPJ2|B4DPJ2_HUMAN Annexin OS=Homo sapiens PE=2 SV=1;tr|Q5T0G8|Q5T0G8_HUMAN Annexin OS=Homo sapiens GN=ANXA11 PE=2 SV=1;tr|B7Z6L0|B7Z6L0_HUMAN Annexin OS=Homo sapiens PE=2 SV=1;sp|P50995|ANX11_HUMAN Annexin A11 OS=Homo sapiens GN=ANXA11 PE=1 SV=1	10	9	1	9	26.8	45.597	628430000	841290000	1246600000	1501900000	2591400000	2391200000
B4DVV1	B4DVV1;F5H4B6;B4DQ15;Q8IZ83	tr|B4DVV1|B4DVV1_HUMAN cDNA FLJ51526, highly similar to Homo sapiens aldehyde dehydrogenase 16 family, member A1 (ALDH16A1), mRNA OS=Homo sapiens PE=2 SV=1;tr|F5H4B6|F5H4B6_HUMAN Aldehyde dehydrogenase family 16 member A1 OS=Homo sapiens GN=ALDH16A1 PE=1 S	4	1	1	1	2	66.891					33708000	28921000
B4DQ50	B4DQ50;Q08188	tr|B4DQ50|B4DQ50_HUMAN cDNA FLJ56823, highly similar to Protein-glutamine gamma-glutamyltransferase E (EC 2.3.2.13) OS=Homo sapiens PE=2 SV=1;sp|Q08188|TGM3_HUMAN Protein-glutamine gamma-glutamyltransferase E OS=Homo sapiens GN=TGM3 PE=1 SV=4	2	2	2	2	6.2	58.794			36552000		19343000
B4DTF2	B4DTF2;B4DQE1;Q5VT79;P13928;B4DLF6;B4DTB3;A0A087WTN9;A0A075B752;A0A087WUP0;A0A075B765	tr|B4DTF2|B4DTF2_HUMAN Annexin OS=Homo sapiens GN=ANXA8L1 PE=1 SV=1;tr|B4DQE1|B4DQE1_HUMAN Annexin OS=Homo sapiens PE=2 SV=1;sp|Q5VT79|AXA81_HUMAN Annexin A8-like protein 1 OS=Homo sapiens GN=ANXA8L1 PE=2 SV=2;sp|P13928|ANXA8_HUMAN Annexin A8 OS=Homo sapie	10	3	3	3	17.4	30.492				139830000	110670000	132600000
B4DRD7	B4DRD7;H3BRU6;F8VZX2;Q15366;F8VXH9;F8W0G4;J3QT27;F8W1G6;F8VTZ0;H3BND9	tr|B4DRD7|B4DRD7_HUMAN cDNA FLJ54752, highly similar to Poly(rC)-binding protein 2 OS=Homo sapiens PE=2 SV=1;tr|H3BRU6|H3BRU6_HUMAN Poly(rC)-binding protein 2 (Fragment) OS=Homo sapiens GN=PCBP2 PE=1 SV=1;tr|F8VZX2|F8VZX2_HUMAN Poly(rC)-binding protein 2 O	10	5	0	3	25.5	29.737	40789000	48723000	46145000	460760000	167100000	130470000
B4DRT4	B4DRT4;D9IAI1;P30086;A0A0K0K1J6;V9HW05	tr|B4DRT4|B4DRT4_HUMAN cDNA FLJ51535, highly similar to Phosphatidylethanolamine-binding protein 1 OS=Homo sapiens PE=2 SV=1;tr|D9IAI1|D9IAI1_HUMAN Epididymis secretory protein Li 34 OS=Homo sapiens GN=HEL-S-34 PE=2 SV=1;sp|P30086|PEBP1_HUMAN Phosphatidyle	5	4	4	4	45.8	17.326	109160000		208460000	220340000	219790000	152580000
H0YAB2	H0YAB2;B4DRU3;Q9Y4D7;H0YAM9	tr|H0YAB2|H0YAB2_HUMAN Plexin-D1 (Fragment) OS=Homo sapiens GN=PLXND1 PE=1 SV=1;tr|B4DRU3|B4DRU3_HUMAN cDNA FLJ58111, highly similar to Plexin-D1 OS=Homo sapiens PE=2 SV=1;sp|Q9Y4D7|PLXD1_HUMAN Plexin-D1 OS=Homo sapiens GN=PLXND1 PE=1 SV=3;tr|H0YAM9|H0YAM9	4	2	2	2	7.4	43.47				28382000	19939000
B4DTY8	B4DTY8;P56199	tr|B4DTY8|B4DTY8_HUMAN cDNA FLJ61587, highly similar to Integrin alpha-1 (Fragment) OS=Homo sapiens PE=2 SV=1;sp|P56199|ITA1_HUMAN Integrin alpha-1 OS=Homo sapiens GN=ITGA1 PE=1 SV=2	2	18	18	18	18.9	130			1175200000	1706100000	1599100000	1294200000
B4DTY9	B4DTY9;H3BM21;L7UUZ7;P05106;F1C630	tr|B4DTY9|B4DTY9_HUMAN Integrin beta OS=Homo sapiens PE=2 SV=1;tr|H3BM21|H3BM21_HUMAN Integrin beta (Fragment) OS=Homo sapiens PE=3 SV=1;tr|L7UUZ7|L7UUZ7_HUMAN Integrin beta OS=Homo sapiens GN=ITGB3 PE=2 SV=1;sp|P05106|ITB3_HUMAN Integrin beta-3 OS=Homo sa	5	3	3	3	4.5	83.586				64114000	57203000	101850000
B4DUB9	B4DUB9;Q8IXU6	tr|B4DUB9|B4DUB9_HUMAN cDNA FLJ58947, highly similar to Homo sapiens solute carrier family 35, member F2 (SLC35F2), mRNA OS=Homo sapiens PE=2 SV=1;sp|Q8IXU6|S35F2_HUMAN Solute carrier family 35 member F2 OS=Homo sapiens GN=SLC35F2 PE=1 SV=1	2	1	1	1	10.2	24.708				29026000		22154000
C9JMA2	C9JMA2;F8W876;B4DUI7;P48740;Q5HYM1;B5MCV4;H0Y5D1;A0A087X232;A8K2N0;P09871	tr|C9JMA2|C9JMA2_HUMAN Mannan-binding lectin serine protease 1 (Fragment) OS=Homo sapiens GN=MASP1 PE=1 SV=8;tr|F8W876|F8W876_HUMAN Mannan-binding lectin serine protease 1 OS=Homo sapiens GN=MASP1 PE=1 SV=1;tr|B4DUI7|B4DUI7_HUMAN cDNA FLJ55004, highly simi	10	3	3	3	16.2	23.727	962950000	1083300000	780730000			62230000
B4DUX0	B4DUX0;K7EKP8;O00154	tr|B4DUX0|B4DUX0_HUMAN cDNA FLJ60167, highly similar to Cytosolic acyl coenzyme A thioester hydrolase(EC 3.1.2.2) OS=Homo sapiens PE=2 SV=1;tr|K7EKP8|K7EKP8_HUMAN Cytosolic acyl coenzyme A thioester hydrolase (Fragment) OS=Homo sapiens GN=ACOT7 PE=1 SV=8;s	3	1	1	1	6	29.645	11655000			16056000	13838000
Q59GQ8	Q59GQ8;B4DV67;H3BT57;Q59H09;Q15156;Q9BZY1;P29590	tr|Q59GQ8|Q59GQ8_HUMAN Promyelocytic leukemia protein isoform 8 variant (Fragment) OS=Homo sapiens PE=2 SV=1;tr|B4DV67|B4DV67_HUMAN cDNA FLJ58284, moderately similar to Probable transcription factor PML OS=Homo sapiens PE=2 SV=1;tr|H3BT57|H3BT57_HUMAN Prot	7	1	1	1	2.4	42.108				7310600
K7ES31	K7ES31;K7ERF1;B4DVD7;Q9UBQ5	tr|K7ES31|K7ES31_HUMAN Eukaryotic translation initiation factor 3 subunit K OS=Homo sapiens GN=EIF3K PE=1 SV=1;tr|K7ERF1|K7ERF1_HUMAN Eukaryotic translation initiation factor 3 subunit K OS=Homo sapiens GN=EIF3K PE=1 SV=1;tr|B4DVD7|B4DVD7_HUMAN Eukaryotic	4	1	1	1	10.2	15.875
G3V1A1	G3V1A1;B4DVG7;E9PKZ0;P62917	tr|G3V1A1|G3V1A1_HUMAN 60S ribosomal protein L8 OS=Homo sapiens GN=RPL8 PE=1 SV=1;tr|B4DVG7|B4DVG7_HUMAN cDNA FLJ53750, highly similar to 60S ribosomal protein L8 OS=Homo sapiens PE=2 SV=1;tr|E9PKZ0|E9PKZ0_HUMAN 60S ribosomal protein L8 (Fragment) OS=Homo	4	1	1	1	9.6	18.169	26596000	29084000		45277000	44026000	36183000
B4DVJ0	B4DVJ0;B4DE36;A0A1W6AYU6;A0A0A0MTS2;P06744;A0A0J9YXP8;A0A0J9YX90;A0A0J9YYH3;K7EQ48;K7ELR7;K7EP41;K7EPY4;K7EIL4;K7ERK8;K7ERC6;K7ENA0;Q59F85	tr|B4DVJ0|B4DVJ0_HUMAN Glucose-6-phosphate isomerase OS=Homo sapiens PE=2 SV=1;tr|B4DE36|B4DE36_HUMAN Glucose-6-phosphate isomerase OS=Homo sapiens PE=2 SV=1;tr|A0A1W6AYU6|A0A1W6AYU6_HUMAN Glucose-6-phosphate isomerase OS=Homo sapiens PE=2 SV=1;tr|A0A0A0MT	17	6	4	6	14.5	59.99		54816000	19031000	610430000	328660000	607010000
Q5TB52	Q5TB52;B4DWB5;O95340;Q9UIR2	tr|Q5TB52|Q5TB52_HUMAN 3-phosphoadenosine 5-phosphosulfate synthase 2, isoform CRA_b OS=Homo sapiens GN=PAPSS2 PE=2 SV=1;tr|B4DWB5|B4DWB5_HUMAN cDNA FLJ53931, highly similar to Bifunctional 3-phosphoadenosine5-phosphosulfate synthetase 2 OS=Homo sapien	4	5	5	5	10.4	69.5				333940000	267600000	227660000
B4DWK8	B4DWK8;P04040;Q8TAK2	tr|B4DWK8|B4DWK8_HUMAN Catalase OS=Homo sapiens PE=2 SV=1;sp|P04040|CATA_HUMAN Catalase OS=Homo sapiens GN=CAT PE=1 SV=3;tr|Q8TAK2|Q8TAK2_HUMAN Similar to catalase (Fragment) OS=Homo sapiens PE=2 SV=1	3	2	2	2	4.9	53.286				53613000
B4DWQ5	B4DWQ5;Q8IY98;F5H6T1;P61160;B4DHK9	tr|B4DWQ5|B4DWQ5_HUMAN cDNA FLJ51655, highly similar to Actin-like protein 2 OS=Homo sapiens PE=2 SV=1;tr|Q8IY98|Q8IY98_HUMAN ACTR2 protein OS=Homo sapiens GN=ACTR2 PE=2 SV=1;tr|F5H6T1|F5H6T1_HUMAN ARP2 actin-related protein 2 homolog (Yeast), isoform CRA_	5	2	2	2	7.5	34.507			77766000	164970000	84809000	99062000
B4DWV5	B4DWV5;Q9HAV7	tr|B4DWV5|B4DWV5_HUMAN GrpE protein homolog OS=Homo sapiens PE=2 SV=1;sp|Q9HAV7|GRPE1_HUMAN GrpE protein homolog 1, mitochondrial OS=Homo sapiens GN=GRPEL1 PE=1 SV=2	2	1	1	1	5.6	21.9				23064000
B4DWZ4	B4DWZ4;Q6FHX6;P39748;I3L3E9;F5H1Y3	tr|B4DWZ4|B4DWZ4_HUMAN Flap endonuclease 1 OS=Homo sapiens GN=FEN1 PE=2 SV=1;tr|Q6FHX6|Q6FHX6_HUMAN Flap endonuclease 1 OS=Homo sapiens GN=FEN1 PE=2 SV=1;sp|P39748|FEN1_HUMAN Flap endonuclease 1 OS=Homo sapiens GN=FEN1 PE=1 SV=1;tr|I3L3E9|I3L3E9_HUMAN Flap	5	5	4	4	18	38.791	52209000			299980000	121820000	69155000
B4DX19	B4DX19;P27169	tr|B4DX19|B4DX19_HUMAN cDNA FLJ57644, highly similar to Serum paraoxonase/arylesterase 1 (EC 3.1.1.2) OS=Homo sapiens PE=2 SV=1;sp|P27169|PON1_HUMAN Serum paraoxonase/arylesterase 1 OS=Homo sapiens GN=PON1 PE=1 SV=3	2	1	1	1	3.1	39.721	661940000	759490000	479880000	32228000
F5H6I7	F5H6I7;B4DXC4;Q6DD88	tr|F5H6I7|F5H6I7_HUMAN Atlastin-3 OS=Homo sapiens GN=ATL3 PE=1 SV=1;tr|B4DXC4|B4DXC4_HUMAN cDNA FLJ58636, moderately similar to Atlastin OS=Homo sapiens PE=2 SV=1;sp|Q6DD88|ATLA3_HUMAN Atlastin-3 OS=Homo sapiens GN=ATL3 PE=1 SV=1	3	4	4	4	7.6	58.772			53058000	96876000	70332000	73240000
K7ESE8	K7ESE8;B4DXF3;Q13867;J3KSD8;K7ES02	tr|K7ESE8|K7ESE8_HUMAN Bleomycin hydrolase (Fragment) OS=Homo sapiens GN=BLMH PE=1 SV=1;tr|B4DXF3|B4DXF3_HUMAN cDNA FLJ57650, highly similar to Bleomycin hydrolase (EC 3.4.22.40) OS=Homo sapiens PE=2 SV=1;sp|Q13867|BLMH_HUMAN Bleomycin hydrolase OS=Homo sa	5	5	5	5	23.4	26.738	96123000	118240000	125910000	74596000	78190000	93647000
B4DXN3	B4DXN3;F8VUA2;Q9HD42;F5H875;F8VVT7	tr|B4DXN3|B4DXN3_HUMAN cDNA FLJ57657, highly similar to Charged multivesicular body protein 1a OS=Homo sapiens PE=2 SV=1;tr|F8VUA2|F8VUA2_HUMAN Charged multivesicular body protein 1a OS=Homo sapiens GN=CHMP1A PE=1 SV=1;sp|Q9HD42|CHM1A_HUMAN Charged multive	5	3	3	3	19	15.301				91899000	59664000	193910000
B4DY09	B4DY09;Q53FG3;F4ZW63;F4ZW62;Q12905	tr|B4DY09|B4DY09_HUMAN Interleukin enhancer-binding factor 2 OS=Homo sapiens GN=ILF2 PE=1 SV=1;tr|Q53FG3|Q53FG3_HUMAN Interleukin enhancer binding factor 2 variant (Fragment) OS=Homo sapiens PE=2 SV=1;tr|F4ZW63|F4ZW63_HUMAN NF45 OS=Homo sapiens PE=2 SV=1;t	5	1	1	1	3.4	38.91		40106000		26346000		30828000
B4DY23	B4DY23;Q54A51;P35613;A0A087WUV8;B4DNE1;A0A087X2B5;A8MZ77;I3L192;R4GN83;R4GMX5	tr|B4DY23|B4DY23_HUMAN cDNA FLJ61188, highly similar to Basigin OS=Homo sapiens PE=2 SV=1;tr|Q54A51|Q54A51_HUMAN Basigin (Ok blood group), isoform CRA_a OS=Homo sapiens GN=hEMMPRIN PE=2 SV=1;sp|P35613|BASI_HUMAN Basigin OS=Homo sapiens GN=BSG PE=1 SV=2;tr|	10	6	6	6	28.2	28.432				6143900000	4065200000	4731800000
B4DY28	B4DY28;P21291;Q9BTA4;Q6ZMS3;B4E2T4;E9PND2;E9PS42;Q59EQ5;E9PP21;B3KVC9;Q6AI18;Q6AWD1	tr|B4DY28|B4DY28_HUMAN cDNA FLJ61189, highly similar to Cysteine and glycine-rich protein 1 OS=Homo sapiens PE=2 SV=1;sp|P21291|CSRP1_HUMAN Cysteine and glycine-rich protein 1 OS=Homo sapiens GN=CSRP1 PE=1 SV=3;tr|Q9BTA4|Q9BTA4_HUMAN Epididymis secretory p	12	7	7	7	53.5	20.042				135900000	67417000	67569000
B4DYG5	B4DYG5;Q4LE69;P42356;C9JLI1;A8MTF1;B4DQC6;B2RBS0;A0A140VK35;D3DX33;A4QPH2	tr|B4DYG5|B4DYG5_HUMAN cDNA FLJ60960, highly similar to Phosphatidylinositol 4-kinase alpha (EC 2.7.1.67) OS=Homo sapiens PE=2 SV=1;tr|Q4LE69|Q4LE69_HUMAN PIK4CA variant protein (Fragment) OS=Homo sapiens GN=PIK4CA variant protein PE=2 SV=1;sp|P42356|PI4KA	10	2	2	2	1	236.75						54733000
Q9UIL3	Q9UIL3;Q53S60;B4DZQ8;B4DYQ0;O95342	tr|Q9UIL3|Q9UIL3_HUMAN Sister p-glycoprotein (Fragment) OS=Homo sapiens PE=2 SV=1;tr|Q53S60|Q53S60_HUMAN Bile salt export pump (Fragment) OS=Homo sapiens GN=ABCB11 PE=1 SV=1;tr|B4DZQ8|B4DZQ8_HUMAN cDNA FLJ51418, highly similar to Bile salt export pump OS=H	5	1	1	1	27	6.953		22646000
B4DZB5	B4DZB5;D3DXC9;Q53ET7;P34896;G3V2D2;G3V540;G3V5L0;G3V2Y4;G3V4W5;B4DJ63;B4DW25;B4DP88;B4E1G2;Q5BJF5;Q5HYG8;B4DJQ3;A0A024RB99;V9HW06;Q53ET4;B4DWA7;P34897	tr|B4DZB5|B4DZB5_HUMAN cDNA FLJ60988, highly similar to Serine hydroxymethyltransferase, cytosolic (EC 2.1.2.1) OS=Homo sapiens PE=2 SV=1;tr|D3DXC9|D3DXC9_HUMAN Serine hydroxymethyltransferase 1 (Soluble), isoform CRA_b OS=Homo sapiens GN=SHMT1 PE=3 SV=1;t	21	2	2	2	14	25.459	44349000			32768000		14259000
H0Y3P2	H0Y3P2;D3DQV9;Q59G42;B4DZF2;P78344;E9PKF8;Q2TU89;H0YE22;H0YEC5;H0YD77;H0YCH5	tr|H0Y3P2|H0Y3P2_HUMAN Eukaryotic translation initiation factor 4 gamma 2 OS=Homo sapiens GN=EIF4G2 PE=1 SV=1;tr|D3DQV9|D3DQV9_HUMAN Eukaryotic translation initiation factor 4 gamma 2 (Fragment) OS=Homo sapiens GN=EIF4G2 PE=1 SV=1;tr|Q59G42|Q59G42_HUMAN Eu	11	4	4	4	4	98.117	35610000		38254000	51476000
B4DZH0	B4DZH0	tr|B4DZH0|B4DZH0_HUMAN cDNA FLJ50310, highly similar to Zinc finger protein 198 OS=Homo sapiens PE=2 SV=1	1	1	1	1	2.9	43.464	135410000	200920000	82804000	213390000	534490000	530220000
B4DZT3	B4DZT3;P20700;Q6DC98;E9PBF6;A0A0D9SFE5	tr|B4DZT3|B4DZT3_HUMAN cDNA FLJ50934, highly similar to Lamin-B1 OS=Homo sapiens PE=2 SV=1;sp|P20700|LMNB1_HUMAN Lamin-B1 OS=Homo sapiens GN=LMNB1 PE=1 SV=2;tr|Q6DC98|Q6DC98_HUMAN LMNB1 protein (Fragment) OS=Homo sapiens GN=LMNB1 PE=2 SV=1;tr|E9PBF6|E9PBF6	5	4	4	4	10.6	43.033				197150000	24652000	24393000
B4DZZ1	B4DZZ1;I3L1L3;Q9BQG0	tr|B4DZZ1|B4DZZ1_HUMAN cDNA FLJ57836, highly similar to Myb-binding protein 1A OS=Homo sapiens PE=2 SV=1;tr|I3L1L3|I3L1L3_HUMAN Myb-binding protein 1A (Fragment) OS=Homo sapiens GN=MYBBP1A PE=1 SV=1;sp|Q9BQG0|MBB1A_HUMAN Myb-binding protein 1A OS=Homo sapi	3	1	1	1	1.8	67.558				21048000
B4E022	B4E022;V9HWD9;Q53EM5;P29401;A0A0B4J1R6;B3KSI4;E9PFF2;A0A0K0K1H9;B4DVU1;B3KPZ8;A0A0S2Z5C0;Q6MZE3;F8W888	tr|B4E022|B4E022_HUMAN cDNA FLJ56274, highly similar to Transketolase (EC 2.2.1.1) OS=Homo sapiens PE=2 SV=1;tr|V9HWD9|V9HWD9_HUMAN Epididymis luminal protein 107 OS=Homo sapiens GN=HEL107 PE=2 SV=1;tr|Q53EM5|Q53EM5_HUMAN Transketolase variant (Fragment) O	13	9	9	9	23.4	62.878			324100000	817130000	745990000	442510000
B4E0N6	B4E0N6;Q969X5;F2Z3Q5;F2Z2U2	tr|B4E0N6|B4E0N6_HUMAN cDNA FLJ56280, highly similar to Endoplasmic reticulum-Golgi intermediate compartment protein 1 OS=Homo sapiens PE=2 SV=1;sp|Q969X5|ERGI1_HUMAN Endoplasmic reticulum-Golgi intermediate compartment protein 1 OS=Homo sapiens GN=ERGIC1	4	3	3	3	14.5	26.259	55046000	171930000	57976000	242860000	168900000	90169000
B4E0S6	B4E0S6;O43143	tr|B4E0S6|B4E0S6_HUMAN cDNA FLJ55635, highly similar to pre-mRNA-splicing factorATP-dependent RNA helicase DHX15 (EC 3.6.1.-) OS=Homo sapiens PE=2 SV=1;sp|O43143|DHX15_HUMAN Pre-mRNA-splicing factor ATP-dependent RNA helicase DHX15 OS=Homo sapiens GN=DHX15	2	5	5	5	7.7	89.546				154620000	169180000
B4E106	B4E106;B4DKS0;A0A024R0H1;P53985;Q5T8R5;B2R6A5;Q5T8R3	tr|B4E106|B4E106_HUMAN cDNA FLJ53399, highly similar to Monocarboxylate transporter 1 OS=Homo sapiens PE=2 SV=1;tr|B4DKS0|B4DKS0_HUMAN cDNA FLJ53381, highly similar to Monocarboxylate transporter 1 OS=Homo sapiens PE=2 SV=1;tr|A0A024R0H1|A0A024R0H1_HUMAN S	7	6	6	6	12.9	51.878		200540000		1800600000	983330000	933500000
B4E1D3	B4E1D3;V9HVY1;P02675;D3DP13;D6REL8	tr|B4E1D3|B4E1D3_HUMAN cDNA FLJ53952, highly similar to Fibrinogen beta chain OS=Homo sapiens PE=2 SV=1;tr|V9HVY1|V9HVY1_HUMAN Epididymis secretory sperm binding protein Li 78p OS=Homo sapiens GN=HEL-S-78p PE=2 SV=1;sp|P02675|FIBB_HUMAN Fibrinogen beta cha	5	9	7	7	27.4	54.253				1401100000
B4E1S6	B4E1S6;M1VE83;M1VKI3;P31431	tr|B4E1S6|B4E1S6_HUMAN Syndecan OS=Homo sapiens GN=SDC4 PE=2 SV=1;tr|M1VE83|M1VE83_HUMAN Tyrosine-protein kinase receptor OS=Homo sapiens GN=SDC4-ROS1_S4;R34 PE=2 SV=1;tr|M1VKI3|M1VKI3_HUMAN Tyrosine-protein kinase receptor OS=Homo sapiens GN=SDC4-ROS1_S4;	4	1	1	1	10.3	13.91				44542000	48787000	46524000
B4E262	B4E262;Q9UGM3	tr|B4E262|B4E262_HUMAN cDNA FLJ61058, highly similar to Deleted in malignant brain tumors 1 protein OS=Homo sapiens PE=2 SV=1;sp|Q9UGM3|DMBT1_HUMAN Deleted in malignant brain tumors 1 protein OS=Homo sapiens GN=DMBT1 PE=1 SV=2	2	1	1	1	5.4	41.091						89590000
B4E2I4	B4E2I4;E1CEI4;Q14TF0;P48506	tr|B4E2I4|B4E2I4_HUMAN cDNA FLJ58227, highly similar to Glutamate--cysteine ligase catalytic subunit (EC 6.3.2.2) OS=Homo sapiens PE=2 SV=1;tr|E1CEI4|E1CEI4_HUMAN Glutamate--cysteine ligase catalytic subunit OS=Homo sapiens GN=GCLC PE=1 SV=1;tr|Q14TF0|Q14T	4	1	1	1	1.7	66.463
B7Z2R9	B7Z2R9;B4E2S7;P13473	tr|B7Z2R9|B7Z2R9_HUMAN cDNA FLJ52540, highly similar to Lysosome-associated membrane glycoprotein 2 OS=Homo sapiens PE=2 SV=1;tr|B4E2S7|B4E2S7_HUMAN cDNA FLJ58780, highly similar to Homo sapiens lysosomal-associated membrane protein 2 (LAMP2), transcript v	3	1	1	1	3	32.979				91420000	60920000	52214000
B4E2U0	B4E2U0;P52209;B4DL86;K7EM49;K7EPF6;A9Z1X1;B4DV68;K7EMN2;K7ELN9	tr|B4E2U0|B4E2U0_HUMAN 6-phosphogluconate dehydrogenase, decarboxylating OS=Homo sapiens PE=2 SV=1;sp|P52209|6PGD_HUMAN 6-phosphogluconate dehydrogenase, decarboxylating OS=Homo sapiens GN=PGD PE=1 SV=3;tr|B4DL86|B4DL86_HUMAN 6-phosphogluconate dehydrogena	9	6	6	6	15.8	50.792		81816000		461890000	221670000	262000000
K7EJC1	K7EJC1;B4E2Y4;K7EJR3;Q5U0B3;R4GMR5;V9HW09;P48556	tr|K7EJC1|K7EJC1_HUMAN 26S proteasome non-ATPase regulatory subunit 8 OS=Homo sapiens GN=PSMD8 PE=1 SV=1;tr|B4E2Y4|B4E2Y4_HUMAN cDNA FLJ52462, moderately similar to Mus musculus proteasome (prosome, macropain) 26S subunit, non-ATPase, 8 (Psmd8), mRNA OS=Ho	7	2	2	2	14	19.781				40696000		52230000
B4E2Z3	B4E2Z3;F5GZS6;J3KPF3;P08195;A0A024R599;F5H0E2;H0YFS2;B4E3E4;F5GZI0;F5GZR9;H0YFX4	tr|B4E2Z3|B4E2Z3_HUMAN cDNA FLJ54090, highly similar to 4F2 cell-surface antigen heavy chain OS=Homo sapiens PE=2 SV=1;tr|F5GZS6|F5GZS6_HUMAN 4F2 cell-surface antigen heavy chain OS=Homo sapiens GN=SLC3A2 PE=1 SV=1;tr|J3KPF3|J3KPF3_HUMAN 4F2 cell-surface a	11	15	11	15	38.6	55.939	83944000	48400000	203840000	36302000000	16538000000	20626000000
B4E335	B4E335;Q53GK6;Q53G99;Q53G76;Q1KLZ0;P60709;Q8WVW5;B4DW52;B3KWQ3;Q6PJ43;B7ZAP6;V9HVZ7;Q96FU6;B3KUD3;G5E9R0;A4UCT3;A5GZ75;Q96DE1;E7EVS6;C9JZR7;F1BXA6;A1E282;C9JTX5;C9JUM1;Q6S8J3;A5A3E0;B3KPP5;L0R5C4;Q9BYX7;P0CG39;P0CG38;K4EQ44;K4EP00;K4ENJ5;Q562Z7;Q562Y6;Q562X9;Q562U2;Q562S0;Q562P9;Q562N8;Q562N6;Q562N4;Q562N0;Q562L6;Q562L5;G8FSY7;F8WCH0;A0A173GMX0;Q562Y8;Q562Y4;Q562X7;Q562X6;Q562X4;Q562X2;Q562X1;Q56…	tr|B4E335|B4E335_HUMAN cDNA FLJ52842, highly similar to Actin, cytoplasmic 1 OS=Homo sapiens PE=2 SV=1;tr|Q53GK6|Q53GK6_HUMAN Beta actin variant (Fragment) OS=Homo sapiens PE=2 SV=1;tr|Q53G99|Q53G99_HUMAN Beta actin variant (Fragment) OS=Homo sapiens PE=2	86	17	1	1	61.8	39.226	203950000	292000000	296130000	1392700000	1425300000	881350000
H0YM76	H0YM76;B4E387;H0YMF9;H0YN81;Q9GZS3	tr|H0YM76|H0YM76_HUMAN WD repeat-containing protein 61 OS=Homo sapiens GN=WDR61 PE=1 SV=1;tr|B4E387|B4E387_HUMAN cDNA FLJ61675, highly similar to WD repeat protein 61 OS=Homo sapiens PE=2 SV=1;tr|H0YMF9|H0YMF9_HUMAN WD repeat-containing protein 61 OS=Homo	5	1	1	1	33.3	5.4821				24680000
B4E3A4	B4E3A4;P63261;B4DVQ0;I3L3I0;I3L1U9;K7EM38;I3L3R2;J3KT65;I3L4N8	tr|B4E3A4|B4E3A4_HUMAN cDNA FLJ57283, highly similar to Actin, cytoplasmic 2 OS=Homo sapiens PE=2 SV=1;sp|P63261|ACTG_HUMAN Actin, cytoplasmic 2 OS=Homo sapiens GN=ACTG1 PE=1 SV=1;tr|B4DVQ0|B4DVQ0_HUMAN cDNA FLJ58286, highly similar to Actin, cytoplasmic 2	9	18	2	18	61.2	39.799	21323000000	22810000000	27377000000	72733000000	61092000000	62812000000
B5BTZ8	B5BTZ8;P08579	tr|B5BTZ8|B5BTZ8_HUMAN Small nuclear ribonucleoprotein polypeptide B OS=Homo sapiens GN=SNRPB2 PE=2 SV=1;sp|P08579|RU2B_HUMAN U2 small nuclear ribonucleoprotein B OS=Homo sapiens GN=SNRPB2 PE=1 SV=1	2	1	1	1	4.9	25.458				23822000
Q96I16	Q96I16;Q6IBR8;B5BU01;P20042	tr|Q96I16|Q96I16_HUMAN eIF2S2 protein OS=Homo sapiens PE=2 SV=1;tr|Q6IBR8|Q6IBR8_HUMAN Eukaryotic translation initiation factor 2, subunit 2 beta, 38kDa OS=Homo sapiens GN=EIF2S2 PE=2 SV=1;tr|B5BU01|B5BU01_HUMAN Eukaryotic translation initiation factor 2 b	4	3	3	3	18.7	24.575				48257000	25489000
K7ENG2	K7ENG2;B5BU25;P26368	tr|K7ENG2|K7ENG2_HUMAN U2 snRNP auxiliary factor large subunit OS=Homo sapiens GN=U2AF2 PE=1 SV=1;tr|B5BU25|B5BU25_HUMAN U2 snRNP auxiliary factor large subunit OS=Homo sapiens GN=U2AF2 PE=2 SV=1;sp|P26368|U2AF2_HUMAN Splicing factor U2AF 65 kDa subunit OS	3	2	2	2	10.1	33.901				50229000
D3DSR9	D3DSR9;Q6FH58;B5BU36;O14763;B7Z3M7;Q7Z2I8;B7Z588	tr|D3DSR9|D3DSR9_HUMAN Tumor necrosis factor receptor superfamily, member 10b OS=Homo sapiens GN=TNFRSF10B PE=4 SV=1;tr|Q6FH58|Q6FH58_HUMAN TNFRSF10B protein OS=Homo sapiens GN=TNFRSF10B PE=2 SV=1;tr|B5BU36|B5BU36_HUMAN Tumor necrosis factor receptor super	7	3	3	3	9	45.099				50380000		16622000
B5BUB1	B5BUB1;Q9Y265;H7C4G5;E7ETR0;B3KRS7;J3QLR1;H7C4I3	tr|B5BUB1|B5BUB1_HUMAN RuvB-like helicase (Fragment) OS=Homo sapiens GN=RUVBL1 PE=2 SV=1;sp|Q9Y265|RUVB1_HUMAN RuvB-like 1 OS=Homo sapiens GN=RUVBL1 PE=1 SV=1;tr|H7C4G5|H7C4G5_HUMAN RuvB-like helicase (Fragment) OS=Homo sapiens GN=RUVBL1 PE=1 SV=1	7	9	9	9	26.3	50.215		65858000		524970000	315200000	266600000
Q14730	Q14730;B5BUB5;P05455	tr|Q14730|Q14730_HUMAN La 4.1 protein (Fragment) OS=Homo sapiens PE=2 SV=1;tr|B5BUB5|B5BUB5_HUMAN Autoantigen La (Fragment) OS=Homo sapiens GN=SSB PE=2 SV=1;sp|P05455|LA_HUMAN Lupus La protein OS=Homo sapiens GN=SSB PE=1 SV=2	3	1	1	1	3.7	33.758				24709000
Q6FI27	Q6FI27;B5BUC0;P49841	tr|Q6FI27|Q6FI27_HUMAN GSK3B protein OS=Homo sapiens GN=GSK3B PE=2 SV=1;tr|B5BUC0|B5BUC0_HUMAN Glycogen synthase kinase-3 beta (Fragment) OS=Homo sapiens GN=GSK3B PE=2 SV=1;sp|P49841|GSK3B_HUMAN Glycogen synthase kinase-3 beta OS=Homo sapiens GN=GSK3B PE=1	3	1	1	1	5.7	46.744
E7EU96	E7EU96;B5BUH5;Q5U5J2;P68400;Q2I0Y7;B2R6D7;Q8NEV1	tr|E7EU96|E7EU96_HUMAN Casein kinase II subunit alpha OS=Homo sapiens GN=CSNK2A1 PE=1 SV=1;tr|B5BUH5|B5BUH5_HUMAN Casein kinase II alpha 1 subunit isoform a (Fragment) OS=Homo sapiens GN=CSNK2A1 PE=2 SV=1;tr|Q5U5J2|Q5U5J2_HUMAN CSNK2A1 protein OS=Homo sapi	7	5	5	5	18.7	45.31	78191000	60249000		119160000		44442000
B5MCX3	B5MCX3;C9J2Q4;Q15019;H7C2Y0;B5MD47;C9IY94;A0A0U1RRH9;H7C310	tr|B5MCX3|B5MCX3_HUMAN Septin-2 OS=Homo sapiens GN=SEPT2 PE=1 SV=1;tr|C9J2Q4|C9J2Q4_HUMAN Septin-2 (Fragment) OS=Homo sapiens GN=SEPT2 PE=1 SV=1;sp|Q15019|SEPT2_HUMAN Septin-2 OS=Homo sapiens GN=SEPT2 PE=1 SV=1;tr|H7C2Y0|H7C2Y0_HUMAN Septin-2 (Fragment) OS	8	4	3	4	11.8	36.94					76000000	66059000
B5MD23	B5MD23;O75954	tr|B5MD23|B5MD23_HUMAN Tetraspanin OS=Homo sapiens GN=TSPAN9 PE=1 SV=1;sp|O75954|TSN9_HUMAN Tetraspanin-9 OS=Homo sapiens GN=TSPAN9 PE=1 SV=1	2	2	2	2	8.1	29.559	473060000	426870000	375830000
B5MDF5	B5MDF5;P62826;J3KQE5;H0YFC6;F5H018;A0A087X0W0;Q96QB7;Q0EFC9;B4DV51	tr|B5MDF5|B5MDF5_HUMAN GTP-binding nuclear protein Ran OS=Homo sapiens GN=RAN PE=1 SV=1;sp|P62826|RAN_HUMAN GTP-binding nuclear protein Ran OS=Homo sapiens GN=RAN PE=1 SV=3;tr|J3KQE5|J3KQE5_HUMAN GTP-binding nuclear protein Ran (Fragment) OS=Homo sapiens G	9	5	5	5	23.2	26.224	393490000	369760000	487550000	821910000	381280000	225770000
B7Z1V1	B7Z1V1;Q5VW32;Q5VW33;F5GXQ0;B7Z953	tr|B7Z1V1|B7Z1V1_HUMAN cDNA FLJ50123 OS=Homo sapiens PE=2 SV=1;sp|Q5VW32|BROX_HUMAN BRO1 domain-containing protein BROX OS=Homo sapiens GN=BROX PE=1 SV=1	5	3	3	3	7.1	42.872			63235000	52107000	43118000	104770000
F5H6E2	F5H6E2;B7Z3E5;O00159;D3DTH7;B7Z9C0;A1L180;I3L204;I3L4D4;I3L501;I3L3Y6;I3L168;I3L3F5	tr|F5H6E2|F5H6E2_HUMAN Unconventional myosin-Ic OS=Homo sapiens GN=MYO1C PE=1 SV=1;tr|B7Z3E5|B7Z3E5_HUMAN cDNA FLJ53573, highly similar to Myosin Ic OS=Homo sapiens PE=2 SV=1;sp|O00159|MYO1C_HUMAN Unconventional myosin-Ic OS=Homo sapiens GN=MYO1C PE=1 SV=4	12	20	19	20	24.2	118.99	847090000	696660000	1429400000	1436500000	1392200000	1259700000
B7Z3Q4	B7Z3Q4;O00116;Q53S12;B8ZZ81;Q53SG6;A0A1B0GWA2	tr|B7Z3Q4|B7Z3Q4_HUMAN Alkylglycerone-phosphate synthase OS=Homo sapiens PE=2 SV=1;sp|O00116|ADAS_HUMAN Alkyldihydroxyacetonephosphate synthase, peroxisomal OS=Homo sapiens GN=AGPS PE=1 SV=1;tr|Q53S12|Q53S12_HUMAN Alkylglycerone-phosphate synthase (Fragmen	6	2	2	2	4.9	63.846				41718000
C9JGT6	C9JGT6;C9JM55;C9K055;F8W8W4;Q584P1;B7Z3Y2;B7Z8A2;Q9UHG3	tr|C9JGT6|C9JGT6_HUMAN Prenylcysteine oxidase 1 (Fragment) OS=Homo sapiens GN=PCYOX1 PE=1 SV=8;tr|C9JM55|C9JM55_HUMAN Prenylcysteine oxidase 1 (Fragment) OS=Homo sapiens GN=PCYOX1 PE=1 SV=1;tr|C9K055|C9K055_HUMAN Prenylcysteine oxidase 1 (Fragment) OS=Homo	8	2	2	2	16.3	14.874	41138000		22385000
E5RGX5	E5RGX5;B7Z4N6;Q93045;B7Z4K3;Q59G27	tr|E5RGX5|E5RGX5_HUMAN Stathmin OS=Homo sapiens GN=STMN2 PE=1 SV=1;tr|B7Z4N6|B7Z4N6_HUMAN Stathmin OS=Homo sapiens PE=2 SV=1;sp|Q93045|STMN2_HUMAN Stathmin-2 OS=Homo sapiens GN=STMN2 PE=1 SV=3;tr|B7Z4K3|B7Z4K3_HUMAN Stathmin OS=Homo sapiens PE=2 SV=1;tr|Q5	5	2	1	2	11.3	19.574				52252000	33314000
B7Z4V2	B7Z4V2;V9HW84;P38646;Q8N1C8;B7Z1V7;B7Z4T3;A1XP52;D6RA73;D6RJI2;Q2F839;H0Y8S0;H0YBG6	tr|B7Z4V2|B7Z4V2_HUMAN cDNA FLJ51907, highly similar to Stress-70 protein, mitochondrial OS=Homo sapiens PE=2 SV=1;tr|V9HW84|V9HW84_HUMAN Epididymis secretory sperm binding protein Li 124m OS=Homo sapiens GN=HEL-S-124m PE=2 SV=1;sp|P38646|GRP75_HUMAN Stres	12	10	10	10	20.2	72.4	54998000		377800000	1036200000	271930000	447970000
B7Z532	B7Z532	tr|B7Z532|B7Z532_HUMAN cDNA FLJ51028, highly similar to 60 kDa heat shock protein, mitochondrial OS=Homo sapiens PE=2 SV=1	1	6	1	1	29.4	26.685				50393000
B7Z539	B7Z539;B7Z549;P19827;F8WAS2;B7Z8B6	tr|B7Z539|B7Z539_HUMAN cDNA FLJ56954, highly similar to Inter-alpha-trypsin inhibitor heavy chain H1 OS=Homo sapiens PE=2 SV=1;tr|B7Z549|B7Z549_HUMAN cDNA FLJ56821, highly similar to Inter-alpha-trypsin inhibitor heavy chain H1 OS=Homo sapiens PE=2 SV=1;sp	5	4	1	1	7.4	72.119		21441000		33074000	29762000
Q1ZYL5	Q1ZYL5;F5H7S3;D9YZV7;H7BYY1;H0YK48;B7Z722;B7Z596;Q59GR8;Q07413;H0YN06	tr|Q1ZYL5|Q1ZYL5_HUMAN Tropomyosin 1 alpha variant 6 OS=Homo sapiens PE=2 SV=1;tr|F5H7S3|F5H7S3_HUMAN Tropomyosin alpha-1 chain OS=Homo sapiens GN=TPM1 PE=1 SV=2;tr|D9YZV7|D9YZV7_HUMAN Tropomyosin 1 (Alpha) isoform 6 OS=Homo sapiens GN=TPM1 PE=3 SV=1;tr|H7	10	3	1	1	11.8	28.508				4384600	35069000	44818000
D3DVF0	D3DVF0;Q6FIB4;B7Z5W1;Q9Y624;Q9Y5B2;A0A087WY82	tr|D3DVF0|D3DVF0_HUMAN F11 receptor, isoform CRA_a OS=Homo sapiens GN=F11R PE=4 SV=1;tr|Q6FIB4|Q6FIB4_HUMAN F11 receptor OS=Homo sapiens GN=F11R PE=2 SV=1;tr|B7Z5W1|B7Z5W1_HUMAN cDNA FLJ54854, highly similar to Junctional adhesion molecule A OS=Homo sapien	6	3	3	3	13.2	32.227	46505000			149610000	95493000	95471000
Q5T8U5	Q5T8U5;Q5T8U7;B7Z605;O15260;B7Z8F3;B7Z7A8	tr|Q5T8U5|Q5T8U5_HUMAN Surfeit 4 OS=Homo sapiens GN=SURF4 PE=1 SV=1;tr|Q5T8U7|Q5T8U7_HUMAN Surfeit 4 OS=Homo sapiens GN=SURF4 PE=4 SV=1;tr|B7Z605|B7Z605_HUMAN cDNA FLJ53092, moderately similar to Surfeit locus protein 4 OS=Homo sapiens PE=2 SV=1;sp|O15260|	6	2	2	2	16.7	21.127				225190000	169330000
B7Z653	B7Z653;Q4VXN0;Q4VXN1;Q4VXN6;Q4VXN5	tr|B7Z653|B7Z653_HUMAN cDNA FLJ61657, highly similar to Band 4.1-like protein 1 OS=Homo sapiens PE=2 SV=1;tr|Q4VXN0|Q4VXN0_HUMAN Band 4.1-like protein 1 (Fragment) OS=Homo sapiens GN=EPB41L1 PE=1 SV=1;tr|Q4VXN1|Q4VXN1_HUMAN Band 4.1-like protein 1 (Fragmen	5	8	1	1	12.8	89.603				35984000
B7Z6E8	B7Z6E8;Q5VSN0;Q5JPT2;Q5JPT6;Q96B97	tr|B7Z6E8|B7Z6E8_HUMAN cDNA FLJ59425, highly similar to SH3-domain kinase-binding protein 1 OS=Homo sapiens PE=2 SV=1;tr|Q5VSN0|Q5VSN0_HUMAN SH3 domain-containing kinase-binding protein 1 OS=Homo sapiens GN=SH3KBP1 PE=1 SV=1;tr|Q5JPT2|Q5JPT2_HUMAN SH3 doma	5	1	1	1	4	44.234
Q8N2N3	Q8N2N3;B7Z787;Q5T9L3;E9PM23;E9PKJ0;Q7Z430;E9PJW4;H0YCG9;E9PM62;Q96IV8	tr|Q8N2N3|Q8N2N3_HUMAN cDNA FLJ90102 fis, clone HEMBA1006299, highly similar to Putative NFkB activating protein 373 OS=Homo sapiens PE=2 SV=1;tr|B7Z787|B7Z787_HUMAN cDNA FLJ54765 OS=Homo sapiens PE=2 SV=1;sp|Q5T9L3|WLS_HUMAN Protein wntless homolog OS=Hom	10	2	2	2	8.2	27.823				73118000	51012000
B7Z7I4	B7Z7I4;Q6IBT3;Q53HV2;Q99832;B7Z1C9;F8WAM2	tr|B7Z7I4|B7Z7I4_HUMAN cDNA FLJ54568, highly similar to T-complex protein 1 subunit eta OS=Homo sapiens PE=2 SV=1;tr|Q6IBT3|Q6IBT3_HUMAN CCT7 protein OS=Homo sapiens GN=CCT7 PE=2 SV=1;tr|Q53HV2|Q53HV2_HUMAN Chaperonin containing TCP1, subunit 7 (Eta) varia	6	3	3	3	7.9	49.047		86482000	56205000		82677000	78150000
B7Z7P8	B7Z7P8;P62495	tr|B7Z7P8|B7Z7P8_HUMAN Eukaryotic peptide chain release factor subunit 1 OS=Homo sapiens GN=ETF1 PE=1 SV=1;sp|P62495|ERF1_HUMAN Eukaryotic peptide chain release factor subunit 1 OS=Homo sapiens GN=ETF1 PE=1 SV=3	2	2	2	2	5.2	47.475		45696000		42268000		36770000
B7Z8K4	B7Z8K4;Q6FI03;Q5U0Q1;Q53HH4;Q32P45;Q13283	tr|B7Z8K4|B7Z8K4_HUMAN cDNA FLJ51772, highly similar to Ras-GTPase-activating protein-binding protein 1 (EC 3.6.1.-) OS=Homo sapiens PE=2 SV=1;tr|Q6FI03|Q6FI03_HUMAN G3BP protein OS=Homo sapiens GN=G3BP PE=2 SV=1;tr|Q5U0Q1|Q5U0Q1_HUMAN Ras-GTPase-activatin	6	1	1	1	6.3	31.511
E7EWK3	E7EWK3;B7Z8P5;Q9H2U1	tr|E7EWK3|E7EWK3_HUMAN ATP-dependent RNA helicase DHX36 (Fragment) OS=Homo sapiens GN=DHX36 PE=1 SV=1;tr|B7Z8P5|B7Z8P5_HUMAN cDNA FLJ51438, highly similar to Probable ATP-dependent RNA helicase DHX36 (EC 3.6.1.-) (Fragment) OS=Homo sapiens PE=2 SV=1;sp|Q9H	3	1	1	1	1.5	91.43
B7Z934	B7Z934;B2RNT0;Q9HAK2	tr|B7Z934|B7Z934_HUMAN Transcription factor COE2 OS=Homo sapiens GN=EBF2 PE=2 SV=1;tr|B2RNT0|B2RNT0_HUMAN EBF2 protein OS=Homo sapiens GN=EBF2 PE=2 SV=1;sp|Q9HAK2|COE2_HUMAN Transcription factor COE2 OS=Homo sapiens GN=EBF2 PE=1 SV=4	3	2	2	2	3	45.967				733310000	451540000	300140000
B7Z992	B7Z992;B7Z2X4;Q5T0I0	tr|B7Z992|B7Z992_HUMAN cDNA FLJ53698, highly similar to Gelsolin OS=Homo sapiens PE=2 SV=1;tr|B7Z2X4|B7Z2X4_HUMAN cDNA FLJ53327, highly similar to Gelsolin OS=Homo sapiens PE=2 SV=1	3	13	2	2	19	78.831	38472000			17121000		11449000
Q96N83	Q96N83;B7ZKQ8;O00592	tr|Q96N83|Q96N83_HUMAN Podocalyxin OS=Homo sapiens PE=2 SV=1;tr|B7ZKQ8|B7ZKQ8_HUMAN Podocalyxin OS=Homo sapiens GN=PODXL PE=2 SV=1;sp|O00592|PODXL_HUMAN Podocalyxin OS=Homo sapiens GN=PODXL PE=1 SV=2	3	5	5	5	11.2	54.576				1501400000	834220000	576780000
B7ZKY6	B7ZKY6;P08473;C9JDZ3;C9IYX7;C9J9X7;C9JR96	tr|B7ZKY6|B7ZKY6_HUMAN Membrane metallo-endopeptidase OS=Homo sapiens GN=MME PE=2 SV=1;sp|P08473|NEP_HUMAN Neprilysin OS=Homo sapiens GN=MME PE=1 SV=2	6	5	5	5	8.5	85.512				59312000		57991000
G3XAL9	G3XAL9;B7ZM24;Q53ZR1;P55011;Q59GB7	tr|G3XAL9|G3XAL9_HUMAN Solute carrier family 12 (Sodium/potassium/chloride transporters), member 2, isoform CRA_a OS=Homo sapiens GN=SLC12A2 PE=1 SV=1;tr|B7ZM24|B7ZM24_HUMAN SLC12A2 protein OS=Homo sapiens GN=SLC12A2 PE=2 SV=1;tr|Q53ZR1|Q53ZR1_HUMAN Bumeta	5	6	6	6	6.8	124.59				61067000	55029000	83621000
B7ZMK6	B7ZMK6	tr|B7ZMK6|B7ZMK6_HUMAN GOLGA8B protein OS=Homo sapiens GN=GOLGA8B PE=2 SV=1	1	1	1	1	2.6	51.365			59613000			168870000
Q15203	Q15203;Q7KZ52;B8ZZQ6;V9HVW6;Q15202;Q8TBK9;Q86YS2;Q53S24;Q15204;P06454	tr|Q15203|Q15203_HUMAN Prothymosin alpha OS=Homo sapiens PE=4 SV=2;tr|Q7KZ52|Q7KZ52_HUMAN PTMA protein (Fragment) OS=Homo sapiens GN=PTMA PE=2 SV=1;tr|B8ZZQ6|B8ZZQ6_HUMAN Prothymosin alpha OS=Homo sapiens GN=PTMA PE=1 SV=1;tr|V9HVW6|V9HVW6_HUMAN Uncharacte	10	1	1	1	19.2	8.1611				39797000	134300000
B8ZZU8	B8ZZU8;Q15370;A0A0B4J296;I3L0M9	tr|B8ZZU8|B8ZZU8_HUMAN Elongin-B OS=Homo sapiens GN=ELOB PE=1 SV=1;sp|Q15370|ELOB_HUMAN Elongin-B OS=Homo sapiens GN=ELOB PE=1 SV=1;tr|A0A0B4J296|A0A0B4J296_HUMAN Elongin-B OS=Homo sapiens GN=ELOB PE=1 SV=1;tr|I3L0M9|I3L0M9_HUMAN Elongin-B (Fragment) OS=Ho	4	2	2	2	17.7	12.527			25661000	35273000
E1A689	E1A689;C0JYY2;P04114;A8K479	tr|E1A689|E1A689_HUMAN Mutant Apo B 100 OS=Homo sapiens PE=2 SV=1;tr|C0JYY2|C0JYY2_HUMAN Apolipoprotein B (Including Ag(X) antigen) OS=Homo sapiens GN=APOB PE=4 SV=1;sp|P04114|APOB_HUMAN Apolipoprotein B-100 OS=Homo sapiens GN=APOB PE=1 SV=2;tr|A8K479|A8K4	4	6	3	3	1.5	489.81	581380000	798180000	653130000	198730000	345760000	264480000
C9J6N8	C9J6N8;H7C5E5;C1K3N0;Q96SH1;P05549	tr|C9J6N8|C9J6N8_HUMAN Transcription factor AP-2-alpha (Fragment) OS=Homo sapiens GN=TFAP2A PE=1 SV=1;tr|H7C5E5|H7C5E5_HUMAN Transcription factor AP-2-alpha (Fragment) OS=Homo sapiens GN=TFAP2A PE=1 SV=1;tr|C1K3N0|C1K3N0_HUMAN Transcription factor AP-2-alp	5	1	1	1	6.9	18.973		57857000		110130000	70737000	49579000
F8U8C0	F8U8C0;C1K3N4;O00220	tr|F8U8C0|F8U8C0_HUMAN Tumor necrosis factor receptor superfamily member 10A OS=Homo sapiens GN=TNFRSF10A PE=1 SV=1;tr|C1K3N4|C1K3N4_HUMAN Tumor necrosis factor receptor superfamily member 10a (Fragment) OS=Homo sapiens GN=TNFRSF10A PE=2 SV=1;sp|O00220|TR1	3	1	1	1	4.2	33.91
C8CHJ6	C8CHJ6;Q71UH7;V9HWE7;Q6ZP37;P51570	tr|C8CHJ6|C8CHJ6_HUMAN Galactokinase (Fragment) OS=Homo sapiens GN=GALK PE=4 SV=1;tr|Q71UH7|Q71UH7_HUMAN Galactokinase (Fragment) OS=Homo sapiens GN=GALK1 PE=4 SV=1;tr|V9HWE7|V9HWE7_HUMAN Epididymis secretory protein Li 19 OS=Homo sapiens GN=HEL-S-19 PE=2	5	1	1	1	21.7	6.7476				48945000	69109000	63062000
C9J0E4	C9J0E4;P01040	tr|C9J0E4|C9J0E4_HUMAN Cystatin-A OS=Homo sapiens GN=CSTA PE=1 SV=1;sp|P01040|CYTA_HUMAN Cystatin-A OS=Homo sapiens GN=CSTA PE=1 SV=1	2	2	2	2	30.2	7.0861	19062000	36307000	70608000	744250000	22891000	23781000
C9J0K6	C9J0K6;P30626;B4DHQ6	tr|C9J0K6|C9J0K6_HUMAN Sorcin OS=Homo sapiens GN=SRI PE=1 SV=1;sp|P30626|SORCN_HUMAN Sorcin OS=Homo sapiens GN=SRI PE=1 SV=1;tr|B4DHQ6|B4DHQ6_HUMAN Sorcin OS=Homo sapiens GN=SRI PE=1 SV=1	3	3	3	3	20	17.605	131510000	132240000	137770000		120360000	134000000
D6RBD7	D6RBD7;C9J1V9;O43324;H0YAL7;D6RCQ0	tr|D6RBD7|D6RBD7_HUMAN Eukaryotic translation elongation factor 1 epsilon-1 OS=Homo sapiens GN=EEF1E1 PE=4 SV=1;tr|C9J1V9|C9J1V9_HUMAN EEF1E1-BLOC1S5 readthrough (NMD candidate) OS=Homo sapiens GN=EEF1E1-BLOC1S5 PE=4 SV=2;sp|O43324|MCA3_HUMAN Eukaryotic tr	5	3	3	3	21.3	16.686				108600000	80338000	104430000
G5E9D8	G5E9D8;C9J2H1;Q86UX2;A0A096LP62;H7C5A6;Q96JW9;Q96JV8	tr|G5E9D8|G5E9D8_HUMAN Inter-alpha (Globulin) inhibitor H5, isoform CRA_e OS=Homo sapiens GN=ITIH5 PE=1 SV=1;tr|C9J2H1|C9J2H1_HUMAN Inter-alpha-trypsin inhibitor heavy chain H5 OS=Homo sapiens GN=ITIH5 PE=1 SV=2;sp|Q86UX2|ITIH5_HUMAN Inter-alpha-trypsin in	7	3	3	3	4.1	78.437	278880000	322340000	191850000
C9J712	C9J712;C9J2N0;P35080	tr|C9J712|C9J712_HUMAN Profilin OS=Homo sapiens GN=PFN2 PE=1 SV=1;tr|C9J2N0|C9J2N0_HUMAN Profilin OS=Homo sapiens GN=PFN2 PE=1 SV=1;sp|P35080|PROF2_HUMAN Profilin-2 OS=Homo sapiens GN=PFN2 PE=1 SV=3	3	1	1	1	11	9.7982				42028000	42800000
C9J4Y6	C9J4Y6	tr|C9J4Y6|C9J4Y6_HUMAN Glypican-1 (Fragment) OS=Homo sapiens GN=GPC1 PE=1 SV=1	1	2	1	1	19.2	18.085				81756000
H7C5M9	H7C5M9;C9JSA3;C9JND6;C9J6F3;C9J5C3;Q9BUL8;C9J932;C9J363	tr|H7C5M9|H7C5M9_HUMAN Programmed cell death protein 10 (Fragment) OS=Homo sapiens GN=PDCD10 PE=1 SV=1;tr|C9JSA3|C9JSA3_HUMAN Programmed cell death protein 10 (Fragment) OS=Homo sapiens GN=PDCD10 PE=1 SV=1;tr|C9JND6|C9JND6_HUMAN Programmed cell death prote	8	2	2	2	16.4	14.117		46433000		97322000	54866000	57362000
C9J7K9	C9J7K9;O15162;H7C5I5;C9J0H3;C9J9P4;C9JE06	tr|C9J7K9|C9J7K9_HUMAN Phospholipid scramblase OS=Homo sapiens GN=PLSCR1 PE=1 SV=1;sp|O15162|PLS1_HUMAN Phospholipid scramblase 1 OS=Homo sapiens GN=PLSCR1 PE=1 SV=1;tr|H7C5I5|H7C5I5_HUMAN Phospholipid scramblase (Fragment) OS=Homo sapiens GN=PLSCR1 PE=1 S	6	2	2	2	7.4	34.217				84796000	85109000	77545000
C9JTY3	C9JTY3;C9JUE0;C9JJP5;Q7Z427;Q05BK6;Q7Z426;Q8TDJ5;Q92734	tr|C9JTY3|C9JTY3_HUMAN Protein TFG (Fragment) OS=Homo sapiens GN=TFG PE=1 SV=1;tr|C9JUE0|C9JUE0_HUMAN Protein TFG (Fragment) OS=Homo sapiens GN=TFG PE=1 SV=1;tr|C9JJP5|C9JJP5_HUMAN Protein TFG (Fragment) OS=Homo sapiens GN=TFG PE=1 SV=1;tr|Q7Z427|Q7Z427_HU	8	1	1	1	7.8	14.759	50874000	45204000	129940000	84090000	100600000	178040000
C9JLI6	C9JLI6;H0YMV8;Q71UM5	tr|C9JLI6|C9JLI6_HUMAN 40S ribosomal protein S27 OS=Homo sapiens GN=RPS27L PE=1 SV=1;tr|H0YMV8|H0YMV8_HUMAN 40S ribosomal protein S27 OS=Homo sapiens GN=RPS27L PE=1 SV=1;sp|Q71UM5|RS27L_HUMAN 40S ribosomal protein S27-like OS=Homo sapiens GN=RPS27L PE=1 SV	3	1	1	1	11.3	10.886				26210000		23177000
J3KTQ1	J3KTQ1;J3QKR0;C9JLV5;Q9UNS2	tr|J3KTQ1|J3KTQ1_HUMAN COP9 signalosome complex subunit 3 OS=Homo sapiens GN=COPS3 PE=1 SV=1;tr|J3QKR0|J3QKR0_HUMAN COP9 signalosome complex subunit 3 OS=Homo sapiens GN=COPS3 PE=1 SV=1;tr|C9JLV5|C9JLV5_HUMAN COP9 signalosome complex subunit 3 (Fragment) O	4	1	1	1	15.9	11.818				16672000
C9JME2	C9JME2;Q9Y4F1	tr|C9JME2|C9JME2_HUMAN FERM, ARHGEF and pleckstrin domain-containing protein 1 OS=Homo sapiens GN=FARP1 PE=1 SV=2;sp|Q9Y4F1|FARP1_HUMAN FERM, ARHGEF and pleckstrin domain-containing protein 1 OS=Homo sapiens GN=FARP1 PE=1 SV=1	2	1	1	1	1.1	122.09
C9JW52	C9JW52;C9JMY1;P18065	tr|C9JW52|C9JW52_HUMAN Insulin-like growth factor-binding protein 2 (Fragment) OS=Homo sapiens GN=IGFBP2 PE=1 SV=1;tr|C9JMY1|C9JMY1_HUMAN Insulin-like growth factor-binding protein 2 OS=Homo sapiens GN=IGFBP2 PE=1 SV=1;sp|P18065|IBP2_HUMAN Insulin-like gro	3	1	1	1	16.7	8.6851	35965000			16284000
C9JXB8	C9JXB8;C9JNW5;V9HW01;P83731	tr|C9JXB8|C9JXB8_HUMAN 60S ribosomal protein L24 OS=Homo sapiens GN=RPL24 PE=1 SV=1;tr|C9JNW5|C9JNW5_HUMAN 60S ribosomal protein L24 OS=Homo sapiens GN=RPL24 PE=1 SV=1;tr|V9HW01|V9HW01_HUMAN Epididymis secretory protein Li 310 OS=Homo sapiens GN=HEL-S-310	4	4	4	4	31.4	14.369	45454000	87201000	46870000	218980000	53503000	76438000
C9JPM4	C9JPM4;P18085;C9JAK5;U3KQF2	tr|C9JPM4|C9JPM4_HUMAN ADP-ribosylation factor 4 (Fragment) OS=Homo sapiens GN=ARF4 PE=1 SV=1;sp|P18085|ARF4_HUMAN ADP-ribosylation factor 4 OS=Homo sapiens GN=ARF4 PE=1 SV=3;tr|C9JAK5|C9JAK5_HUMAN ADP-ribosylation factor 4 OS=Homo sapiens GN=ARF4 PE=1 SV=	4	6	3	3	61.4	14.553				275420000	293420000	265340000
E5RIL0	E5RIL0;Q6FHL7;H0YBC1;C9JVM4;E5RJS9;E5RHU8;O95214	tr|E5RIL0|E5RIL0_HUMAN Leptin receptor overlapping transcript-like 1 OS=Homo sapiens GN=LEPROTL1 PE=1 SV=1;tr|Q6FHL7|Q6FHL7_HUMAN LEPROTL1 protein OS=Homo sapiens GN=LEPROTL1 PE=1 SV=1;tr|H0YBC1|H0YBC1_HUMAN Leptin receptor overlapping transcript-like 1 (F	7	1	1	1	12.3	11.698				59005000	90501000	133140000
C9K025	C9K025;P18077;F8WBS5;F8WB72	tr|C9K025|C9K025_HUMAN 60S ribosomal protein L35a (Fragment) OS=Homo sapiens GN=RPL35A PE=1 SV=1;sp|P18077|RL35A_HUMAN 60S ribosomal protein L35a OS=Homo sapiens GN=RPL35A PE=1 SV=2;tr|F8WBS5|F8WBS5_HUMAN 60S ribosomal protein L35a OS=Homo sapiens GN=RPL35	4	3	3	3	29.8	10.645	187340000	98203000	200180000	378640000	174550000	141690000
D0PNI1	D0PNI1;P63104;E7EX29;E7ESK7;B0AZS6;E5RIR4;E9PD24;E7EVZ2;B7Z2E6;H0YB80;E5RGE1;Q6LD62;Q2F831	tr|D0PNI1|D0PNI1_HUMAN Epididymis luminal protein 4 OS=Homo sapiens GN=YWHAZ PE=2 SV=1;sp|P63104|1433Z_HUMAN 14-3-3 protein zeta/delta OS=Homo sapiens GN=YWHAZ PE=1 SV=1;tr|E7EX29|E7EX29_HUMAN 14-3-3 protein zeta/delta (Fragment) OS=Homo sapiens GN=YWHAZ P	13	12	10	11	52.7	27.745	633020000	685830000	857720000	2473900000	1460100000	1708200000
Q5T3R7	Q5T3R7;O60747;Q8N4P8;Q53GS0;D2CFK9;Q9BZE4	tr|Q5T3R7|Q5T3R7_HUMAN Nucleolar GTP-binding protein 1 (Fragment) OS=Homo sapiens GN=GTPBP4 PE=1 SV=1;tr|O60747|O60747_HUMAN Putative G-binding protein (Fragment) OS=Homo sapiens PE=4 SV=1;tr|Q8N4P8|Q8N4P8_HUMAN GTPBP4 protein (Fragment) OS=Homo sapiens GN	6	1	1	1	7.1	16.48				20466000
Q63HR1	Q63HR1;Q5VU21;D3DQ69;D3DQ70;Q8NC51	tr|Q63HR1|Q63HR1_HUMAN Uncharacterized protein DKFZp686P17171 OS=Homo sapiens GN=DKFZp686P17171 PE=2 SV=1;tr|Q5VU21|Q5VU21_HUMAN PAI-1 mRNA-binding protein variant OS=Homo sapiens PE=2 SV=1;tr|D3DQ69|D3DQ69_HUMAN SERPINE1 mRNA binding protein 1, isoform CR	5	1	1	1	4.1	42.44				40335000
D3DRP5	D3DRP5;Q9H4G4;A0A087WUM5;Q5VZR0;B4DQC5	tr|D3DRP5|D3DRP5_HUMAN Chromosome 9 open reading frame 19, isoform CRA_a (Fragment) OS=Homo sapiens GN=C9orf19 PE=4 SV=1;sp|Q9H4G4|GAPR1_HUMAN Golgi-associated plant pathogenesis-related protein 1 OS=Homo sapiens GN=GLIPR2 PE=1 SV=3;tr|A0A087WUM5|A0A087WUM	5	2	2	2	8.5	37.784	173820000	206690000	266020000
H3BTQ3	H3BTQ3;D3DSM6;P41440;E9PIL5;C9J8K6;C9JKP4	tr|H3BTQ3|H3BTQ3_HUMAN Folate transporter 1 OS=Homo sapiens GN=SLC19A1 PE=1 SV=1;tr|D3DSM6|D3DSM6_HUMAN Solute carrier family 19 (Folate transporter), member 1, isoform CRA_f OS=Homo sapiens GN=SLC19A1 PE=4 SV=1;sp|P41440|S19A1_HUMAN Folate transporter 1 O	6	2	2	2	4.2	60.077				41290000	40526000
D3DT44	D3DT44;P48507	tr|D3DT44|D3DT44_HUMAN Glutamate-cysteine ligase, modifier subunit, isoform CRA_a OS=Homo sapiens GN=GCLM PE=4 SV=1;sp|P48507|GSH0_HUMAN Glutamate--cysteine ligase regulatory subunit OS=Homo sapiens GN=GCLM PE=1 SV=1	2	1	1	1	5.1	28.615				52996000	49541000	53126000
D3DT86	D3DT86;D3DT85	tr|D3DT86|D3DT86_HUMAN CD55 antigen, decay accelerating factor for complement (Cromer blood group), isoform CRA_g OS=Homo sapiens GN=CD55 PE=4 SV=1;tr|D3DT85|D3DT85_HUMAN CD55 antigen, decay accelerating factor for complement (Cromer blood group), isoform	2	1	1	1	9.4	27.833				59962000	43282000	52428000
D3DTE6	D3DTE6;V9HW48;O75368	tr|D3DTE6|D3DTE6_HUMAN SH3 domain-binding glutamic acid-rich-like protein OS=Homo sapiens GN=SH3BGRL PE=3 SV=1;tr|V9HW48|V9HW48_HUMAN SH3 domain-binding glutamic acid-rich-like protein OS=Homo sapiens GN=HEL-S-115 PE=2 SV=1;sp|O75368|SH3L1_HUMAN SH3 domain	3	2	2	2	19.5	12.703			71178000		5629400
D3DV26	D3DV26;P60903;Q6FGE5	tr|D3DV26|D3DV26_HUMAN S100 calcium binding protein A10 (Annexin II ligand, calpactin I, light polypeptide (P11)), isoform CRA_b (Fragment) OS=Homo sapiens GN=S100A10 PE=4 SV=1;sp|P60903|S10AA_HUMAN Protein S100-A10 OS=Homo sapiens GN=S100A10 PE=1 SV=2;tr|	3	4	4	4	12.7	22.359	140150000	105880000	148710000	1507300000	806060000	570170000
D3DX63	D3DX63;Q8N3E9;F5GXC1;K7EQF2	tr|D3DX63|D3DX63_HUMAN Phosphoinositide phospholipase C OS=Homo sapiens GN=PLCD3 PE=4 SV=1;sp|Q8N3E9|PLCD3_HUMAN 1-phosphatidylinositol 4,5-bisphosphate phosphodiesterase delta-3 OS=Homo sapiens GN=PLCD3 PE=1 SV=3;tr|F5GXC1|F5GXC1_HUMAN 1-phosphatidylinosi	4	2	2	2	5.5	60.24				69468000		42446000
D6RA82	D6RA82;P12429;D6RFG5	tr|D6RA82|D6RA82_HUMAN Annexin OS=Homo sapiens GN=ANXA3 PE=1 SV=1;sp|P12429|ANXA3_HUMAN Annexin A3 OS=Homo sapiens GN=ANXA3 PE=1 SV=3	3	3	3	3	13	32.118	298240000		313530000
H0YAM7	H0YAM7;D6RAC2;J3KPE3;H0Y8W2;E9KL35;D6REE5;P63244;H0Y9P0;D6RF23;H0Y8R5;H0YAF8;D6RHJ5;D6RFX4;B4DVD2;D6RHH4;D6R9Z1;D6R9L0	tr|H0YAM7|H0YAM7_HUMAN Receptor of-activated protein C kinase 1 (Fragment) OS=Homo sapiens GN=RACK1 PE=1 SV=1;tr|D6RAC2|D6RAC2_HUMAN Receptor of-activated protein C kinase 1 OS=Homo sapiens GN=RACK1 PE=1 SV=1;tr|J3KPE3|J3KPE3_HUMAN Receptor of-activated pr	17	3	3	3	19.4	27.305		90737000	126640000	230290000	94309000	68389000
D6RBX5	D6RBX5;Q2L6B3;Q96PL1	tr|D6RBX5|D6RBX5_HUMAN Secretoglobin family 3A member 2 OS=Homo sapiens GN=SCGB3A2 PE=1 SV=1;tr|Q2L6B3|Q2L6B3_HUMAN Secretoglobin, family 3A, member 2 OS=Homo sapiens GN=UGRP1 PE=4 SV=1;sp|Q96PL1|SG3A2_HUMAN Secretoglobin family 3A member 2 OS=Homo sapiens	3	1	1	1	29.2	5.2352	39551000	44570000	52335000
D6RCF4	D6RCF4;Q8N5K1	tr|D6RCF4|D6RCF4_HUMAN CDGSH iron-sulfur domain-containing protein 2 OS=Homo sapiens GN=CISD2 PE=1 SV=1;sp|Q8N5K1|CISD2_HUMAN CDGSH iron-sulfur domain-containing protein 2 OS=Homo sapiens GN=CISD2 PE=1 SV=1	2	2	2	2	20	16.074				55981000	50597000	19494000
D6RD17	D6RD17;P01591;D6RHJ6	tr|D6RD17|D6RD17_HUMAN Immunoglobulin J chain (Fragment) OS=Homo sapiens GN=JCHAIN PE=1 SV=8;sp|P01591|IGJ_HUMAN Immunoglobulin J chain OS=Homo sapiens GN=JCHAIN PE=1 SV=4;tr|D6RHJ6|D6RHJ6_HUMAN Immunoglobulin J chain (Fragment) OS=Homo sapiens GN=JCHAIN P	3	2	2	2	15.9	18.02	3315900000	2425500000	1388400000	267940000	293680000	901340000
D6REL0	D6REL0;Q9NRR3	tr|D6REL0|D6REL0_HUMAN CDC42 small effector protein 2 OS=Homo sapiens GN=CDC42SE2 PE=1 SV=1;sp|Q9NRR3|C42S2_HUMAN CDC42 small effector protein 2 OS=Homo sapiens GN=CDC42SE2 PE=1 SV=1	2	1	1	1	33.3	5.8705
D6RGI3	D6RGI3;D6RER5;Q9NVA2;H0Y9G8;H0Y961;Q96KC0;D6RDP1;D6R9Y6;D6RDU5	tr|D6RGI3|D6RGI3_HUMAN Septin 11, isoform CRA_b OS=Homo sapiens GN=SEPT11 PE=1 SV=1;tr|D6RER5|D6RER5_HUMAN Septin-11 OS=Homo sapiens GN=SEPT11 PE=1 SV=1;sp|Q9NVA2|SEP11_HUMAN Septin-11 OS=Homo sapiens GN=SEPT11 PE=1 SV=3;tr|H0Y9G8|H0Y9G8_HUMAN Septin-11 (F	9	3	3	3	10.4	49.005						11852000
D6RGY8	D6RGY8;D6RFI3;Q9HAM0;Q5JTD5;E7EQR8;Q9GZM5;H0Y9A1	tr|D6RGY8|D6RGY8_HUMAN Protein YIPF3 (Fragment) OS=Homo sapiens GN=YIPF3 PE=1 SV=1;tr|D6RFI3|D6RFI3_HUMAN Protein YIPF3 (Fragment) OS=Homo sapiens GN=YIPF3 PE=1 SV=1;tr|Q9HAM0|Q9HAM0_HUMAN Protein YIPF OS=Homo sapiens PE=2 SV=1;tr|Q5JTD5|Q5JTD5_HUMAN cDNA	7	2	2	2	18.3	12.29	19708000					14354000
D6RGG3	D6RGG3;Q99715;A0A087X0A8;B9EJB8;H0Y4P7;H0Y5N9;H0Y991	tr|D6RGG3|D6RGG3_HUMAN Collagen alpha-1(XII) chain OS=Homo sapiens GN=COL12A1 PE=1 SV=1;sp|Q99715|COCA1_HUMAN Collagen alpha-1(XII) chain OS=Homo sapiens GN=COL12A1 PE=1 SV=2;tr|A0A087X0A8|A0A087X0A8_HUMAN Collagen alpha-1(XII) chain OS=Homo sapiens GN=COL	7	101	100	101	42.5	333.2	402700000	451240000	391970000	49089000000	50256000000	115110000000
Q496I0	Q496I0;D6RIE3;D6RGV5;H0UI06;P14406	tr|Q496I0|Q496I0_HUMAN COX7A2 protein OS=Homo sapiens GN=COX7A2 PE=2 SV=1;tr|D6RIE3|D6RIE3_HUMAN Cytochrome c oxidase subunit 7A2, mitochondrial OS=Homo sapiens GN=COX7A2 PE=1 SV=1;tr|D6RGV5|D6RGV5_HUMAN Cytochrome c oxidase subunit 7A2, mitochondrial (Fra	5	1	1	1	15.7	9.4259				29498000
H3BQ24	H3BQ24;X5DRB9;X5D9F0;D9MXF4;Q9Y2M0	tr|H3BQ24|H3BQ24_HUMAN Fanconi-associated nuclease 1 OS=Homo sapiens GN=FAN1 PE=1 SV=1;tr|X5DRB9|X5DRB9_HUMAN FANCD2/FANCI-associated nuclease 1 isoform A (Fragment) OS=Homo sapiens GN=FAN1 PE=2 SV=1;tr|X5D9F0|X5D9F0_HUMAN FANCD2/FANCI-associated nuclease	5	1	1	1	5.1	48.017			718220000
D9ZGG2	D9ZGG2;P04004;B7Z553	tr|D9ZGG2|D9ZGG2_HUMAN Vitronectin OS=Homo sapiens GN=VTN PE=4 SV=1;sp|P04004|VTNC_HUMAN Vitronectin OS=Homo sapiens GN=VTN PE=1 SV=1;tr|B7Z553|B7Z553_HUMAN cDNA FLJ51266, highly similar to Vitronectin OS=Homo sapiens PE=2 SV=1	3	6	4	4	19.2	54.305				132500000	39564000	57021000
E5KNY5	E5KNY5;P42704;H7C3W8;B4DSR0	tr|E5KNY5|E5KNY5_HUMAN Leucine-rich PPR-motif containing OS=Homo sapiens GN=LRPPRC PE=4 SV=1;sp|P42704|LPPRC_HUMAN Leucine-rich PPR motif-containing protein, mitochondrial OS=Homo sapiens GN=LRPPRC PE=1 SV=3	4	4	4	4	3.7	157.9				51202000
E5RK27	E5RK27;E5RFP6;E5RJN6;E5RHZ6;Q9Y277	tr|E5RK27|E5RK27_HUMAN Voltage-dependent anion-selective channel protein 3 (Fragment) OS=Homo sapiens GN=VDAC3 PE=1 SV=1;tr|E5RFP6|E5RFP6_HUMAN Voltage-dependent anion-selective channel protein 3 OS=Homo sapiens GN=VDAC3 PE=1 SV=1;tr|E5RJN6|E5RJN6_HUMAN Vo	5	1	1	1	12	11.854				31505000
K7EPM1	K7EPM1;K7EKN2;E5RGZ4;P13929;D3DTL4	tr|K7EPM1|K7EPM1_HUMAN Beta-enolase (Fragment) OS=Homo sapiens GN=ENO3 PE=1 SV=1;tr|K7EKN2|K7EKN2_HUMAN Beta-enolase (Fragment) OS=Homo sapiens GN=ENO3 PE=1 SV=1;tr|E5RGZ4|E5RGZ4_HUMAN Beta-enolase (Fragment) OS=Homo sapiens GN=ENO3 PE=1 SV=1;sp|P13929|ENO	5	2	1	1	24.5	20.922		156530000	72397000
E5RHW4	E5RHW4;O94905;E5RJ09	tr|E5RHW4|E5RHW4_HUMAN Erlin-2 (Fragment) OS=Homo sapiens GN=ERLIN2 PE=1 SV=1;sp|O94905|ERLN2_HUMAN Erlin-2 OS=Homo sapiens GN=ERLIN2 PE=1 SV=1	3	3	1	1	10.7	37.725				24196000
E5RJR5	E5RJR5;P63208;E7ERH2;F8W8N3;P78561;E5RGM3	tr|E5RJR5|E5RJR5_HUMAN S-phase kinase-associated protein 1 OS=Homo sapiens GN=SKP1 PE=1 SV=1;sp|P63208|SKP1_HUMAN S-phase kinase-associated protein 1 OS=Homo sapiens GN=SKP1 PE=1 SV=2;tr|E7ERH2|E7ERH2_HUMAN S-phase kinase-associated protein 1 (Fragment) OS	6	4	4	4	25.8	18.72		35213000	46460000	50309000	33428000	45908000
E7DVW5	E7DVW5;Q01469;I6L8B7;A8MUU1	tr|E7DVW5|E7DVW5_HUMAN Fatty acid binding protein 5 (Psoriasis-associated) OS=Homo sapiens GN=FABP5 PE=3 SV=1;sp|Q01469|FABP5_HUMAN Fatty acid-binding protein, epidermal OS=Homo sapiens GN=FABP5 PE=1 SV=3;tr|I6L8B7|I6L8B7_HUMAN Fatty acid-binding protein,	4	3	3	3	28.9	15.164	185990000	125180000	383560000	181980000	149810000	124130000
E7END4	E7END4;P58215;B8ZZT6;Q53TY1;C9J5M1;B9A025;Q8N505;H7C248	tr|E7END4|E7END4_HUMAN Lysyl oxidase homolog 3 OS=Homo sapiens GN=LOXL3 PE=1 SV=1;sp|P58215|LOXL3_HUMAN Lysyl oxidase homolog 3 OS=Homo sapiens GN=LOXL3 PE=1 SV=1;tr|B8ZZT6|B8ZZT6_HUMAN Lysyl oxidase homolog 3 OS=Homo sapiens GN=LOXL3 PE=1 SV=1;tr|Q53TY1|Q	8	7	7	7	15.1	77.197	250660000	422820000	221260000
E7ENV7	E7ENV7;Q86YQ8;Q8N7E6;A0A0J9YWA1;Q9HCH3;A0A0J9YWU8	tr|E7ENV7|E7ENV7_HUMAN Copine-8 OS=Homo sapiens GN=CPNE8 PE=1 SV=2;sp|Q86YQ8|CPNE8_HUMAN Copine-8 OS=Homo sapiens GN=CPNE8 PE=1 SV=2;tr|Q8N7E6|Q8N7E6_HUMAN cDNA FLJ25727 fis, clone TST05479 OS=Homo sapiens PE=2 SV=1	6	10	10	10	22.6	62.233		28512000		872450000	815470000	757930000
Q6NUR7	Q6NUR7;E7EQR4;P15311;V9HW42;B2R6J2;B7Z5V2;J7M2B1;B7Z437;B7Z9R6	tr|Q6NUR7|Q6NUR7_HUMAN Ezrin OS=Homo sapiens GN=EZR PE=2 SV=1;tr|E7EQR4|E7EQR4_HUMAN Ezrin OS=Homo sapiens GN=EZR PE=1 SV=3;sp|P15311|EZRI_HUMAN Ezrin OS=Homo sapiens GN=EZR PE=1 SV=4;tr|V9HW42|V9HW42_HUMAN Epididymis secretory protein Li 105 OS=Homo sapie	9	22	13	13	33.4	69.241	1154400000	1231600000	1912800000	3682800000	2882700000	2787300000
E9KL23	E9KL23;P01009;Q2L9S7;Q13747;A0A0G2JRN3;A0A024R6I7;Q3I0J7;A6YP93;G3V2B9	tr|E9KL23|E9KL23_HUMAN Epididymis secretory sperm binding protein Li 44a OS=Homo sapiens GN=SERPINA1 PE=2 SV=1;sp|P01009|A1AT_HUMAN Alpha-1-antitrypsin OS=Homo sapiens GN=SERPINA1 PE=1 SV=3;tr|Q2L9S7|Q2L9S7_HUMAN Alpha-1-antitrypsin MBrescia variant (Fragm	9	3	3	3	9.3	46.736		33368000		237360000
Q86U62	Q86U62;Q6IBT1;E9KL30;Q99436;Q5TBG5;B2RAQ9	tr|Q86U62|Q86U62_HUMAN Proteasome subunit beta type OS=Homo sapiens PE=2 SV=1;tr|Q6IBT1|Q6IBT1_HUMAN Proteasome subunit beta type OS=Homo sapiens GN=PSMB7 PE=2 SV=1;tr|E9KL30|E9KL30_HUMAN Proteasome subunit beta type OS=Homo sapiens PE=2 SV=1;sp|Q99436|PSB	6	2	2	2	7.6	30.018				101840000	126590000	97697000
E9PC52	E9PC52;Q6FHQ0;Q16576;Q5JP01;H0YF10;A8K6A2;Q09028;C9J7L0;Q5JNZ6;H0YEU5;B4DRT0;Q5JP02;H0YCT5;H0YDK2	tr|E9PC52|E9PC52_HUMAN Histone-binding protein RBBP7 OS=Homo sapiens GN=RBBP7 PE=1 SV=1;tr|Q6FHQ0|Q6FHQ0_HUMAN RBBP7 protein (Fragment) OS=Homo sapiens GN=RBBP7 PE=2 SV=1;sp|Q16576|RBBP7_HUMAN Histone-binding protein RBBP7 OS=Homo sapiens GN=RBBP7 PE=1 SV=	14	4	4	4	13.5	46.938				297040000	239320000	191750000
E9PCT3	E9PCT3;Q53X57;P51636	tr|E9PCT3|E9PCT3_HUMAN Caveolin OS=Homo sapiens GN=CAV2 PE=1 SV=1;tr|Q53X57|Q53X57_HUMAN Caveolin (Fragment) OS=Homo sapiens GN=CAV2 PE=2 SV=1;sp|P51636|CAV2_HUMAN Caveolin-2 OS=Homo sapiens GN=CAV2 PE=1 SV=2	3	1	1	1	15.9	12.953				42288000	46184000	37946000
E9PCY7	E9PCY7;G8JLB6;P55795;P31943;E5RGH4;E5RGV0;D6RIU0;D6RBM0;H0YB39;B4DFK9;E7EQJ0;D6RAM1;H0YAQ2;D6R9T0;D6RFM3;D6RIT2;E7EN40;D6RDU3;D6RJ04;D6RIH9	tr|E9PCY7|E9PCY7_HUMAN Heterogeneous nuclear ribonucleoprotein H OS=Homo sapiens GN=HNRNPH1 PE=1 SV=1;tr|G8JLB6|G8JLB6_HUMAN Heterogeneous nuclear ribonucleoprotein H OS=Homo sapiens GN=HNRNPH1 PE=1 SV=1;sp|P55795|HNRH2_HUMAN Heterogeneous nuclear ribonucl	20	3	2	3	10	47.087		61315000	46573000	145570000	97670000	63963000
Q2NLC8	Q2NLC8;E9PFN5;Q6FII1;Q9Y2Q3;B3KTA6;C9JNT3	tr|Q2NLC8|Q2NLC8_HUMAN GSTK1 protein (Fragment) OS=Homo sapiens GN=GSTK1 PE=2 SV=1;tr|E9PFN5|E9PFN5_HUMAN Glutathione S-transferase kappa OS=Homo sapiens GN=GSTK1 PE=1 SV=1;tr|Q6FII1|Q6FII1_HUMAN Glutathione S-transferase kappa OS=Homo sapiens GN=LOC51064	6	2	2	2	14.5	19.385				24926000	8839500
H7C1D4	H7C1D4;E9PGT1;Q53GR3;Q15631;A0A0J9YVW2	tr|H7C1D4|H7C1D4_HUMAN Translin (Fragment) OS=Homo sapiens GN=TSN PE=1 SV=1;tr|E9PGT1|E9PGT1_HUMAN Translin OS=Homo sapiens GN=TSN PE=1 SV=1;tr|Q53GR3|Q53GR3_HUMAN Translin variant (Fragment) OS=Homo sapiens PE=2 SV=1;sp|Q15631|TSN_HUMAN Translin OS=Homo s	5	2	2	2	16.2	21.01				20373000		26814000
E9PK52	E9PK52;E9PHY5;I6L9B1;Q59FD8;E9PII3;J3QS55;E9PQD2;Q96HL7;B2RB02;A0A1B0GTF8;B3KY28;A8K968;A0A0A0MRA8;A0A0A0MSA4;Q9Y2J2	tr|E9PK52|E9PK52_HUMAN Band 4.1-like protein 2 OS=Homo sapiens GN=EPB41L2 PE=1 SV=1;tr|E9PHY5|E9PHY5_HUMAN Band 4.1-like protein 2 OS=Homo sapiens GN=EPB41L2 PE=1 SV=1;tr|I6L9B1|I6L9B1_HUMAN EPB41L2 protein OS=Homo sapiens GN=EPB41L2 PE=1 SV=1;tr|Q59FD8|Q5	15	9	0	9	14.2	90.996	59784000	103280000	152600000	321100000	125650000	120940000
E9PJD9	E9PJD9;Q9BQQ5;E9PLL6;Q6NZ52;P46776;E9PLX7	tr|E9PJD9|E9PJD9_HUMAN 60S ribosomal protein L27a OS=Homo sapiens GN=RPL27A PE=1 SV=1;tr|Q9BQQ5|Q9BQQ5_HUMAN Ribosomal protein L27a OS=Homo sapiens GN=L27a PE=4 SV=1;tr|E9PLL6|E9PLL6_HUMAN 60S ribosomal protein L27a OS=Homo sapiens GN=RPL27A PE=1 SV=1;tr|Q	6	3	3	3	36.3	10.127	73367000	99386000	126110000	199990000	89170000	96963000
E9PK01	E9PK01;P29692;D3DWK1;B2RAR6;E9PRY8;E9PMW7;E9PPR1;E9PL12;E9PQ49;E9PI39;E9PQZ1;Q9BW34;A0A087X1X7;Q71RH4;Q9H7G6;E9PN91;H0YE58;E9PIZ1;H0YE72;E9PL71;H0YCK7;E9PNW6;E9PQC9;E9PKK3;E9PK72;E9PJD0;E9PK06	tr|E9PK01|E9PK01_HUMAN Elongation factor 1-delta (Fragment) OS=Homo sapiens GN=EEF1D PE=1 SV=1;sp|P29692|EF1D_HUMAN Elongation factor 1-delta OS=Homo sapiens GN=EEF1D PE=1 SV=5;tr|D3DWK1|D3DWK1_HUMAN Eukaryotic translation elongation factor 1 delta (Guanin	27	5	4	5	26.4	28.821		104740000	165440000	180810000	122000000	190020000
E9PK54	E9PK54	tr|E9PK54|E9PK54_HUMAN Heat shock cognate 71 kDa protein (Fragment) OS=Homo sapiens GN=HSPA8 PE=1 SV=8	1	9	1	1	66.1	19.955					220520000	371450000
E9PKC4	E9PKC4;Q9Y446	tr|E9PKC4|E9PKC4_HUMAN Plakophilin-3 (Fragment) OS=Homo sapiens GN=PKP3 PE=1 SV=1;sp|Q9Y446|PKP3_HUMAN Plakophilin-3 OS=Homo sapiens GN=PKP3 PE=1 SV=1	2	1	1	1	7.6	21.089
E9PLD0	E9PLD0;Q6FIG4;Q9H0U4;Q9H1C9;Q92928;Q96RD8	tr|E9PLD0|E9PLD0_HUMAN Ras-related protein Rab-1B OS=Homo sapiens GN=RAB1B PE=1 SV=1;tr|Q6FIG4|Q6FIG4_HUMAN RAB1B protein OS=Homo sapiens GN=RAB1B PE=2 SV=1;sp|Q9H0U4|RAB1B_HUMAN Ras-related protein Rab-1B OS=Homo sapiens GN=RAB1B PE=1 SV=1;tr|Q9H1C9|Q9H1C	6	4	2	3	30.8	18.483				335640000	349920000	286610000
E9PNW4	E9PNW4;Q6FHM9;E9PR17;P13987;H0YET2	tr|E9PNW4|E9PNW4_HUMAN CD59 glycoprotein OS=Homo sapiens GN=CD59 PE=1 SV=1;tr|Q6FHM9|Q6FHM9_HUMAN CD59 antigen, complement regulatory protein, isoform CRA_b OS=Homo sapiens GN=CD59 PE=2 SV=1;tr|E9PR17|E9PR17_HUMAN CD59 glycoprotein OS=Homo sapiens GN=CD59	5	4	4	4	29.6	11.985	91624000			1137900000	741580000	896620000
E9PPH5	E9PPH5;Q53F20;Q9BTT0	tr|E9PPH5|E9PPH5_HUMAN Acidic leucine-rich nuclear phosphoprotein 32 family member E (Fragment) OS=Homo sapiens GN=ANP32E PE=1 SV=1;tr|Q53F20|Q53F20_HUMAN Acidic (Leucine-rich) nuclear phosphoprotein 32 family, member E variant (Fragment) OS=Homo sapiens P	3	1	1	1	10.5	13.128				29423000	43303000	24275000
G3V158	G3V158;E9PPM8;Q9Y315	tr|G3V158|G3V158_HUMAN 2-deoxyribose-5-phosphate aldolase homolog (C. elegans), isoform CRA_a OS=Homo sapiens GN=DERA PE=1 SV=1;tr|E9PPM8|E9PPM8_HUMAN Deoxyribose-phosphate aldolase OS=Homo sapiens GN=DERA PE=1 SV=1;sp|Q9Y315|DEOC_HUMAN Deoxyribose-phospha	3	3	3	3	13.5	25.113				60236000	55422000	67364000
E9PQ87	E9PQ87	tr|E9PQ87|E9PQ87_HUMAN Ras-related protein R-Ras2 (Fragment) OS=Homo sapiens GN=RRAS2 PE=1 SV=1	1	2	1	1	34.8	8.2372				61123000	20407000
O60249	O60249;Q8NI62;Q9BSW5;H0YEN5;E9PQD7;Q8N5L9;P15880;Q8J014;Q3KQT6;Q6IPX5;A4D0Y7;Q6ZNN8	tr|O60249|O60249_HUMAN Ribosomal protein S2 (Fragment) OS=Homo sapiens PE=4 SV=2;tr|Q8NI62|Q8NI62_HUMAN Ribosomal protein S2 OS=Homo sapiens GN=OK/KNS-cl.6 PE=2 SV=1;tr|Q9BSW5|Q9BSW5_HUMAN RPS2 protein (Fragment) OS=Homo sapiens GN=RPS2 PE=2 SV=2;tr|H0YEN5	12	4	4	4	53.8	8.7108	189230000	132000000	277790000	619120000	334740000	321290000
E9PQY2	E9PQY2;Q9NQP4	tr|E9PQY2|E9PQY2_HUMAN Prefoldin subunit 4 OS=Homo sapiens GN=PFDN4 PE=1 SV=1;sp|Q9NQP4|PFD4_HUMAN Prefoldin subunit 4 OS=Homo sapiens GN=PFDN4 PE=1 SV=1	2	1	1	1	8.8	15.598	70546000	50417000	86028000	291750000	98784000	70687000
F2RM37	F2RM37;F2RM35;P00740	tr|F2RM37|F2RM37_HUMAN Coagulation factor IX OS=Homo sapiens GN=F9 p22 PE=2 SV=1;tr|F2RM35|F2RM35_HUMAN Serine protease OS=Homo sapiens GN=factor IX F9 PE=2 SV=1;sp|P00740|FA9_HUMAN Coagulation factor IX OS=Homo sapiens GN=F9 PE=1 SV=2	3	1	1	1	2.6	51.744	36053000	39704000			108570000	21533000
F2Z2K0	F2Z2K0;Q53FF5;Q53FE8;Q9UNZ2	tr|F2Z2K0|F2Z2K0_HUMAN NSFL1 cofactor p47 OS=Homo sapiens GN=NSFL1C PE=1 SV=1;tr|Q53FF5|Q53FF5_HUMAN p47 protein isoform a variant (Fragment) OS=Homo sapiens PE=2 SV=1;tr|Q53FE8|Q53FE8_HUMAN cDNA FLJ36526 fis, clone TRACH2003347, highly similar to NSFL1 co	4	1	1	1	5.8	30.22
F4NBQ6	F4NBQ6;X5EPI2;X2JR57;W8GIU3;W5VXV3;V5L351;U3PX30;T2DL37;R9RU93;R9RFL0;Q8WLS3;Q6F3I1;Q6F3I0;Q6F3H9;Q6F3G9;Q6F3G8;Q6F3E0;Q5K1Z3;Q4W6C4;Q4W5U1;Q3LU32;Q2L4W2;N0AAS5;N0A2U9;N0A0T3;N0A0S7;M9ZZ98;M9TME8;M9TGE2;K8ESB1;K0PB47;J9R4R9;I7H1H3;I6YW19;I4ENX4;H7CI01;H7CI00;H7CHW4;G9IBU5;G9IBU4;G9FXM6;G9DBG9;G9DBG8;G3LHV2;F8LFN2;F6IQ92;F6IQ78;F5B4I5;F5B4I4;F4YAL4;F2XI37;E9RK90;E7BLC9;D6CJD2;D6CJD1;D4II60;D2KZ24;…	tr|F4NBQ6|F4NBQ6_HUMAN MHC class I antigen (Fragment) OS=Homo sapiens GN=HLA-B PE=3 SV=1;tr|X5EPI2|X5EPI2_HUMAN MHC class I antigen (Fragment) OS=Homo sapiens GN=HLA-B PE=3 SV=1;tr|X2JR57|X2JR57_HUMAN MHC class I antigen (Fragment) OS=Homo sapiens GN=HLA-B	3084	6	1	1	22.3	38.131
F4NBT8	F4NBT8	tr|F4NBT8|F4NBT8_HUMAN MHC class I antigen (Fragment) OS=Homo sapiens GN=HLA-B PE=3 SV=1	1	3	1	1	11.9	38.157			119690000
F5GWF6	F5GWF6;V9HW96;P78371;F8VQ14;B7Z4R3;Q9H369	tr|F5GWF6|F5GWF6_HUMAN T-complex protein 1 subunit beta OS=Homo sapiens GN=CCT2 PE=1 SV=2;tr|V9HW96|V9HW96_HUMAN Chaperonin containing TCP1, subunit 2 (Beta), isoform CRA_b OS=Homo sapiens GN=HEL-S-100n PE=2 SV=1;sp|P78371|TCPB_HUMAN T-complex protein 1 su	6	10	10	10	23.8	56.806	71765000	180370000	251950000	573480000	312240000	251750000
F5GXX5	F5GXX5;P61803;F5H895;A0A0B4J239;Q53G02	tr|F5GXX5|F5GXX5_HUMAN Dolichyl-diphosphooligosaccharide--protein glycosyltransferase subunit DAD1 OS=Homo sapiens GN=DAD1 PE=1 SV=1;sp|P61803|DAD1_HUMAN Dolichyl-diphosphooligosaccharide--protein glycosyltransferase subunit DAD1 OS=Homo sapiens GN=DAD1 PE	5	2	2	2	25.9	9.5541		57175000
F5GZQ4	F5GZQ4	tr|F5GZQ4|F5GZQ4_HUMAN L-lactate dehydrogenase A chain (Fragment) OS=Homo sapiens GN=LDHA PE=1 SV=1	1	4	1	1	62.5	7.8752	43470000	95140000	71655000	232700000	167150000	302790000
F5H157	F5H157;Q15286;F5H7F8;B4DTA6	tr|F5H157|F5H157_HUMAN Ras-related protein Rab-35 (Fragment) OS=Homo sapiens GN=RAB35 PE=1 SV=1;sp|Q15286|RAB35_HUMAN Ras-related protein Rab-35 OS=Homo sapiens GN=RAB35 PE=1 SV=1	4	6	6	6	30.8	21.214	412770000	525110000	572940000	1287100000	747540000	903920000
F5H1S8	F5H1S8;H0YG07;Q14165	tr|F5H1S8|F5H1S8_HUMAN Malectin (Fragment) OS=Homo sapiens GN=MLEC PE=1 SV=1;tr|H0YG07|H0YG07_HUMAN Malectin (Fragment) OS=Homo sapiens GN=MLEC PE=1 SV=1;sp|Q14165|MLEC_HUMAN Malectin OS=Homo sapiens GN=MLEC PE=1 SV=1	3	1	1	1	8.9	16.729
F5H442	F5H442;Q99816;D3DQY6;L0L6B6;Q86SI0;J3QRU6;J3QKS4	tr|F5H442|F5H442_HUMAN Tumor susceptibility gene 101 protein OS=Homo sapiens GN=TSG101 PE=1 SV=1;sp|Q99816|TS101_HUMAN Tumor susceptibility gene 101 protein OS=Homo sapiens GN=TSG101 PE=1 SV=2;tr|D3DQY6|D3DQY6_HUMAN Tumor susceptibility gene 101, isoform C	7	9	9	9	23	40.917	653080000	569290000	962550000	266460000	352050000	285770000
F5H4Z8	F5H4Z8;Q53FK6;Q2HIZ0;P49746	tr|F5H4Z8|F5H4Z8_HUMAN Thrombospondin-3 OS=Homo sapiens GN=THBS3 PE=1 SV=2;tr|Q53FK6|Q53FK6_HUMAN Thrombospondin 3 variant (Fragment) OS=Homo sapiens PE=2 SV=1;tr|Q2HIZ0|Q2HIZ0_HUMAN Thrombospondin 3 OS=Homo sapiens GN=THBS3 PE=2 SV=1;sp|P49746|TSP3_HUMAN	4	2	2	2	2.5	103.25	48139000
Q53GA7	Q53GA7;F5H5D3;Q9BQE3;B7Z1K5;A0A1W2PQM2;Q8N532;F8VVB9;F8VQQ4;F8VRZ4;F8VS66;C9J2C0;Q9NY65;F8VWV9;Q7Z3M3;F8VX09;Q6QMJ5;C9K0S6;F8VRK0;V9GZ17;F8VXZ7;Q15670;F8W0F6;A6NHL2	tr|Q53GA7|Q53GA7_HUMAN Tubulin alpha chain (Fragment) OS=Homo sapiens PE=2 SV=1;tr|F5H5D3|F5H5D3_HUMAN Tubulin alpha chain OS=Homo sapiens GN=TUBA1C PE=1 SV=1;sp|Q9BQE3|TBA1C_HUMAN Tubulin alpha-1C chain OS=Homo sapiens GN=TUBA1C PE=1 SV=1;tr|B7Z1K5|B7Z1K5	23	13	1	1	41.6	49.823				58069000		17073000
F5H867	F5H867	tr|F5H867|F5H867_HUMAN 4F2 cell-surface antigen heavy chain (Fragment) OS=Homo sapiens GN=SLC3A2 PE=1 SV=1	1	5	1	1	45.2	14.757				490590000	359440000	187550000
F6K7K5	F6K7K5;F6K7K3	tr|F6K7K5|F6K7K5_HUMAN Truncated abhydrolase domain containing 5 (Fragment) OS=Homo sapiens GN=ABHD5 PE=4 SV=1;tr|F6K7K3|F6K7K3_HUMAN Truncated abhydrolase domain containing 5 (Fragment) OS=Homo sapiens GN=ABHD5 PE=4 SV=1	2	1	1	1	39	4.6054			111370000
Q53SY7	Q53SY7;F8VPD4;P27708;H7BZB3	tr|Q53SY7|Q53SY7_HUMAN Uncharacterized protein CAD (Fragment) OS=Homo sapiens GN=CAD PE=3 SV=1;tr|F8VPD4|F8VPD4_HUMAN CAD protein OS=Homo sapiens GN=CAD PE=1 SV=1;sp|P27708|PYR1_HUMAN CAD protein OS=Homo sapiens GN=CAD PE=1 SV=3	4	3	2	2	1.5	235.18		16801000
F8VS81	F8VS81;Q12792	tr|F8VS81|F8VS81_HUMAN Twinfilin-1 (Fragment) OS=Homo sapiens GN=TWF1 PE=1 SV=1;sp|Q12792|TWF1_HUMAN Twinfilin-1 OS=Homo sapiens GN=TWF1 PE=1 SV=3	2	1	1	1	6.5	33.408				35333000
F8VWU4	F8VWU4;F8VVZ0;F8VUA5;A0A024R2K1;P20339;F8WCY6;F8WD79;F8VPW9;F8VSF8;F8VWZ7;A0A0A1HAN9	tr|F8VWU4|F8VWU4_HUMAN Ras-related protein Rab-5C (Fragment) OS=Homo sapiens GN=RAB5C PE=1 SV=8;tr|F8VVZ0|F8VVZ0_HUMAN Ras-related protein Rab-5B (Fragment) OS=Homo sapiens GN=RAB5B PE=1 SV=1;tr|F8VUA5|F8VUA5_HUMAN Ras-related protein Rab-5B (Fragment) OS=	11	3	1	1	34.1	9.9152		56046000			28011000	56787000
F8W1K5	F8W1K5;F8VXJ7;F8W031;Q9Y2B0;H0YI18	tr|F8W1K5|F8W1K5_HUMAN Protein canopy homolog 2 (Fragment) OS=Homo sapiens GN=CNPY2 PE=1 SV=1;tr|F8VXJ7|F8VXJ7_HUMAN Protein canopy homolog 2 (Fragment) OS=Homo sapiens GN=CNPY2 PE=1 SV=1;tr|F8W031|F8W031_HUMAN Uncharacterized protein (Fragment) OS=Homo sa	5	2	2	2	24.5	11.662				31330000	56029000	37059000
F8VY01	F8VY01;Q6ZV73	tr|F8VY01|F8VY01_HUMAN FYVE, RhoGEF and PH domain-containing protein 6 OS=Homo sapiens GN=FGD6 PE=1 SV=1;sp|Q6ZV73|FGD6_HUMAN FYVE, RhoGEF and PH domain-containing protein 6 OS=Homo sapiens GN=FGD6 PE=1 SV=2	2	2	2	2	1.4	135.5
F8W1F5	F8W1F5;Q8IVF7;Q96PY5;B3KT32;Q8N4Y7;Q9NSL0;C9IZY8;Q6ZN96;B3KXD8	tr|F8W1F5|F8W1F5_HUMAN Formin-like protein 3 OS=Homo sapiens GN=FMNL3 PE=1 SV=1;sp|Q8IVF7|FMNL3_HUMAN Formin-like protein 3 OS=Homo sapiens GN=FMNL3 PE=1 SV=3;sp|Q96PY5|FMNL2_HUMAN Formin-like protein 2 OS=Homo sapiens GN=FMNL2 PE=1 SV=3	9	6	6	6	6.2	117.08	203710000	209730000	230650000	196240000	225520000	150560000
F8W1R7	F8W1R7;G3V1V0;P60660;G3V1Y7;J3KND3;G8JLA2;B7Z6Z4;Q6IBG5;F8VPF3;F8VZU9;F8W180;H0YI43;F8VXL3;F8W1I5;A0A024RB31;B4E368;P14649	tr|F8W1R7|F8W1R7_HUMAN Myosin light polypeptide 6 OS=Homo sapiens GN=MYL6 PE=1 SV=1;tr|G3V1V0|G3V1V0_HUMAN Myosin light polypeptide 6 OS=Homo sapiens GN=MYL6 PE=1 SV=1;sp|P60660|MYL6_HUMAN Myosin light polypeptide 6 OS=Homo sapiens GN=MYL6 PE=1 SV=2;tr|G3V	17	6	6	6	49	16.29	331260000	251650000	369660000	816820000	544700000	617610000
F8W7C6	F8W7C6;X5D7P1;A0A087WV22;X1WI28;X5D2T3;P27635	tr|F8W7C6|F8W7C6_HUMAN 60S ribosomal protein L10 OS=Homo sapiens GN=RPL10 PE=1 SV=2;tr|X5D7P1|X5D7P1_HUMAN Ribosomal protein L10 isoform C (Fragment) OS=Homo sapiens GN=RPL10 PE=2 SV=1;tr|A0A087WV22|A0A087WV22_HUMAN 60S ribosomal protein L10 OS=Homo sapien	6	2	2	2	19	18.565	51380000	50881000	97245000	157540000	77043000	63562000
F8WF27	F8WF27;F8WBG6;Q8NE91;P30408	tr|F8WF27|F8WF27_HUMAN Transmembrane 4 L6 family member 1 OS=Homo sapiens GN=TM4SF1 PE=1 SV=1;tr|F8WBG6|F8WBG6_HUMAN Transmembrane 4 L6 family member 1 OS=Homo sapiens GN=TM4SF1 PE=1 SV=1;tr|Q8NE91|Q8NE91_HUMAN TM4SF1 protein OS=Homo sapiens GN=TM4SF1 PE=1	4	1	1	1	8.9	10.989				13506000	45988000	346540000
F8WF69	F8WF69;P09496;C9J8P9	tr|F8WF69|F8WF69_HUMAN Clathrin light chain OS=Homo sapiens GN=CLTA PE=1 SV=1;sp|P09496|CLCA_HUMAN Clathrin light chain A OS=Homo sapiens GN=CLTA PE=1 SV=1;tr|C9J8P9|C9J8P9_HUMAN Clathrin light chain OS=Homo sapiens GN=CLTA PE=1 SV=1	3	5	5	5	15.4	27.818	225950000	532910000	1197800000	82425000	56068000	157610000
G3V1N2	G3V1N2	tr|G3V1N2|G3V1N2_HUMAN HCG1745306, isoform CRA_a OS=Homo sapiens GN=HBA2 PE=1 SV=1	1	5	1	1	30.9	11.948		124880000			302220000
G3V5M0	G3V5M0;G3V359;G3V3C7;G3V3M6;Q5TZP7;P27695;G3V5D9;A0A0C4DGK8;G3V5Q1;G3V3Y6;H7C4A8	tr|G3V5M0|G3V5M0_HUMAN DNA-(apurinic or apyrimidinic site) lyase (Fragment) OS=Homo sapiens GN=APEX1 PE=1 SV=1;tr|G3V359|G3V359_HUMAN DNA-(apurinic or apyrimidinic site) lyase (Fragment) OS=Homo sapiens GN=APEX1 PE=1 SV=1;tr|G3V3C7|G3V3C7_HUMAN DNA-(apurin	11	3	3	3	27.8	17.765				27941000	30000000
H0YJB9	H0YJB9;G3V4C6;Q5RLJ0;Q549M8;Q9Y224	tr|H0YJB9|H0YJB9_HUMAN RNA transcription, translation and transport factor (Fragment) OS=Homo sapiens GN=RTRAF PE=1 SV=1;tr|G3V4C6|G3V4C6_HUMAN RNA transcription, translation and transport factor OS=Homo sapiens GN=RTRAF PE=1 SV=1;tr|Q5RLJ0|Q5RLJ0_HUMAN CL	5	1	1	1	12.4	14.726				23684000
G3XAI2	G3XAI2;P07942;E7EPA6;Q8TAS6	tr|G3XAI2|G3XAI2_HUMAN Laminin subunit beta-1 OS=Homo sapiens GN=LAMB1 PE=1 SV=1;sp|P07942|LAMB1_HUMAN Laminin subunit beta-1 OS=Homo sapiens GN=LAMB1 PE=1 SV=2;tr|E7EPA6|E7EPA6_HUMAN Laminin subunit beta-1 OS=Homo sapiens GN=LAMB1 PE=1 SV=1;tr|Q8TAS6|Q8TA	4	16	16	16	10.9	200.48	1305500000	2362900000	1155800000	385890000	315850000	268670000
H7C0F8	H7C0F8;Q53GN8;G3XAK1;P26927	tr|H7C0F8|H7C0F8_HUMAN Hepatocyte growth factor-like protein (Fragment) OS=Homo sapiens GN=MST1 PE=1 SV=1;tr|Q53GN8|Q53GN8_HUMAN Macrophage stimulating 1 (Hepatocyte growth factor-like) variant (Fragment) OS=Homo sapiens PE=2 SV=1;tr|G3XAK1|G3XAK1_HUMAN He	4	1	1	1	7.2	20.983				23003000	38411000	29055000
Q96FB2	Q96FB2;G5E943;Q14542	tr|Q96FB2|Q96FB2_HUMAN SLC29A2 protein OS=Homo sapiens PE=1 SV=1;tr|G5E943|G5E943_HUMAN Equilibrative nucleoside transporter 2 OS=Homo sapiens GN=SLC29A2 PE=1 SV=1;sp|Q14542|S29A2_HUMAN Equilibrative nucleoside transporter 2 OS=Homo sapiens GN=SLC29A2 PE=1	3	1	1	1	3.3	38.765				70063000	42699000	58420000
Q6PKI6	Q6PKI6;H0Y449;P67809;A0JLU4;C9J5V9;Q2VIK8;Q7KZ24	tr|Q6PKI6|Q6PKI6_HUMAN YBX1 protein (Fragment) OS=Homo sapiens GN=YBX1 PE=2 SV=1;tr|H0Y449|H0Y449_HUMAN Nuclease-sensitive element-binding protein 1 (Fragment) OS=Homo sapiens GN=YBX1 PE=1 SV=1;sp|P67809|YBOX1_HUMAN Nuclease-sensitive element-binding prote	7	2	2	2	12.8	29.374
H0YID2	H0YID2;H0Y4J6;Q6FGX9;Q53EY8;Q5T9B7;P00568	tr|H0YID2|H0YID2_HUMAN Adenylate kinase isoenzyme 1 (Fragment) OS=Homo sapiens GN=AK1 PE=1 SV=1;tr|H0Y4J6|H0Y4J6_HUMAN Adenylate kinase isoenzyme 1 (Fragment) OS=Homo sapiens GN=AK1 PE=1 SV=1;tr|Q6FGX9|Q6FGX9_HUMAN Adenylate kinase isoenzyme 1 OS=Homo sapi	6	1	1	1	19.6	5.8316				51405000		32551000
H0Y4R1	H0Y4R1;P12268;B7Z1G4;Q6QE17;E7ETK5;Q6RUP8	tr|H0Y4R1|H0Y4R1_HUMAN Inosine-5-monophosphate dehydrogenase 2 (Fragment) OS=Homo sapiens GN=IMPDH2 PE=1 SV=1;sp|P12268|IMDH2_HUMAN Inosine-5-monophosphate dehydrogenase 2 OS=Homo sapiens GN=IMPDH2 PE=1 SV=2;tr|B7Z1G4|B7Z1G4_HUMAN cDNA FLJ61601, highly s	6	7	7	7	19.1	50.957	120570000	112860000	135250000	422650000	115090000	106390000
H0Y517	H0Y517;H7C1U3;Q5T0F9	tr|H0Y517|H0Y517_HUMAN Coiled-coil and C2 domain-containing protein 1B (Fragment) OS=Homo sapiens GN=CC2D1B PE=1 SV=1;tr|H7C1U3|H7C1U3_HUMAN Coiled-coil and C2 domain-containing protein 1B (Fragment) OS=Homo sapiens GN=CC2D1B PE=1 SV=2;sp|Q5T0F9|C2D1B_HUMA	3	3	3	3	5.1	69.548				30201000		38682000
H0Y7C8	H0Y7C8;O14657	tr|H0Y7C8|H0Y7C8_HUMAN Torsin-1B (Fragment) OS=Homo sapiens GN=TOR1B PE=1 SV=1;sp|O14657|TOR1B_HUMAN Torsin-1B OS=Homo sapiens GN=TOR1B PE=1 SV=2	2	1	1	1	9.9	15.557
H0YAG8	H0YAG8;Q2VIM7;Q6IRT1;Q6FI45;Q5U043;P11766	tr|H0YAG8|H0YAG8_HUMAN Alcohol dehydrogenase class-3 (Fragment) OS=Homo sapiens GN=ADH5 PE=1 SV=1;tr|Q2VIM7|Q2VIM7_HUMAN S-(hydroxymethyl)glutathione dehydrogenase (Fragment) OS=Homo sapiens PE=3 SV=1;tr|Q6IRT1|Q6IRT1_HUMAN S-(hydroxymethyl)glutathione deh	6	1	1	1	3.4	27.547
H0YAK0	H0YAK0;H0YAH3;Q86SF2	tr|H0YAK0|H0YAK0_HUMAN N-acetylgalactosaminyltransferase 7 (Fragment) OS=Homo sapiens GN=GALNT7 PE=1 SV=1;tr|H0YAH3|H0YAH3_HUMAN Polypeptide N-acetylgalactosaminyltransferase (Fragment) OS=Homo sapiens GN=GALNT7 PE=1 SV=1;sp|Q86SF2|GALT7_HUMAN N-acetylgala	3	1	1	1	5	23.19	36772000
H0YAR1	H0YAR1;W6I206;W8QRJ0;Q9Y4K0;B4DDQ4	tr|H0YAR1|H0YAR1_HUMAN Lysyl oxidase homolog 2 (Fragment) OS=Homo sapiens GN=LOXL2 PE=1 SV=1;tr|W6I206|W6I206_HUMAN Lysyl oxidase-like 2 delta e13 OS=Homo sapiens GN=LOXL2 PE=2 SV=1;tr|W8QRJ0|W8QRJ0_HUMAN Lysyl oxidase-like 2 protein isoform b (Fragment) O	5	3	3	3	22.2	22.279				415080000	222800000	484250000
H0YCQ8	H0YCQ8;Q7L2H7	tr|H0YCQ8|H0YCQ8_HUMAN Eukaryotic translation initiation factor 3 subunit M (Fragment) OS=Homo sapiens GN=EIF3M PE=1 SV=8;sp|Q7L2H7|EIF3M_HUMAN Eukaryotic translation initiation factor 3 subunit M OS=Homo sapiens GN=EIF3M PE=1 SV=1	2	1	1	1	7.3	25.092				34337000
H0YH81	H0YH81;Q0QEN7;V9HW31;P06576;F8W079;F8W0P7;H0YI37	tr|H0YH81|H0YH81_HUMAN ATP synthase subunit beta (Fragment) OS=Homo sapiens GN=ATP5B PE=1 SV=1;tr|Q0QEN7|Q0QEN7_HUMAN ATP synthase subunit beta (Fragment) OS=Homo sapiens GN=ATP5B PE=2 SV=1;tr|V9HW31|V9HW31_HUMAN ATP synthase subunit beta OS=Homo sapiens G	7	5	5	5	20.2	38.138	188810000	130490000	323670000	570470000	268900000	149890000
H0YLP6	H0YLP6;Q59F34;H0YMF4;H0YKD8;P46779	tr|H0YLP6|H0YLP6_HUMAN 60S ribosomal protein L28 OS=Homo sapiens GN=RPL28 PE=1 SV=1;tr|Q59F34|Q59F34_HUMAN Ribosomal protein L28 variant (Fragment) OS=Homo sapiens PE=2 SV=1;tr|H0YMF4|H0YMF4_HUMAN 60S ribosomal protein L28 OS=Homo sapiens GN=RPL28 PE=1 SV=	5	1	1	1	12.4	9.657	17877000			139060000	21780000
H0YKX9	H0YKX9	tr|H0YKX9|H0YKX9_HUMAN Annexin (Fragment) OS=Homo sapiens GN=ANXA2 PE=1 SV=1	1	9	1	1	82.8	14.556				442240000	319920000	80557000
H0YMZ1	H0YMZ1;H0YN18;H0YL69;P25789;H0YKT8;H0YMI6;H0YMA1;B2RDG0;H0YKS0;H0YLS6;H0YLC2	tr|H0YMZ1|H0YMZ1_HUMAN Proteasome subunit alpha type (Fragment) OS=Homo sapiens GN=PSMA4 PE=1 SV=8;tr|H0YN18|H0YN18_HUMAN Proteasome endopeptidase complex OS=Homo sapiens GN=PSMA4 PE=1 SV=1;tr|H0YL69|H0YL69_HUMAN Proteasome subunit alpha type (Fragment) OS	11	3	3	3	15.5	24.526		116730000	74304000	87454000	153950000	167520000
H3BLW5	H3BLW5	tr|H3BLW5|H3BLW5_HUMAN Neural cell adhesion molecule L1 (Fragment) OS=Homo sapiens GN=L1CAM PE=1 SV=1	1	3	2	2	18.3	16.722						79926000
H3BT44	H3BT44;H3BPQ9;Q59FQ8;H3BR82;H3BMF4;Q9H2V7	tr|H3BT44|H3BT44_HUMAN Protein spinster homolog 1 (Fragment) OS=Homo sapiens GN=SPNS1 PE=1 SV=1;tr|H3BPQ9|H3BPQ9_HUMAN Protein spinster homolog 1 (Fragment) OS=Homo sapiens GN=SPNS1 PE=1 SV=1;tr|Q59FQ8|Q59FQ8_HUMAN Spinster variant (Fragment) OS=Homo sapie	6	1	1	1	7.9	18.967
Q86WV2	Q86WV2;H3BPG0;H3BN72;H3BNV9;P13073	tr|Q86WV2|Q86WV2_HUMAN COX4I1 protein OS=Homo sapiens GN=COX4I1 PE=1 SV=1;tr|H3BPG0|H3BPG0_HUMAN Cytochrome c oxidase subunit 4 isoform 1, mitochondrial (Fragment) OS=Homo sapiens GN=COX4I1 PE=1 SV=1;tr|H3BN72|H3BN72_HUMAN Cytochrome c oxidase subunit 4 is	5	2	2	2	21.7	9.2906				10974000
H3BN98	H3BN98;I3L3P7;I3L246;B2R4W8;A8K7H3;P62244;H3BV27;H3BT37;I3L303;H3BPJ2;B7Z6R9;A0A024QYV7;Q15041	tr|H3BN98|H3BN98_HUMAN Uncharacterized protein (Fragment) OS=Homo sapiens PE=4 SV=2;tr|I3L3P7|I3L3P7_HUMAN 40S ribosomal protein S15a OS=Homo sapiens GN=RPS15A PE=1 SV=1;tr|I3L246|I3L246_HUMAN 40S ribosomal protein S15a OS=Homo sapiens GN=RPS15A PE=1 SV=1;	13	3	3	3	13.1	27.168	243020000	93994000	86097000	258220000	244660000	151040000
H3BQF1	H3BQF1;P07741;Q12898;H3BSW3;H3BQZ9;H3BQB1	tr|H3BQF1|H3BQF1_HUMAN Adenine phosphoribosyltransferase (Fragment) OS=Homo sapiens GN=APRT PE=1 SV=8;sp|P07741|APT_HUMAN Adenine phosphoribosyltransferase OS=Homo sapiens GN=APRT PE=1 SV=2;tr|Q12898|Q12898_HUMAN Adenine phosphoribosyltransferase (Fragment	6	2	2	2	14.2	16.323				60321000	48064000	60290000
H3BRG4	H3BRG4;P22695	tr|H3BRG4|H3BRG4_HUMAN Cytochrome b-c1 complex subunit 2, mitochondrial OS=Homo sapiens GN=UQCRC2 PE=1 SV=1;sp|P22695|QCR2_HUMAN Cytochrome b-c1 complex subunit 2, mitochondrial OS=Homo sapiens GN=UQCRC2 PE=1 SV=3	2	1	1	1	3.9	44.634				61688000
K4DIB9	K4DIB9;H3BRQ4;P50238	tr|K4DIB9|K4DIB9_HUMAN Uncharacterized protein (Fragment) OS=Homo sapiens PE=4 SV=1;tr|H3BRQ4|H3BRQ4_HUMAN Uncharacterized protein (Fragment) OS=Homo sapiens PE=1 SV=1;sp|P50238|CRIP1_HUMAN Cysteine-rich protein 1 OS=Homo sapiens GN=CRIP1 PE=1 SV=3	3	1	1	1	28.3	4.7533				343140000	334780000	270650000
Q5HYD9	Q5HYD9;H3BUX2;J3KNF8;O43169;D6RFH4	tr|Q5HYD9|Q5HYD9_HUMAN Uncharacterized protein DKFZp686M0619 (Fragment) OS=Homo sapiens GN=DKFZp686M0619 PE=2 SV=1;tr|H3BUX2|H3BUX2_HUMAN Cytochrome b5 type B OS=Homo sapiens GN=CYB5B PE=1 SV=1;tr|J3KNF8|J3KNF8_HUMAN Cytochrome b5 type B OS=Homo sapiens GN	5	2	2	2	49.5	11.873				263240000	88718000
H7BXY6	H7BXY6;Q8NG11;A6NEP9	tr|H7BXY6|H7BXY6_HUMAN Tetraspanin OS=Homo sapiens GN=TSPAN14 PE=1 SV=1;sp|Q8NG11|TSN14_HUMAN Tetraspanin-14 OS=Homo sapiens GN=TSPAN14 PE=1 SV=1;tr|A6NEP9|A6NEP9_HUMAN Tetraspanin (Fragment) OS=Homo sapiens GN=TSPAN14 PE=1 SV=2	3	2	2	2	9.9	23.918	187010000	244230000	128230000	61816000	60232000	72120000
X5D5A9	X5D5A9;H7BYH4;V9HWC9;P00441	tr|X5D5A9|X5D5A9_HUMAN Superoxide dismutase (Fragment) OS=Homo sapiens GN=SOD1 PE=4 SV=1;tr|H7BYH4|H7BYH4_HUMAN Superoxide dismutase [Cu-Zn] OS=Homo sapiens GN=SOD1 PE=1 SV=1;tr|V9HWC9|V9HWC9_HUMAN Superoxide dismutase [Cu-Zn] OS=Homo sapiens GN=HEL-S-44 P	4	1	1	1	30.8	3.9784					119830000	95729000
H7BYN4	H7BYN4;Q02241;H0YMJ4;H0YKQ5;H0YME6	tr|H7BYN4|H7BYN4_HUMAN Kinesin-like protein OS=Homo sapiens GN=KIF23 PE=1 SV=1;sp|Q02241|KIF23_HUMAN Kinesin-like protein KIF23 OS=Homo sapiens GN=KIF23 PE=1 SV=3	5	6	6	6	9.1	109.13		59249000		276900000	92491000	76128000
H7BZJ3	H7BZJ3	tr|H7BZJ3|H7BZJ3_HUMAN Protein disulfide-isomerase A3 (Fragment) OS=Homo sapiens GN=PDIA3 PE=1 SV=1	1	4	1	1	39.8	13.519				181800000	79999000	55436000
H7C3C4	H7C3C4	tr|H7C3C4|H7C3C4_HUMAN Anion exchange protein (Fragment) OS=Homo sapiens GN=SLC4A7 PE=1 SV=1	1	2	2	2	3.2	89.843				78033000	174920000	92185000
H7C4H2	H7C4H2;Q549N5;Q9Y5M8	tr|H7C4H2|H7C4H2_HUMAN Signal recognition particle receptor subunit beta (Fragment) OS=Homo sapiens GN=SRPRB PE=1 SV=1;tr|Q549N5|Q549N5_HUMAN Signal recognition particle receptor beta subunit OS=Homo sapiens GN=SRPRB PE=2 SV=1;sp|Q9Y5M8|SRPRB_HUMAN Signal	3	1	1	1	11.9	17.502		38592000		44940000
H9NL12	H9NL12;Q01628;H7BYV1;E9PS44;E9PQN9;A0A024R210;Q6IBB0;H9NL19;H9NKY4;P13164;Q01629;C9JQL5	tr|H9NL12|H9NL12_HUMAN IFITM3 OS=Homo sapiens GN=IFITM3 PE=4 SV=1;sp|Q01628|IFM3_HUMAN Interferon-induced transmembrane protein 3 OS=Homo sapiens GN=IFITM3 PE=1 SV=2;tr|H7BYV1|H7BYV1_HUMAN Interferon-induced transmembrane protein 2 (Fragment) OS=Homo sapie	12	2	2	2	30.1	14.444	257000000	502930000	401110000	213010000	136940000	169840000
H9ZYJ2	H9ZYJ2;P10599	tr|H9ZYJ2|H9ZYJ2_HUMAN Thioredoxin OS=Homo sapiens GN=TXN PE=2 SV=1;sp|P10599|THIO_HUMAN Thioredoxin OS=Homo sapiens GN=TXN PE=1 SV=3	2	5	5	5	40	11.737	198290000	329860000	344610000	2170800000	2089800000	2279800000
I3L0V0	I3L0V0;I3L3M2;Q6P2E9	tr|I3L0V0|I3L0V0_HUMAN Enhancer of mRNA-decapping protein 4 (Fragment) OS=Homo sapiens GN=EDC4 PE=1 SV=1;tr|I3L3M2|I3L3M2_HUMAN Enhancer of mRNA-decapping protein 4 (Fragment) OS=Homo sapiens GN=EDC4 PE=1 SV=8;sp|Q6P2E9|EDC4_HUMAN Enhancer of mRNA-decappin	3	1	1	1	12.3	16.946	14798000	19277000
I3L1Y9	I3L1Y9;Q96CP2	tr|I3L1Y9|I3L1Y9_HUMAN FLYWCH family member 2 OS=Homo sapiens GN=FLYWCH2 PE=1 SV=1;sp|Q96CP2|FWCH2_HUMAN FLYWCH family member 2 OS=Homo sapiens GN=FLYWCH2 PE=1 SV=1	2	1	1	1	8.3	15.604
I3L4C2	I3L4C2;Q9UQB8;B4DQ43;B4DMV0;B3KPV9;B4DWA1;I3L2M4;I3L1C8;I3L125;I3L327;I3L2J6;I3L113;I3L526;I3L0M4;I3L3J7;I3L3C6;I3L0Y9;I3L3C5;I3L4A3	tr|I3L4C2|I3L4C2_HUMAN Brain-specific angiogenesis inhibitor 1-associated protein 2 OS=Homo sapiens GN=BAIAP2 PE=1 SV=1;sp|Q9UQB8|BAIP2_HUMAN Brain-specific angiogenesis inhibitor 1-associated protein 2 OS=Homo sapiens GN=BAIAP2 PE=1 SV=1;tr|B4DQ43|B4DQ43_	19	12	12	12	26	61.381	268780000	285930000	391510000	336130000	227690000	248490000
I3L4X2	I3L4X2;P33527;Q9UQ98;A0A0A0MS99;Q68CP7;G0ZCM3;Q9BV39;G0ZCM4;G0ZCM6;G0ZCM5	tr|I3L4X2|I3L4X2_HUMAN Multidrug resistance-associated protein 1 (Fragment) OS=Homo sapiens GN=ABCC1 PE=1 SV=1;sp|P33527|MRP1_HUMAN Multidrug resistance-associated protein 1 OS=Homo sapiens GN=ABCC1 PE=1 SV=3;tr|Q9UQ98|Q9UQ98_HUMAN Multidrug resistance pro	10	16	16	16	14.7	160.44	208550000	127550000	75929000	1155200000	446070000	1072400000
J3KMX5	J3KMX5;P62277	tr|J3KMX5|J3KMX5_HUMAN 40S ribosomal protein S13 OS=Homo sapiens GN=RPS13 PE=1 SV=1;sp|P62277|RS13_HUMAN 40S ribosomal protein S13 OS=Homo sapiens GN=RPS13 PE=1 SV=2	2	1	1	1	10.1	16.733				105810000	70786000
J3KNQ4	J3KNQ4;Q9NVD7;B7Z952;E9PS97	tr|J3KNQ4|J3KNQ4_HUMAN Alpha-parvin OS=Homo sapiens GN=PARVA PE=1 SV=1;sp|Q9NVD7|PARVA_HUMAN Alpha-parvin OS=Homo sapiens GN=PARVA PE=1 SV=1;tr|B7Z952|B7Z952_HUMAN cDNA FLJ54827, highly similar to Alpha-parvin OS=Homo sapiens PE=2 SV=1;tr|E9PS97|E9PS97_HUM	4	4	3	4	11.9	46.589		34381000	96763000	29936000	34220000	34879000
J3KRE2	J3KRE2;J3KTF8;V9HWE8;J3QQX2;P52565;J3KS60;J3QW41;A0A0S2Z3D9;J3KRY1	tr|J3KRE2|J3KRE2_HUMAN Rho GDP-dissociation inhibitor 1 OS=Homo sapiens GN=ARHGDIA PE=1 SV=1;tr|J3KTF8|J3KTF8_HUMAN Rho GDP-dissociation inhibitor 1 (Fragment) OS=Homo sapiens GN=ARHGDIA PE=1 SV=8;tr|V9HWE8|V9HWE8_HUMAN Epididymis secretory sperm binding p	9	5	5	5	49.6	14.814	207590000	248000000	344370000	371110000	213100000	263630000
J3QLI9	J3QLI9;Q7Z5A3;P62314	tr|J3QLI9|J3QLI9_HUMAN Small nuclear ribonucleoprotein Sm D1 OS=Homo sapiens GN=SNRPD1 PE=1 SV=1;tr|Q7Z5A3|Q7Z5A3_HUMAN Small nuclear ribonucleoprotein Sm D1 OS=Homo sapiens GN=SNRPD1 PE=2 SV=1;sp|P62314|SMD1_HUMAN Small nuclear ribonucleoprotein Sm D1 OS=	3	1	1	1	26.7	8.3926				27729000
Q7Z3N6	Q7Z3N6;K7EIG7;J3QRN6;O94832;Q8N618;J3KRL0	tr|Q7Z3N6|Q7Z3N6_HUMAN Uncharacterized protein DKFZp686A01173 (Fragment) OS=Homo sapiens GN=DKFZp686A01173 PE=2 SV=1;tr|K7EIG7|K7EIG7_HUMAN Unconventional myosin-Id OS=Homo sapiens GN=MYO1D PE=1 SV=1;tr|J3QRN6|J3QRN6_HUMAN Unconventional myosin-Id OS=Homo	6	2	2	2	2.9	105.8						15693000
J3QRS3	J3QRS3;P19105;O14950;Q2F834;Q53HL1;Q71U02;Q6IBG1;P24844;J3KTJ1	tr|J3QRS3|J3QRS3_HUMAN Myosin regulatory light chain 12A OS=Homo sapiens GN=MYL12A PE=1 SV=1;sp|P19105|ML12A_HUMAN Myosin regulatory light chain 12A OS=Homo sapiens GN=MYL12A PE=1 SV=2;sp|O14950|ML12B_HUMAN Myosin regulatory light chain 12B OS=Homo sapiens	9	5	5	5	27.7	20.457	52644000	118140000	152120000	326330000	200190000	129910000
J3QSS1	J3QSS1;P55017	tr|J3QSS1|J3QSS1_HUMAN Solute carrier family 12 member 3 OS=Homo sapiens GN=SLC12A3 PE=1 SV=1;sp|P55017|S12A3_HUMAN Solute carrier family 12 member 3 OS=Homo sapiens GN=SLC12A3 PE=1 SV=3	2	3	3	3	4.1	113.01				56953000	39593000	50994000
Q05BS0	Q05BS0;Q6P1R0;Q3B770;Q7Z5T5;Q24JU4;J9R021;Q14152	tr|Q05BS0|Q05BS0_HUMAN Eukaryotic translation initiation factor 3 subunit A (Fragment) OS=Homo sapiens GN=EIF3A PE=2 SV=1;tr|Q6P1R0|Q6P1R0_HUMAN Eukaryotic translation initiation factor 3 subunit A (Fragment) OS=Homo sapiens GN=EIF3A PE=2 SV=1;tr|Q3B770|Q3	7	3	3	3	6	74.666	37316000					18340000
K7EJT5	K7EJT5;K7EP65;K7EKS7;K7ELC4;K7EMH1;K7ERI7;Q7Z4W8;P35268	tr|K7EJT5|K7EJT5_HUMAN 60S ribosomal protein L22 (Fragment) OS=Homo sapiens GN=RPL22 PE=1 SV=1;tr|K7EP65|K7EP65_HUMAN 60S ribosomal protein L22 (Fragment) OS=Homo sapiens GN=RPL22 PE=1 SV=1;tr|K7EKS7|K7EKS7_HUMAN 60S ribosomal protein L22 OS=Homo sapiens G	8	1	1	1	23.4	5.0827	86104000		63039000	115280000		31127000
K7EP07	K7EP07;K7EK42;Q99426	tr|K7EP07|K7EP07_HUMAN Tubulin-folding cofactor B (Fragment) OS=Homo sapiens GN=TBCB PE=1 SV=8;tr|K7EK42|K7EK42_HUMAN Tubulin-folding cofactor B OS=Homo sapiens GN=TBCB PE=1 SV=1;sp|Q99426|TBCB_HUMAN Tubulin-folding cofactor B OS=Homo sapiens GN=TBCB PE=1	3	1	1	1	6.5	19.251
K7EK77	K7EK77;V9HW26;P25705;B4DGW3;K7EQH4;K7EJP1;K7ENJ4;K7ERX7	tr|K7EK77|K7EK77_HUMAN ATP synthase subunit alpha, mitochondrial (Fragment) OS=Homo sapiens GN=ATP5A1 PE=1 SV=1;tr|V9HW26|V9HW26_HUMAN ATP synthase subunit alpha OS=Homo sapiens GN=HEL-S-123m PE=2 SV=1;sp|P25705|ATPA_HUMAN ATP synthase subunit alpha, mitoc	8	4	4	4	21.7	22.199		130020000		263640000	172630000	433900000
K7EKE8	K7EKE8;Q9UEI6;Q92692;Q7Z457	tr|K7EKE8|K7EKE8_HUMAN Nectin-2 (Fragment) OS=Homo sapiens GN=NECTIN2 PE=1 SV=1;tr|Q9UEI6|Q9UEI6_HUMAN Polio virus related protein 2, alpha isoform (Fragment) OS=Homo sapiens PE=4 SV=1;sp|Q92692|NECT2_HUMAN Nectin-2 OS=Homo sapiens GN=NECTIN2 PE=1 SV=1;tr|	4	2	2	2	12.4	22.642				30867000	26563000	19496000
K7EP16	K7EP16;K7ER90;K7EL20;Q6IAM0;O75821	tr|K7EP16|K7EP16_HUMAN Eukaryotic translation initiation factor 3 subunit G (Fragment) OS=Homo sapiens GN=EIF3G PE=1 SV=1;tr|K7ER90|K7ER90_HUMAN Eukaryotic translation initiation factor 3 subunit G (Fragment) OS=Homo sapiens GN=EIF3G PE=1 SV=1;tr|K7EL20|K7	5	1	1	1	11.9	13.212				23329000
K7EMK9	K7EMK9;O43688;Q59EW5;A0A0J9YXA3	tr|K7EMK9|K7EMK9_HUMAN Phospholipid phosphatase 2 (Fragment) OS=Homo sapiens GN=PLPP2 PE=1 SV=2;sp|O43688|PLPP2_HUMAN Phospholipid phosphatase 2 OS=Homo sapiens GN=PLPP2 PE=1 SV=1;tr|Q59EW5|Q59EW5_HUMAN Phosphatidic acid phosphatase type 2C isoform 3 varia	4	2	2	2	12.4	19.766				139080000	51081000	40644000
K7EN27	K7EN27;V9HWC2;Q99497;K7ELW0	tr|K7EN27|K7EN27_HUMAN Protein/nucleic acid deglycase DJ-1 (Fragment) OS=Homo sapiens GN=PARK7 PE=1 SV=1;tr|V9HWC2|V9HWC2_HUMAN Epididymis secretory sperm binding protein Li 67p OS=Homo sapiens GN=HEL-S-67p PE=2 SV=1;sp|Q99497|PARK7_HUMAN Protein/nucleic a	4	3	3	3	30	17.002				155790000	109200000	78492000
K7EPQ7	K7EPQ7;Q5BJH7	tr|K7EPQ7|K7EPQ7_HUMAN Protein YIF1B OS=Homo sapiens GN=YIF1B PE=1 SV=1;sp|Q5BJH7|YIF1B_HUMAN Protein YIF1B OS=Homo sapiens GN=YIF1B PE=1 SV=1	2	1	1	1	5.2	26.924
K7ES11	K7ES11;Q9C0C9	tr|K7ES11|K7ES11_HUMAN (E3-independent) E2 ubiquitin-conjugating enzyme (Fragment) OS=Homo sapiens GN=UBE2O PE=1 SV=1;sp|Q9C0C9|UBE2O_HUMAN (E3-independent) E2 ubiquitin-conjugating enzyme OS=Homo sapiens GN=UBE2O PE=1 SV=3	2	1	1	1	1.5	88.749					15494000
K7ESL0	K7ESL0;P19623	tr|K7ESL0|K7ESL0_HUMAN Spermidine synthase (Fragment) OS=Homo sapiens GN=SRM PE=1 SV=1;sp|P19623|SPEE_HUMAN Spermidine synthase OS=Homo sapiens GN=SRM PE=1 SV=1	2	1	1	1	17.6	12.982				23293000
K9JA46	K9JA46;P07900;Q2VPJ6;Q8TBA7;Q86U12;O75322;Q96HX7;G3V2J8;Q58FG0;B4DTA5;Q86SX1;Q14568;Q58FF9;Q58FG1	tr|K9JA46|K9JA46_HUMAN Epididymis luminal secretory protein 52 OS=Homo sapiens GN=EL52 PE=2 SV=1;sp|P07900|HS90A_HUMAN Heat shock protein HSP 90-alpha OS=Homo sapiens GN=HSP90AA1 PE=1 SV=5;tr|Q2VPJ6|Q2VPJ6_HUMAN HSP90AA1 protein (Fragment) OS=Homo sapiens	14	28	18	28	38.7	84.659	2598500000	2451800000	3857200000	9390400000	9991600000	7348900000
L0R599	L0R599	tr|L0R599|L0R599_HUMAN Alternative protein CIRH1A OS=Homo sapiens GN=CIRH1A PE=4 SV=1	1	1	1	1	23.1	7.695	147160000	124490000	159980000	118600000	114870000	102920000
L7RT22	L7RT22;P18084;D3DNA1;H7C5U2;H7C4W1;V9GZ57;V9GYZ1;H7C580	tr|L7RT22|L7RT22_HUMAN Integrin beta OS=Homo sapiens GN=ITGB5 PE=2 SV=1;sp|P18084|ITB5_HUMAN Integrin beta-5 OS=Homo sapiens GN=ITGB5 PE=1 SV=1;tr|D3DNA1|D3DNA1_HUMAN Integrin beta OS=Homo sapiens GN=ITGB5 PE=3 SV=1;tr|H7C5U2|H7C5U2_HUMAN Integrin beta (Fr	8	9	9	9	15.1	88.053	152770000	240630000	246230000	286870000	169120000	68096000
L8E7U3	L8E7U3	tr|L8E7U3|L8E7U3_HUMAN Alternative protein TAX1BP1 OS=Homo sapiens GN=TAX1BP1 PE=4 SV=1	1	1	1	1	19.1	7.9065	44613000	38977000	39868000	60721000	45723000	422980000
M0QXU7	M0QXU7;Q9UPE4;Q53G69;O43615	tr|M0QXU7|M0QXU7_HUMAN Mitochondrial import inner membrane translocase subunit TIM44 (Fragment) OS=Homo sapiens GN=TIMM44 PE=1 SV=1;tr|Q9UPE4|Q9UPE4_HUMAN Mitochondrial import inner membrane translocase subunit TIM44 OS=Homo sapiens GN=hTIM44 PE=2 SV=1;tr|	4	1	1	1	4	31.16
M0QZH0	M0QZH0;Q96D15	tr|M0QZH0|M0QZH0_HUMAN Reticulocalbin-3 (Fragment) OS=Homo sapiens GN=RCN3 PE=1 SV=1;sp|Q96D15|RCN3_HUMAN Reticulocalbin-3 OS=Homo sapiens GN=RCN3 PE=1 SV=1	2	1	1	1	7.1	19.813
M0QZL9	M0QZL9	tr|M0QZL9|M0QZL9_HUMAN Lipolysis-stimulated lipoprotein receptor (Fragment) OS=Homo sapiens GN=LSR PE=1 SV=1	1	1	1	1	14.9	11.965
M0R0W6	M0R0W6;P30530	tr|M0R0W6|M0R0W6_HUMAN Tyrosine-protein kinase receptor UFO OS=Homo sapiens GN=AXL PE=1 SV=1;sp|P30530|UFO_HUMAN Tyrosine-protein kinase receptor UFO OS=Homo sapiens GN=AXL PE=1 SV=3	2	1	1	1	1.8	69.23
M0R1M5	M0R1M5;M0R3H0;Q6IPX4;P62249;M0QX76;M0R210;B4DP32	tr|M0R1M5|M0R1M5_HUMAN 40S ribosomal protein S16 (Fragment) OS=Homo sapiens GN=RPS16 PE=1 SV=1;tr|M0R3H0|M0R3H0_HUMAN 40S ribosomal protein S16 OS=Homo sapiens GN=RPS16 PE=1 SV=1;tr|Q6IPX4|Q6IPX4_HUMAN 40S ribosomal protein S16 OS=Homo sapiens GN=RPS16 PE=	7	3	3	3	29.4	9.366	126890000	102100000	122610000	190250000	176250000	178160000
O00186	O00186	sp|O00186|STXB3_HUMAN Syntaxin-binding protein 3 OS=Homo sapiens GN=STXBP3 PE=1 SV=2	1	7	7	7	13	67.764		165160000	145950000	131350000	149100000	89908000
O00187	O00187	sp|O00187|MASP2_HUMAN Mannan-binding lectin serine protease 2 OS=Homo sapiens GN=MASP2 PE=1 SV=4	1	1	1	1	1.9	75.702		17798000				21353000
O00231	O00231;B4DTS5;J3QRY4;J3QS13	sp|O00231|PSD11_HUMAN 26S proteasome non-ATPase regulatory subunit 11 OS=Homo sapiens GN=PSMD11 PE=1 SV=3;tr|B4DTS5|B4DTS5_HUMAN cDNA FLJ58882, highly similar to 26S proteasome non-ATPase regulatory subunit 11 OS=Homo sapiens PE=2 SV=1	4	9	9	9	27	47.463			53302000	312630000	99979000	148770000
Q6IB11	Q6IB11;O00264	tr|Q6IB11|Q6IB11_HUMAN PGRMC1 protein OS=Homo sapiens GN=PGRMC1 PE=2 SV=1;sp|O00264|PGRC1_HUMAN Membrane-associated progesterone receptor component 1 OS=Homo sapiens GN=PGRMC1 PE=1 SV=3	2	3	3	3	24.6	21.671				48212000
Q5SRT3	Q5SRT3;Q53FB0;O00299;A0A1U9X8Y4	tr|Q5SRT3|Q5SRT3_HUMAN Chloride intracellular channel protein OS=Homo sapiens GN=CLIC1 PE=2 SV=2;tr|Q53FB0|Q53FB0_HUMAN Chloride intracellular channel protein (Fragment) OS=Homo sapiens PE=2 SV=1;sp|O00299|CLIC1_HUMAN Chloride intracellular channel protein	4	8	8	8	53.9	26.922	43921000	155970000	70728000	2361000000	1855800000	1312900000
O00461	O00461;F8W785	sp|O00461|GOLI4_HUMAN Golgi integral membrane protein 4 OS=Homo sapiens GN=GOLIM4 PE=1 SV=1;tr|F8W785|F8W785_HUMAN Golgi integral membrane protein 4 OS=Homo sapiens GN=GOLIM4 PE=1 SV=1	2	6	6	6	10.3	81.879				179490000	143350000	207510000
O00468	O00468;A0A087X208;Q5XG79;H0Y5U1;B3KMM7;Q15952	sp|O00468|AGRIN_HUMAN Agrin OS=Homo sapiens GN=AGRN PE=1 SV=5;tr|A0A087X208|A0A087X208_HUMAN Agrin OS=Homo sapiens GN=AGRN PE=1 SV=1;tr|Q5XG79|Q5XG79_HUMAN AGRN protein (Fragment) OS=Homo sapiens GN=AGRN PE=2 SV=1	6	9	9	9	6	217.23		195040000	201350000	233450000	125940000	131200000
O14745	O14745;J3QRP6;B2R6A3;B3KSV9	sp|O14745|NHRF1_HUMAN Na(+)/H(+) exchange regulatory cofactor NHE-RF1 OS=Homo sapiens GN=SLC9A3R1 PE=1 SV=4;tr|J3QRP6|J3QRP6_HUMAN Na(+)/H(+) exchange regulatory cofactor NHE-RF1 (Fragment) OS=Homo sapiens GN=SLC9A3R1 PE=1 SV=1;tr|B2R6A3|B2R6A3_HUMAN Na(+)	4	5	5	5	18.2	38.868			194660000	159810000	134500000	98195000
Q6FHJ5	Q6FHJ5;O14828	tr|Q6FHJ5|Q6FHJ5_HUMAN Secretory carrier-associated membrane protein (Fragment) OS=Homo sapiens GN=SCAMP3 PE=2 SV=1;sp|O14828|SCAM3_HUMAN Secretory carrier-associated membrane protein 3 OS=Homo sapiens GN=SCAMP3 PE=1 SV=3	2	1	1	1	4.6	38.242	39429000	41974000			24956000
O14929	O14929	sp|O14929|HAT1_HUMAN Histone acetyltransferase type B catalytic subunit OS=Homo sapiens GN=HAT1 PE=1 SV=1	1	1	1	1	4.3	49.512				17008000
O14980	O14980;B3KWD0;B7ZB16;B4DR01;C9J673;C9JKM9	sp|O14980|XPO1_HUMAN Exportin-1 OS=Homo sapiens GN=XPO1 PE=1 SV=1;tr|B3KWD0|B3KWD0_HUMAN cDNA FLJ42779 fis, clone BRAWH3005300, highly similar to Exportin-1 OS=Homo sapiens PE=2 SV=1;tr|B7ZB16|B7ZB16_HUMAN cDNA, FLJ79380, highly similar to Exportin-1 OS=Ho	6	5	5	5	4	123.38				81131000
O15031	O15031;Q3LIB1;Q2TBE4;E2PU09;A0PK02;A6QRG9;A0A087WU36;Q16293;A6QRH1;H0Y6J7	sp|O15031|PLXB2_HUMAN Plexin-B2 OS=Homo sapiens GN=PLXNB2 PE=1 SV=3;tr|Q3LIB1|Q3LIB1_HUMAN Uncharacterized protein Nbla00445 (Fragment) OS=Homo sapiens GN=Nbla00445 PE=2 SV=1	10	20	20	20	14.6	205.12	122280000	71839000	145350000	1368000000	490700000	418140000
Q53R19	Q53R19;O15144;A0A024R408;Q9BXV5;G5E9S7;C9JTV5;G5E9J0;H7C3F9	tr|Q53R19|Q53R19_HUMAN Arp2/3 complex 34 kDa subunit OS=Homo sapiens GN=ARPC2 PE=2 SV=1;sp|O15144|ARPC2_HUMAN Actin-related protein 2/3 complex subunit 2 OS=Homo sapiens GN=ARPC2 PE=1 SV=1;tr|A0A024R408|A0A024R408_HUMAN Arp2/3 complex 34 kDa subunit OS=Hom	8	4	4	4	12.3	34.333	95536000	74900000	90047000	146460000	120220000	159210000
U3KQM0	U3KQM0;O15173	tr|U3KQM0|U3KQM0_HUMAN Membrane-associated progesterone receptor component 2 OS=Homo sapiens GN=PGRMC2 PE=1 SV=1;sp|O15173|PGRC2_HUMAN Membrane-associated progesterone receptor component 2 OS=Homo sapiens GN=PGRMC2 PE=1 SV=1	2	1	1	1	19.8	10.515
O15230	O15230;A0A087WYH7;A0A075B783;Q566Q1;A0A0A0MSA0;B0YJ32;Q16787	sp|O15230|LAMA5_HUMAN Laminin subunit alpha-5 OS=Homo sapiens GN=LAMA5 PE=1 SV=8	7	22	22	22	8	399.73	205290000	375520000	276190000	412060000	238610000	306560000
O15371	O15371;B0QYA5;B4E1K8;B0QYA4;B0QYA8;B0QYA6	sp|O15371|EIF3D_HUMAN Eukaryotic translation initiation factor 3 subunit D OS=Homo sapiens GN=EIF3D PE=1 SV=1;tr|B0QYA5|B0QYA5_HUMAN Eukaryotic translation initiation factor 3 subunit D (Fragment) OS=Homo sapiens GN=EIF3D PE=1 SV=1;tr|B4E1K8|B4E1K8_HUMAN E	6	3	3	3	6.2	63.972				37848000		39518000
Q59H05	Q59H05;O15438;D3DTY0;Q96QA9	tr|Q59H05|Q59H05_HUMAN ATP-binding cassette, sub-family C, member 3 isoform MRP3 variant (Fragment) OS=Homo sapiens PE=2 SV=1;sp|O15438|MRP3_HUMAN Canalicular multispecific organic anion transporter 2 OS=Homo sapiens GN=ABCC3 PE=1 SV=3;tr|D3DTY0|D3DTY0_HUM	4	2	2	2	2	169.97				18732000	12130000
O43854	O43854;B7Z865	sp|O43854|EDIL3_HUMAN EGF-like repeat and discoidin I-like domain-containing protein 3 OS=Homo sapiens GN=EDIL3 PE=1 SV=1	2	16	16	16	43.3	53.764	1035300000	411750000	219150000	26484000000	20881000000	24351000000
Q6FHY3	Q6FHY3;O60354;P23490	tr|Q6FHY3|Q6FHY3_HUMAN LOR protein OS=Homo sapiens GN=LOR PE=2 SV=1;tr|O60354|O60354_HUMAN Loricrin OS=Homo sapiens PE=2 SV=1;sp|P23490|LORI_HUMAN Loricrin OS=Homo sapiens GN=LOR PE=1 SV=2	3	1	1	1	3.8	26.019
O60361	O60361;Q6FHN3;P22392	sp|O60361|NDK8_HUMAN Putative nucleoside diphosphate kinase OS=Homo sapiens GN=NME2P1 PE=5 SV=1;tr|Q6FHN3|Q6FHN3_HUMAN Nucleoside diphosphate kinase OS=Homo sapiens GN=NME2 PE=2 SV=1;sp|P22392|NDKB_HUMAN Nucleoside diphosphate kinase B OS=Homo sapiens GN=N	3	5	1	1	40.9	15.529				73344000	45018000	73386000
O60701	O60701;E7ER83;E7ETF4;E7EV97;E7ER95;Q9NQ82;D6RHF4;Q9NY20;E9PBD2;Q9NQ81	sp|O60701|UGDH_HUMAN UDP-glucose 6-dehydrogenase OS=Homo sapiens GN=UGDH PE=1 SV=1;tr|E7ER83|E7ER83_HUMAN UDP-glucose 6-dehydrogenase (Fragment) OS=Homo sapiens GN=UGDH PE=1 SV=1;tr|E7ETF4|E7ETF4_HUMAN UDP-glucose 6-dehydrogenase (Fragment) OS=Homo sapiens	10	6	6	6	17.4	55.023	37612000	39779000	49739000	672110000	177580000	537260000
V9HWG7	V9HWG7;Q53H17;Q53GN4;Q59ER5;O75083;B3KXN4;D6RD66;B4DY05;B4DS71	tr|V9HWG7|V9HWG7_HUMAN Epididymis secretory protein Li 52 OS=Homo sapiens GN=HEL-S-52 PE=2 SV=1;tr|Q53H17|Q53H17_HUMAN WD repeat-containing protein 1 isoform 1 variant (Fragment) OS=Homo sapiens PE=2 SV=1;tr|Q53GN4|Q53GN4_HUMAN WD repeat domain 1, isoform	9	9	9	9	25.1	66.193	48907000	70387000	36111000	642090000	454030000	504930000
O75340	O75340;A0A024QZ42;Q53FC3;H0Y9X3;A0A087WZ38	sp|O75340|PDCD6_HUMAN Programmed cell death protein 6 OS=Homo sapiens GN=PDCD6 PE=1 SV=1;tr|A0A024QZ42|A0A024QZ42_HUMAN HCG1985580, isoform CRA_c OS=Homo sapiens GN=PDCD6 PE=1 SV=1;tr|Q53FC3|Q53FC3_HUMAN Programmed cell death 6 variant (Fragment) OS=Homo s	5	5	5	5	23	21.868	632160000	750520000	569170000	1753600000	2465400000	3002400000
Q9UF24	Q9UF24;Q53FM7;O75489	tr|Q9UF24|Q9UF24_HUMAN Uncharacterized protein DKFZp586K0821 (Fragment) OS=Homo sapiens GN=DKFZp586K0821 PE=2 SV=1;tr|Q53FM7|Q53FM7_HUMAN NADH dehydrogenase (Ubiquinone) Fe-S protein 3, 30kDa (NADH-coenzyme Q reductase) variant (Fragment) OS=Homo sapiens P	3	1	1	1	6.8	22.218				17682000
Q6IB58	Q6IB58;Q5ST80;Q53HQ0;O75955;A0A140T9R1;A0A140T9X0;A2AB12;A2VCL5;A2AB09;A2AB10;A0A140T9C3;A0A140T959;A2AB13;A0A140T9W4;A0A0G2JJQ6;A0A140T9B1;A0A140T957;A0A140T910;A2AB11;A0A140T907;A0A140T905;A0A140T974;A2ABJ5	tr|Q6IB58|Q6IB58_HUMAN FLOT1 protein OS=Homo sapiens GN=FLOT1 PE=2 SV=1;tr|Q5ST80|Q5ST80_HUMAN FLOT1 OS=Homo sapiens GN=FLOT1 PE=2 SV=1;tr|Q53HQ0|Q53HQ0_HUMAN Flotillin 1 variant (Fragment) OS=Homo sapiens PE=2 SV=1;sp|O75955|FLOT1_HUMAN Flotillin-1 OS=Hom	23	7	7	7	21.3	47.337	110230000	69557000	170090000	551100000	381640000	405060000
O76095	O76095	sp|O76095|JTB_HUMAN Protein JTB OS=Homo sapiens GN=JTB PE=1 SV=1	1	1	1	1	8.9	16.358
O94804	O94804;H0YB71	sp|O94804|STK10_HUMAN Serine/threonine-protein kinase 10 OS=Homo sapiens GN=STK10 PE=1 SV=1	2	3	3	3	3.9	112.13	26253000	37693000		40350000
O94906	O94906	sp|O94906|PRP6_HUMAN Pre-mRNA-processing factor 6 OS=Homo sapiens GN=PRPF6 PE=1 SV=1	1	1	1	1	1.6	106.92				29811000
O94919	O94919	sp|O94919|ENDD1_HUMAN Endonuclease domain-containing 1 protein OS=Homo sapiens GN=ENDOD1 PE=1 SV=2	1	1	1	1	2.6	55.016		45980000
Q8NHP1	Q8NHP1;O95154	sp|Q8NHP1|ARK74_HUMAN Aflatoxin B1 aldehyde reductase member 4 OS=Homo sapiens GN=AKR7L PE=1 SV=6;sp|O95154|ARK73_HUMAN Aflatoxin B1 aldehyde reductase member 3 OS=Homo sapiens GN=AKR7A3 PE=1 SV=2	2	1	1	1	3	36.963						11724000
Q59HG1	Q59HG1;O95239;B3KNC0;Q6PKB2	tr|Q59HG1|Q59HG1_HUMAN Chromosome-associated kinesin KIF4A variant (Fragment) OS=Homo sapiens PE=2 SV=1;sp|O95239|KIF4A_HUMAN Chromosome-associated kinesin KIF4A OS=Homo sapiens GN=KIF4A PE=1 SV=3;tr|B3KNC0|B3KNC0_HUMAN cDNA FLJ14204 fis, clone NT2RP300313	4	4	4	4	3.6	140.34	57775000	97131000		24113000	59878000	100280000
O95373	O95373;B3KQG6;E9PLB2	sp|O95373|IPO7_HUMAN Importin-7 OS=Homo sapiens GN=IPO7 PE=1 SV=1;tr|B3KQG6|B3KQG6_HUMAN cDNA FLJ90427 fis, clone NT2RP3000481, highly similar to Importin-7 OS=Homo sapiens PE=2 SV=1	3	8	7	8	11.6	119.52				174440000	75195000	141120000
O95433	O95433;G3V3W9;H0YJU2;H0YJG7	sp|O95433|AHSA1_HUMAN Activator of 90 kDa heat shock protein ATPase homolog 1 OS=Homo sapiens GN=AHSA1 PE=1 SV=1;tr|G3V3W9|G3V3W9_HUMAN Activator of 90 kDa heat shock protein ATPase homolog 1 OS=Homo sapiens GN=AHSA1 PE=1 SV=1;tr|H0YJU2|H0YJU2_HUMAN Activa	4	2	2	2	6.2	38.274					30128000
Q5TIH2	Q5TIH2;O95562	tr|Q5TIH2|Q5TIH2_HUMAN Vesicle transport protein OS=Homo sapiens GN=SFT2D2 PE=1 SV=1;sp|O95562|SFT2B_HUMAN Vesicle transport protein SFT2B OS=Homo sapiens GN=SFT2D2 PE=1 SV=1	2	1	1	1	9.3	11.756				50009000	40535000	43789000
O95782	O95782;B4DXJ6;Q8N9K4;E9PPZ3;E9PS94;E9PQP4;E9PPY8;Q59FN8;A0A0G2JS17;A0A0G2JQT9;H0YDE9;H0YEG0;B3KMI7;A0A0G2JRF9;A0A0G2JQA4;E9PR62	sp|O95782|AP2A1_HUMAN AP-2 complex subunit alpha-1 OS=Homo sapiens GN=AP2A1 PE=1 SV=3;tr|B4DXJ6|B4DXJ6_HUMAN cDNA FLJ61453, highly similar to Adapter-relatedprotein complex 2 alpha- 1 subunit OS=Homo sapiens PE=2 SV=1	16	8	6	8	8.4	107.54	196220000	402440000	169270000	364150000	210670000	169150000
O95831	O95831;Q5RZA0;A0A140VK04;E9PMA0	sp|O95831|AIFM1_HUMAN Apoptosis-inducing factor 1, mitochondrial OS=Homo sapiens GN=AIFM1 PE=1 SV=1;tr|Q5RZA0|Q5RZA0_HUMAN Striatal apoptosis-inducing factor (Fragment) OS=Homo sapiens PE=2 SV=1;tr|A0A140VK04|A0A140VK04_HUMAN Testicular secretory protein L	4	2	2	2	4.6	66.9
Q6FGP1	Q6FGP1;O95833	tr|Q6FGP1|Q6FGP1_HUMAN Chloride intracellular channel protein (Fragment) OS=Homo sapiens GN=CLIC3 PE=2 SV=1;sp|O95833|CLIC3_HUMAN Chloride intracellular channel protein 3 OS=Homo sapiens GN=CLIC3 PE=1 SV=2	2	2	2	2	14.5	23.455				103250000	68651000	64780000
V9HWB9	V9HWB9;P00338;B4DJI1;F5GYU2;F5GXY2;F5H5J4;F5H6W8;F5GXH2;F5H8H6;F5GXC7;F5GWW2;F5GXU1;F5H5G7;F5H155;A0A087WUM2;Q96L19;G3XAP5;F5H245;G9BCY8;G9BCY7;D6NKH9;A0A140VKA7;Q6ZMR3;P07864	tr|V9HWB9|V9HWB9_HUMAN L-lactate dehydrogenase OS=Homo sapiens GN=HEL-S-133P PE=2 SV=1;sp|P00338|LDHA_HUMAN L-lactate dehydrogenase A chain OS=Homo sapiens GN=LDHA PE=1 SV=2;tr|B4DJI1|B4DJI1_HUMAN cDNA FLJ52549, highly similar to L-lactate dehydrogenase A	24	12	8	12	38.9	36.688	1216700000	1461000000	1830600000	5023500000	4215100000	3652000000
V9HWF4	V9HWF4;P00558;B4E1H9;B4DHM5;B4DHB3;B4DWQ3;A0A140VJR3;P07205;V9HW85;Q16444	tr|V9HWF4|V9HWF4_HUMAN Phosphoglycerate kinase OS=Homo sapiens GN=HEL-S-68p PE=2 SV=1;sp|P00558|PGK1_HUMAN Phosphoglycerate kinase 1 OS=Homo sapiens GN=PGK1 PE=1 SV=3;tr|B4E1H9|B4E1H9_HUMAN Phosphoglycerate kinase OS=Homo sapiens PE=2 SV=1;tr|B4DHM5|B4DHM5	10	17	17	17	50.8	44.614	549810000	887050000	1324600000	4334800000	2353000000	2189200000
Q5JVE7	Q5JVE7;P00742	tr|Q5JVE7|Q5JVE7_HUMAN Coagulation factor X OS=Homo sapiens GN=F10 PE=2 SV=1;sp|P00742|FA10_HUMAN Coagulation factor X OS=Homo sapiens GN=F10 PE=1 SV=2	2	3	3	3	6.4	54.731	278260000	61072000	14524000		1081200000	270220000
Q5T6L4	Q5T6L4;P00966;A8KAP9;B4E395;Q5T6L5;Q5T6L6;A0A0S2Z3B6;Q8NFZ7;A0A0S2Z3D8	tr|Q5T6L4|Q5T6L4_HUMAN Argininosuccinate synthase 1 isoform 1 OS=Homo sapiens GN=ASS PE=2 SV=1;sp|P00966|ASSY_HUMAN Argininosuccinate synthase OS=Homo sapiens GN=ASS1 PE=1 SV=2;tr|A8KAP9|A8KAP9_HUMAN cDNA FLJ78448, highly similar to Homo sapiens argininosu	9	8	8	8	20.4	46.53	103050000			583340000	356620000	366580000
P01023	P01023;B2R950;P20742	sp|P01023|A2MG_HUMAN Alpha-2-macroglobulin OS=Homo sapiens GN=A2M PE=1 SV=3;tr|B2R950|B2R950_HUMAN cDNA, FLJ94213, highly similar to Homo sapiens pregnancy-zone protein (PZP), mRNA OS=Homo sapiens PE=2 SV=1;sp|P20742|PZP_HUMAN Pregnancy zone protein OS=Hom	3	8	1	1	4.9	163.29		330770000		76820000	71476000	102870000
V9HWA9	V9HWA9;P01024;B4E216;M0QYC8	tr|V9HWA9|V9HWA9_HUMAN Epididymis secretory sperm binding protein Li 62p OS=Homo sapiens GN=HEL-S-62p PE=2 SV=1;sp|P01024|CO3_HUMAN Complement C3 OS=Homo sapiens GN=C3 PE=1 SV=2;tr|B4E216|B4E216_HUMAN cDNA FLJ57339, highly similar to Complement C3 OS=Homo	4	13	6	6	8.7	187.15				180120000	8851000
X5D945	X5D945;P01112;Q5U091;P01111;Q92468;A0A024RAV5;L7RSL8;I1SRC5;P01116;P78460;Q96T27;Q7KZ06;Q71SP6;A0A221ZRZ1;G3V4K2;G3V5T7;Q14014	tr|X5D945|X5D945_HUMAN Harvey rat sarcoma viral oncoprotein isoform A (Fragment) OS=Homo sapiens GN=HRAS PE=2 SV=1;sp|P01112|RASH_HUMAN GTPase HRas OS=Homo sapiens GN=HRAS PE=1 SV=1;tr|Q5U091|Q5U091_HUMAN Neuroblastoma RAS viral (V-ras) oncogene homolog OS	17	4	4	4	32.3	21.298	162990000	155360000	188810000	365180000	317430000	197910000
P02461	P02461	sp|P02461|CO3A1_HUMAN Collagen alpha-1(III) chain OS=Homo sapiens GN=COL3A1 PE=1 SV=4	1	9	3	9	8.5	138.56	1981700000	3782800000	3216000000
P02545	P02545;Q5I6Y5;W8QEH3;Q3BDU5;Q5TCI8;Q8N519;H0YAB0;B4DFR3;A0A0C4DGC5;W5X314	sp|P02545|LMNA_HUMAN Prelamin-A/C OS=Homo sapiens GN=LMNA PE=1 SV=1;tr|Q5I6Y5|Q5I6Y5_HUMAN Lamin A/C transcript variant 1 OS=Homo sapiens GN=LMNA PE=2 SV=1;tr|W8QEH3|W8QEH3_HUMAN Lamin A/C OS=Homo sapiens GN=LMNA PE=3 SV=1;tr|Q3BDU5|Q3BDU5_HUMAN Prelamin-A	10	14	14	14	25.2	74.139				630870000	286680000	367910000
P02671	P02671;A0A0S2Z3E8;Q3KRA7;Q6NSD8;A0A087WUA0;A0A0S2Z3P3;A0A0S2Z3M3	sp|P02671|FIBA_HUMAN Fibrinogen alpha chain OS=Homo sapiens GN=FGA PE=1 SV=2;tr|A0A0S2Z3E8|A0A0S2Z3E8_HUMAN Fibrinogen alpha chain isoform 2 (Fragment) OS=Homo sapiens GN=FGA PE=2 SV=1	7	7	7	7	10.4	94.972		15046000		667380000
P02751	P02751;H0Y7Z1;A6YID2;A6YID6;A6YID4;A6YID5;A6YID3;A6YID7	sp|P02751|FINC_HUMAN Fibronectin OS=Homo sapiens GN=FN1 PE=1 SV=4	8	62	1	1	36	262.62	2473500000	1660500000	2223700000	1038300000	1331700000	1390400000
Q5VY30	Q5VY30;P02753	tr|Q5VY30|Q5VY30_HUMAN Retinol binding protein 4, plasma, isoform CRA_b OS=Homo sapiens GN=RBP4 PE=1 SV=2;sp|P02753|RET4_HUMAN Retinol-binding protein 4 OS=Homo sapiens GN=RBP4 PE=1 SV=3	2	1	1	1	5	22.974
P02786	P02786;A8K6Q8;G3V0E5;B7Z2I6;F8WBE5;H7C3V5;Q9UP52	sp|P02786|TFR1_HUMAN Transferrin receptor protein 1 OS=Homo sapiens GN=TFRC PE=1 SV=2;tr|A8K6Q8|A8K6Q8_HUMAN cDNA FLJ75881, highly similar to Homo sapiens transferrin receptor (p90, CD71) (TFRC), mRNA OS=Homo sapiens PE=2 SV=1;tr|G3V0E5|G3V0E5_HUMAN Transf	7	22	22	22	34.9	84.87	46094000	21030000	53903000	8504600000	5198900000	8168700000
P03973	P03973	sp|P03973|SLPI_HUMAN Antileukoproteinase OS=Homo sapiens GN=SLPI PE=1 SV=2	1	1	1	1	9.8	14.326				42008000
V9HWN7	V9HWN7;P04075;J3KPS3;H3BQN4;H3BPS8;H3BUH7;H3BMQ8;H3BR04;A0A0M4FNU3;H3BR68;H3BU78	tr|V9HWN7|V9HWN7_HUMAN Fructose-bisphosphate aldolase OS=Homo sapiens GN=HEL-S-87p PE=2 SV=1;sp|P04075|ALDOA_HUMAN Fructose-bisphosphate aldolase A OS=Homo sapiens GN=ALDOA PE=1 SV=2;tr|J3KPS3|J3KPS3_HUMAN Fructose-bisphosphate aldolase OS=Homo sapiens GN=	11	14	12	14	48.1	39.42	855420000	1299300000	1452700000	4351000000	3055100000	3313300000
Q5TZZ9	Q5TZZ9;P04083;B5BU38;Q5T3N1;Q5T3N0;B4DL19;Q05BR2	tr|Q5TZZ9|Q5TZZ9_HUMAN Annexin OS=Homo sapiens GN=ANXA1 PE=2 SV=1;sp|P04083|ANXA1_HUMAN Annexin A1 OS=Homo sapiens GN=ANXA1 PE=1 SV=2;tr|B5BU38|B5BU38_HUMAN Annexin OS=Homo sapiens GN=ANXA1 PE=2 SV=1;tr|Q5T3N1|Q5T3N1_HUMAN Annexin (Fragment) OS=Homo sapien	7	19	19	19	60.4	38.714	2027900000	1190200000	806640000	8717500000	11674000000	6474600000
V9HVZ4	V9HVZ4;P04406;Q2TSD0;E7EUT5;Q0QET7;A4UCT1;B4DRV9	tr|V9HVZ4|V9HVZ4_HUMAN Glyceraldehyde-3-phosphate dehydrogenase OS=Homo sapiens GN=HEL-S-162eP PE=2 SV=1;sp|P04406|G3P_HUMAN Glyceraldehyde-3-phosphate dehydrogenase OS=Homo sapiens GN=GAPDH PE=1 SV=3;tr|Q2TSD0|Q2TSD0_HUMAN Glyceraldehyde-3-phosphate dehyd	7	12	9	12	53.1	36.053	2044800000	338190000	2949800000	9507200000	5157700000	6299100000
Q6IBR0	Q6IBR0;Q53EP4;P04843;Q96HX3;B4DL99;B7Z4L4;B4DNJ5;F8WF32	tr|Q6IBR0|Q6IBR0_HUMAN Dolichyl-diphosphooligosaccharide--protein glycosyltransferase subunit 1 OS=Homo sapiens GN=RPN1 PE=2 SV=1;tr|Q53EP4|Q53EP4_HUMAN Dolichyl-diphosphooligosaccharide--protein glycosyltransferase subunit 1 (Fragment) OS=Homo sapiens PE=	8	15	15	15	27.3	68.606	91052000		93597000	1613500000	375450000	419680000
P04899	P04899;Q96C71;B3KX51;B3KP24;Q93020;Q6LCB5;F8WE78	sp|P04899|GNAI2_HUMAN Guanine nucleotide-binding protein G(i) subunit alpha-2 OS=Homo sapiens GN=GNAI2 PE=1 SV=3;tr|Q96C71|Q96C71_HUMAN GNAI2 protein OS=Homo sapiens GN=GNAI2 PE=2 SV=1;tr|B3KX51|B3KX51_HUMAN cDNA FLJ44754 fis, clone BRACE3030748, highly si	7	14	8	14	50.1	40.45	2637900000	2007800000	3713800000	5817100000	3907900000	3017600000
Q6PJY3	Q6PJY3;Q8TAG3;Q9UEY4;Q9UEY5;Q9UEY6;Q99654;Q59GF1;P04920;H7C1Z2;E9PCP1;F8WD49;B4DR53;P48751	tr|Q6PJY3|Q6PJY3_HUMAN Anion exchange protein OS=Homo sapiens GN=SLC4A2 PE=2 SV=1;tr|Q8TAG3|Q8TAG3_HUMAN Anion exchange protein OS=Homo sapiens GN=SLC4A2 PE=2 SV=1;tr|Q9UEY4|Q9UEY4_HUMAN Anion exchange protein OS=Homo sapiens GN=SLC4A2 PE=3 SV=1;tr|Q9UEY5|	13	2	2	2	1.9	120.03				16384000	24410000
P05023	P05023;B7Z3V1;B7Z1N5;B3KX35;H0Y7C1;B4DIQ8;B7Z1Q9;B3KNQ8;B3KV59;B3KSY7;Q13733;Q58I23;Q5TC02;Q5TC01;B4DRW5;B4E0R9;Q658V6;Q53FM3;P20648;P54707;Q5TC05;E9PRA5	sp|P05023|AT1A1_HUMAN Sodium/potassium-transporting ATPase subunit alpha-1 OS=Homo sapiens GN=ATP1A1 PE=1 SV=1;tr|B7Z3V1|B7Z3V1_HUMAN Sodium/potassium-transporting ATPase subunit alpha (Fragment) OS=Homo sapiens PE=2 SV=1	22	26	16	26	31.1	112.89	2783100000	2735500000	3985900000	7659400000	4732200000	4410800000
P05109	P05109	sp|P05109|S10A8_HUMAN Protein S100-A8 OS=Homo sapiens GN=S100A8 PE=1 SV=1	1	2	2	2	23.7	10.834	28885000	51261000	72794000	55618000	82457000	36464000
P05141	P05141;A0A0S2Z359;V9GYG0;A8K787;A0A0S2Z3H3;Q6NVC0;P12235;Q9H0C2;Q59EP7	sp|P05141|ADT2_HUMAN ADP/ATP translocase 2 OS=Homo sapiens GN=SLC25A5 PE=1 SV=7;tr|A0A0S2Z359|A0A0S2Z359_HUMAN Solute carrier family 25 member 4 isoform 3 (Fragment) OS=Homo sapiens GN=SLC25A4 PE=2 SV=1;tr|V9GYG0|V9GYG0_HUMAN ADP/ATP translocase 1 OS=Homo	9	3	1	1	9.7	32.852	70099000		65120000	98643000
P05187	P05187;B2R7C7;P10696;B4DNF3	sp|P05187|PPB1_HUMAN Alkaline phosphatase, placental type OS=Homo sapiens GN=ALPP PE=1 SV=2;tr|B2R7C7|B2R7C7_HUMAN Alkaline phosphatase OS=Homo sapiens PE=2 SV=1;sp|P10696|PPBN_HUMAN Alkaline phosphatase, placental-like OS=Homo sapiens GN=ALPPL2 PE=2 SV=4	4	18	17	18	43	57.953	49082000		50109000	1317800000	7901900000	15326000000
Q53XC0	Q53XC0;P05198;H0YJS4;G3V4T5	tr|Q53XC0|Q53XC0_HUMAN Eukaryotic translation initiation factor 2, subunit 1 alpha, 35kDa, isoform CRA_a OS=Homo sapiens GN=EIF2S1 PE=2 SV=1;sp|P05198|IF2A_HUMAN Eukaryotic translation initiation factor 2 subunit 1 OS=Homo sapiens GN=EIF2S1 PE=1 SV=3;tr|H0	4	3	3	3	13	36.112	95956000			142110000	204640000
Q5NKV8	Q5NKV8;P05362;B4DNT6;Q15462;B4DQW5;K7EKL8;Q15463;E7ESS4;B4DW82	tr|Q5NKV8|Q5NKV8_HUMAN Intercellular adhesion molecule 1 OS=Homo sapiens GN=ICAM1 PE=2 SV=1;sp|P05362|ICAM1_HUMAN Intercellular adhesion molecule 1 OS=Homo sapiens GN=ICAM1 PE=1 SV=2;tr|B4DNT6|B4DNT6_HUMAN cDNA FLJ53631, highly similar to Intercellular adh	9	4	4	4	8.8	57.768		246240000		232410000	248470000	214730000
P05556	P05556;C9JJP8;Q5T3E5;C9JPK5;E9PQJ2;H7C4N8;E7ERX5;Q5T3E6;E9PLR6;E7EUI6;E7EQW5;C9JNE0	sp|P05556|ITB1_HUMAN Integrin beta-1 OS=Homo sapiens GN=ITGB1 PE=1 SV=2	12	16	16	16	20.9	88.414	475070000	700400000	1211700000	4218100000	2798100000	3022700000
P05997	P05997;A0A087WYX9;Q5PR22;D3DPH5;B4DTC0;B4DNJ0	sp|P05997|CO5A2_HUMAN Collagen alpha-2(V) chain OS=Homo sapiens GN=COL5A2 PE=1 SV=3;tr|A0A087WYX9|A0A087WYX9_HUMAN Collagen alpha-2(V) chain OS=Homo sapiens GN=COL5A2 PE=1 SV=1;tr|Q5PR22|Q5PR22_HUMAN COL5A2 protein OS=Homo sapiens GN=COL5A2 PE=2 SV=1;tr|D3	6	10	10	10	7.8	144.91	5276300000	4295800000	3371800000	66115000	62091000	44553000
P06213	P06213	sp|P06213|INSR_HUMAN Insulin receptor OS=Homo sapiens GN=INSR PE=1 SV=4	1	2	2	2	2.2	156.33				47704000
P06241	P06241;Q9H7V3;B3KPS6;B2RA70;J3QRU1;P12931;P07947;Q9P134;E5RGM6;E5RI25;E5RFM0;E5RGT0;E5RH71;E5RIX5;E5RFS5;B3KUV3;A0A0S2Z3Y4;A0A0S2Z3Y8;Q573B4;B4DZS7;A0A0S2Z3T3;P06239	sp|P06241|FYN_HUMAN Tyrosine-protein kinase Fyn OS=Homo sapiens GN=FYN PE=1 SV=3;tr|Q9H7V3|Q9H7V3_HUMAN cDNA FLJ14219 fis, clone NT2RP3003800, highly similar to Rattus norvegicus tyrosine protein kinase pp60-c-src mRNA OS=Homo sapiens PE=2 SV=1;tr|B3KPS6|B	22	4	3	3	9.1	60.761	97440000	84173000	199750000	61547000	109980000	86286000
P06702	P06702;B2R4M6	sp|P06702|S10A9_HUMAN Protein S100-A9 OS=Homo sapiens GN=S100A9 PE=1 SV=1;tr|B2R4M6|B2R4M6_HUMAN Protein S100 OS=Homo sapiens PE=2 SV=1	2	5	5	5	56.1	13.242		90277000	156160000	224350000	317780000	239450000
R4GN98	R4GN98;P06703;B2R577	tr|R4GN98|R4GN98_HUMAN Protein S100 (Fragment) OS=Homo sapiens GN=S100A6 PE=1 SV=1;sp|P06703|S10A6_HUMAN Protein S100-A6 OS=Homo sapiens GN=S100A6 PE=1 SV=1;tr|B2R577|B2R577_HUMAN Protein S100 OS=Homo sapiens PE=2 SV=1	3	2	2	2	17.6	9.681	4490500000	2357000000	3048800000	2005900000	1800300000	2532000000
R4SBI6	R4SBI6;Q6FGZ3;P07099;B1AQP8;B1AQP9	tr|R4SBI6|R4SBI6_HUMAN Epoxide hydrolase OS=Homo sapiens GN=EPHX1 PE=2 SV=1;tr|Q6FGZ3|Q6FGZ3_HUMAN EPHX1 protein (Fragment) OS=Homo sapiens GN=EPHX1 PE=2 SV=1;sp|P07099|HYEP_HUMAN Epoxide hydrolase 1 OS=Homo sapiens GN=EPHX1 PE=1 SV=1	5	7	7	7	21.1	52.948		67880000		603340000	474420000	310270000
P07108	P07108;B8ZWD1;A0A024RAF2;A0A0A0MTI5;B8ZWD9;B8ZWD8	sp|P07108|ACBP_HUMAN Acyl-CoA-binding protein OS=Homo sapiens GN=DBI PE=1 SV=2;tr|B8ZWD1|B8ZWD1_HUMAN Acyl-CoA-binding protein OS=Homo sapiens GN=DBI PE=1 SV=1;tr|A0A024RAF2|A0A024RAF2_HUMAN Diazepam binding inhibitor (GABA receptor modulator, acyl-Coenzym	6	3	3	3	35.6	10.044				110970000		67277000
Q5U077	Q5U077;P07195;A8MW50;C9J7H8;F5H793;Q59G78	tr|Q5U077|Q5U077_HUMAN L-lactate dehydrogenase OS=Homo sapiens GN=HEL-S-281 PE=2 SV=1;sp|P07195|LDHB_HUMAN L-lactate dehydrogenase B chain OS=Homo sapiens GN=LDHB PE=1 SV=2;tr|A8MW50|A8MW50_HUMAN L-lactate dehydrogenase (Fragment) OS=Homo sapiens GN=LDHB P	6	10	9	9	35	36.638	292750000	506820000	132800000	5014800000	4630400000	4846700000
Q5JP53	Q5JP53;Q5SU16;P07437;B7ZAF0;Q6LC01;B4DY90;Q5ST81;B7ZAK1;Q9BUU9;B4E052;B4DQN9;B4DMJ5;B4DMU8;Q1KSF8;Q96B85;B4DXZ5	tr|Q5JP53|Q5JP53_HUMAN Tubulin beta chain OS=Homo sapiens GN=TUBB PE=1 SV=1;tr|Q5SU16|Q5SU16_HUMAN Tubulin beta chain OS=Homo sapiens GN=TUBB PE=2 SV=1;sp|P07437|TBB5_HUMAN Tubulin beta chain OS=Homo sapiens GN=TUBB PE=1 SV=2;tr|B7ZAF0|B7ZAF0_HUMAN Tubulin	16	12	3	4	37.8	47.766	535470000	705810000	1339500000	3102900000	2176900000	2297100000
P07737	P07737;K7EJ44;I3L3D5	sp|P07737|PROF1_HUMAN Profilin-1 OS=Homo sapiens GN=PFN1 PE=1 SV=2;tr|K7EJ44|K7EJ44_HUMAN Profilin OS=Homo sapiens GN=PFN1 PE=1 SV=1	3	5	4	5	47.1	15.054		117420000	495380000	2641900000	2304500000	2062700000
P07814	P07814;V9GYZ6;Q3KQZ8;B4DKX5;B4DP50;H6WCP5	sp|P07814|SYEP_HUMAN Bifunctional glutamate/proline--tRNA ligase OS=Homo sapiens GN=EPRS PE=1 SV=5;tr|V9GYZ6|V9GYZ6_HUMAN Bifunctional glutamate/proline--tRNA ligase (Fragment) OS=Homo sapiens GN=EPRS PE=1 SV=1;tr|Q3KQZ8|Q3KQZ8_HUMAN EPRS protein (Fragment	6	15	15	15	12.4	170.59				342000000	184970000	317610000
Q5TCU3	Q5TCU3;Q5TCU8;P07951;U3KQK2;K7EPB9	tr|Q5TCU3|Q5TCU3_HUMAN Tropomyosin beta chain OS=Homo sapiens GN=TPM2 PE=1 SV=1;tr|Q5TCU8|Q5TCU8_HUMAN Tropomyosin beta chain OS=Homo sapiens GN=TPM2 PE=1 SV=1;sp|P07951|TPM2_HUMAN Tropomyosin beta chain OS=Homo sapiens GN=TPM2 PE=1 SV=1	5	7	0	5	23.9	32.814		90969000	119070000	235480000	247890000	158210000
P07996	P07996;A0A024R9Q1;A0PJG0;A8MZG1;Q7KYY3;A0A0B6XK25;Q6MZL6;P35442	sp|P07996|TSP1_HUMAN Thrombospondin-1 OS=Homo sapiens GN=THBS1 PE=1 SV=2;tr|A0A024R9Q1|A0A024R9Q1_HUMAN Thrombospondin 1, isoform CRA_a OS=Homo sapiens GN=THBS1 PE=4 SV=1	8	47	10	10	48.6	129.38	329760000	624340000	287160000	1189700000	1279400000	2233500000
P08514	P08514;B7Z8B0;B4DLU2;Q59FA8	sp|P08514|ITA2B_HUMAN Integrin alpha-IIb OS=Homo sapiens GN=ITGA2B PE=1 SV=3;tr|B7Z8B0|B7Z8B0_HUMAN cDNA FLJ50317, highly similar to Integrin alpha-IIb OS=Homo sapiens PE=2 SV=1;tr|B4DLU2|B4DLU2_HUMAN cDNA FLJ56496, highly similar to Integrin alpha-IIb OS=	4	2	2	2	2.4	113.38				71690000	59190000	89353000
Q59GZ2	Q59GZ2;P08567	tr|Q59GZ2|Q59GZ2_HUMAN PLEK protein variant (Fragment) OS=Homo sapiens PE=2 SV=1;sp|P08567|PLEK_HUMAN Pleckstrin OS=Homo sapiens GN=PLEK PE=1 SV=3	2	1	1	1	4.5	35.392					33564000	23074000
V9HWE1	V9HWE1;P08670;B0YJC4;Q53HU8;B3KRK8;B0YJC5;A0A1B0GTT5;H7C5W5;B3KWQ6;Q9H319;Q53SB5;Q45VM8;Q45VM7;Q45VM6;L7RDA5;A5Z217;P41219;P17661;F8W835;B4DUI0	tr|V9HWE1|V9HWE1_HUMAN Epididymis luminal protein 113 OS=Homo sapiens GN=HEL113 PE=2 SV=1;sp|P08670|VIME_HUMAN Vimentin OS=Homo sapiens GN=VIM PE=1 SV=4;tr|B0YJC4|B0YJC4_HUMAN Vimentin OS=Homo sapiens GN=VIM PE=1 SV=1;tr|Q53HU8|Q53HU8_HUMAN Vimentin varian	20	15	13	13	34.3	53.651	727160000	821880000	1276000000	907610000	369820000	255470000
P08754	P08754	sp|P08754|GNAI3_HUMAN Guanine nucleotide-binding protein G(k) subunit alpha OS=Homo sapiens GN=GNAI3 PE=1 SV=3	1	9	2	3	30.2	40.532	215320000	189990000	241920000	467830000	251460000	273840000
V9HWE0	V9HWE0;P08758;D6RBE9;D6RBL5;E9PHT9;B4DNG6;D6RCN3	tr|V9HWE0|V9HWE0_HUMAN Annexin OS=Homo sapiens GN=HEL-S-7 PE=2 SV=1;sp|P08758|ANXA5_HUMAN Annexin A5 OS=Homo sapiens GN=ANXA5 PE=1 SV=2;tr|D6RBE9|D6RBE9_HUMAN Annexin OS=Homo sapiens GN=ANXA5 PE=1 SV=1;tr|D6RBL5|D6RBL5_HUMAN Annexin OS=Homo sapiens GN=ANXA	7	16	16	16	63.4	35.936	1096400000	1182700000	1394800000	2330800000	2426000000	2505900000
P09382	P09382	sp|P09382|LEG1_HUMAN Galectin-1 OS=Homo sapiens GN=LGALS1 PE=1 SV=2	1	4	4	4	36.3	14.716	240990000	291900000	286640000	365930000	351770000	229900000
P0DO97	P0DO97	sp|P0DO97|CC192_HUMAN Coiled-coil domain-containing protein 192 OS=Homo sapiens GN=CCDC192 PE=4 SV=1	1	2	2	2	6.2	32.479	125840000	202830000	1636200000	503790000	392550000	2053800000
P0DOX8	P0DOX8;Q6GMW4;Q6PIK1;Q6GMW6;Q96E61;A0A0B4J231;Q6NS95;Q6P5S3;Q6GMV7;Q6DHW4;B9A064;A0M8Q9;Q5CZ94;Q6P2J1;P0CG04;P0CF74;A0M8Q6	sp|P0DOX8|IGL1_HUMAN Immunoglobulin lambda-1 light chain OS=Homo sapiens PE=1 SV=1;tr|Q6GMW4|Q6GMW4_HUMAN IGL@ protein OS=Homo sapiens GN=IGL@ PE=2 SV=1;tr|Q6PIK1|Q6PIK1_HUMAN IGL@ protein OS=Homo sapiens GN=IGL@ PE=1 SV=1;tr|Q6GMW6|Q6GMW6_HUMAN Uncharacte	17	4	0	1	20.8	22.83	186900000	149810000	273790000		58908000
P10909	P10909;H0YC35;B4DW11;H0YAS8;E7ERK6;H0YLK8;Q8IWL5;E7ETB4;Q6LDQ3;Q8IWM0;E5RG36;E5RGB0;E5RH61;E5RJZ5	sp|P10909|CLUS_HUMAN Clusterin OS=Homo sapiens GN=CLU PE=1 SV=1;tr|H0YC35|H0YC35_HUMAN Clusterin (Fragment) OS=Homo sapiens GN=CLU PE=1 SV=1;tr|B4DW11|B4DW11_HUMAN cDNA FLJ57622, highly similar to Clusterin OS=Homo sapiens PE=2 SV=1	14	7	7	7	21.8	52.494		58343000		276310000	409950000	524390000
V9HWB4	V9HWB4;P11021;B4DEF7	tr|V9HWB4|V9HWB4_HUMAN Epididymis secretory sperm binding protein Li 89n OS=Homo sapiens GN=HEL-S-89n PE=2 SV=1;sp|P11021|GRP78_HUMAN 78 kDa glucose-regulated protein OS=Homo sapiens GN=HSPA5 PE=1 SV=2	3	17	15	15	34.9	72.332	961350000	862570000	779340000	2988700000	1510100000	873570000
V9HW22	V9HW22;P11142;E9PKE3;Q53GZ6;B3KTV0;Q96IS6;Q53HF2;E9PNE6;B4E1Q1;A8K7Q2;E9PN89;E9PLF4;B4DTX2;E9PQQ4;E9PQK7;E9PS65;Q96BE0;A0A024R6B5;P54652;E9PPY6;E9PI65;Q96H53;E9PN25;E9PM13;B3KUS2;Q9NZ87;Q9NWW3;A4D111;A4D110	tr|V9HW22|V9HW22_HUMAN Epididymis luminal protein 33 OS=Homo sapiens GN=HEL-S-72p PE=2 SV=1;sp|P11142|HSP7C_HUMAN Heat shock cognate 71 kDa protein OS=Homo sapiens GN=HSPA8 PE=1 SV=1;tr|E9PKE3|E9PKE3_HUMAN Heat shock cognate 71 kDa protein OS=Homo sapiens	29	23	11	19	44	70.897	4729900000	5240700000	6341600000	9810500000	9095600000	12410000000
P11233	P11233;H7C3P7;C9JPE8	sp|P11233|RALA_HUMAN Ras-related protein Ral-A OS=Homo sapiens GN=RALA PE=1 SV=1;tr|H7C3P7|H7C3P7_HUMAN Ras-related protein Ral-A (Fragment) OS=Homo sapiens GN=RALA PE=1 SV=1	3	3	3	3	18.4	23.567			142280000	565970000	254720000	133680000
P11388	P11388;J3KTB7;E9PCY5;B4DKD0;Q71UH4;Q02880	sp|P11388|TOP2A_HUMAN DNA topoisomerase 2-alpha OS=Homo sapiens GN=TOP2A PE=1 SV=3	6	3	3	3	2.2	174.38				62748000
Q59EZ3	Q59EZ3;P11717;S4R328;B4DUY7	tr|Q59EZ3|Q59EZ3_HUMAN Insulin-like growth factor 2 receptor variant (Fragment) OS=Homo sapiens PE=2 SV=1;sp|P11717|MPRI_HUMAN Cation-independent mannose-6-phosphate receptor OS=Homo sapiens GN=IGF2R PE=1 SV=3	4	14	14	14	7.4	266.11	90374000		167150000	481460000	177720000	241800000
Q6FI35	Q6FI35;Q6FHF5;P12004	tr|Q6FI35|Q6FI35_HUMAN Proliferating cell nuclear antigen OS=Homo sapiens GN=PCNA PE=1 SV=1;tr|Q6FHF5|Q6FHF5_HUMAN Proliferating cell nuclear antigen (Fragment) OS=Homo sapiens GN=PCNA PE=2 SV=1;sp|P12004|PCNA_HUMAN Proliferating cell nuclear antigen OS=Ho	3	2	2	2	13.8	28.715				51816000
Q6I9V5	Q6I9V5;P12236;Q59EI9	tr|Q6I9V5|Q6I9V5_HUMAN SLC25A6 protein OS=Homo sapiens GN=SLC25A6 PE=2 SV=1;sp|P12236|ADT3_HUMAN ADP/ATP translocase 3 OS=Homo sapiens GN=SLC25A6 PE=1 SV=4;tr|Q59EI9|Q59EI9_HUMAN ADP,ATP carrier protein, liver isoform T2 variant (Fragment) OS=Homo sapiens	3	4	2	4	14.1	32.866	149760000	145420000	135330000	190140000	65430000	89735000
P12273	P12273	sp|P12273|PIP_HUMAN Prolactin-inducible protein OS=Homo sapiens GN=PIP PE=1 SV=1	1	3	3	3	26	16.572			192150000	41089000	44932000	51601000
P13010	P13010;Q53TC2;Q53T09	sp|P13010|XRCC5_HUMAN X-ray repair cross-complementing protein 5 OS=Homo sapiens GN=XRCC5 PE=1 SV=3;tr|Q53TC2|Q53TC2_HUMAN Uncharacterized protein XRCC5 (Fragment) OS=Homo sapiens GN=XRCC5 PE=4 SV=1;tr|Q53T09|Q53T09_HUMAN Uncharacterized protein XRCC5 (Fra	3	2	2	2	3	82.704
P13639	P13639;B4DPU3;Q6PK56;Q8TA90;B4DRE8;B4DMC6;Q6W6M8	sp|P13639|EF2_HUMAN Elongation factor 2 OS=Homo sapiens GN=EEF2 PE=1 SV=4;tr|B4DPU3|B4DPU3_HUMAN cDNA FLJ56548, highly similar to Elongation factor 2 OS=Homo sapiens PE=2 SV=1;tr|Q6PK56|Q6PK56_HUMAN EEF2 protein (Fragment) OS=Homo sapiens GN=EEF2 PE=2 SV=1	7	21	21	21	28.7	95.337	1257800000	1831500000	1796700000	1397300000	978060000	1125100000
P13726	P13726;Q86SE7;B2R6M5;Q8NCW7	sp|P13726|TF_HUMAN Tissue factor OS=Homo sapiens GN=F3 PE=1 SV=1;tr|Q86SE7|Q86SE7_HUMAN Tissue factor (Fragment) OS=Homo sapiens PE=2 SV=1;tr|B2R6M5|B2R6M5_HUMAN Tissue factor OS=Homo sapiens PE=2 SV=1	4	3	3	3	12.9	33.067				70122000	70744000	67678000
P14209	P14209;A8MQT7;B2R932;H7C2F2	sp|P14209|CD99_HUMAN CD99 antigen OS=Homo sapiens GN=CD99 PE=1 SV=1;tr|A8MQT7|A8MQT7_HUMAN CD99 antigen OS=Homo sapiens GN=CD99 PE=1 SV=1;tr|B2R932|B2R932_HUMAN cDNA, FLJ94187, highly similar to Homo sapiens CD99 antigen (CD99), mRNA OS=Homo sapiens PE=2 S	4	3	1	3	40	18.848				355850000	181430000	494020000
P14324	P14324;B3KMW3;A0A087X1D8;A0A087X090;A0A087WVN4;Q14329	sp|P14324|FPPS_HUMAN Farnesyl pyrophosphate synthase OS=Homo sapiens GN=FDPS PE=1 SV=4;tr|B3KMW3|B3KMW3_HUMAN cDNA FLJ12779 fis, clone NT2RP2001748, moderately similar to FARNESYL PYROPHOSPHATE SYNTHETASE OS=Homo sapiens PE=2 SV=1;tr|A0A087X1D8|A0A087X1D8_	6	2	2	2	4.8	48.275				143990000		82435000
P14543	P14543;B4DM05	sp|P14543|NID1_HUMAN Nidogen-1 OS=Homo sapiens GN=NID1 PE=1 SV=3;tr|B4DM05|B4DM05_HUMAN cDNA FLJ51241, highly similar to Nidogen-1 OS=Homo sapiens PE=2 SV=1	2	8	8	8	7.7	136.38	618770000	1791800000	469270000			25307000
V9GYG2	V9GYG2;V9GYP9;Q5T621;V9HWI0;P14550	tr|V9GYG2|V9GYG2_HUMAN Alcohol dehydrogenase [NADP(+)] OS=Homo sapiens GN=AKR1A1 PE=1 SV=1;tr|V9GYP9|V9GYP9_HUMAN Alcohol dehydrogenase [NADP(+)] (Fragment) OS=Homo sapiens GN=AKR1A1 PE=1 SV=1;tr|Q5T621|Q5T621_HUMAN Alcohol dehydrogenase [NADP(+)] (Fragmen	5	1	1	1	8.4	13.306	23439000	26237000	28305000	67812000	48053000	41191000
V9HWB8	V9HWB8;P14618;A0A024R5Z9;B4DNK4;H3BTN5;B4DRT3;A0A024R609;H3BQ34;Q8WUW7;Q504U3;H3BR70;H3BUW1;H3BTJ2;H3BT25;Q9UKK4;Q9NYI7;Q9UK31;Q9UN47;H3BN34;H3BQZ3;H3BU13;B4DPM0;Q16716;Q16715;P30613	tr|V9HWB8|V9HWB8_HUMAN Pyruvate kinase OS=Homo sapiens GN=HEL-S-30 PE=1 SV=1;sp|P14618|KPYM_HUMAN Pyruvate kinase PKM OS=Homo sapiens GN=PKM PE=1 SV=4;tr|A0A024R5Z9|A0A024R5Z9_HUMAN Pyruvate kinase OS=Homo sapiens GN=PKM2 PE=3 SV=1;tr|B4DNK4|B4DNK4_HUMAN P	25	26	26	26	56.5	57.936	4430300000	4878000000	4868000000	10440000000	9174600000	8839000000
Q5CAQ5	Q5CAQ5;V9HWP2;P14625;Q59FC6;B4DHT9;B4DU71;Q96GW1;A0A1W2PRR1;B4DQX3;F8W026;H0YIV0;Q58FF3;F8VPC7;Q58FF2	tr|Q5CAQ5|Q5CAQ5_HUMAN Tumor rejection antigen (Gp96) 1 OS=Homo sapiens GN=TRA1 PE=2 SV=1;tr|V9HWP2|V9HWP2_HUMAN Epididymis luminal protein 35 OS=Homo sapiens GN=HEL-S-125m PE=2 SV=1;sp|P14625|ENPL_HUMAN Endoplasmin OS=Homo sapiens GN=HSP90B1 PE=1 SV=1;tr|	14	19	18	18	26.8	92.339	840430000	392170000	215970000	2396700000	927160000	652750000
P14735	P14735	sp|P14735|IDE_HUMAN Insulin-degrading enzyme OS=Homo sapiens GN=IDE PE=1 SV=4	1	1	1	1	1.2	117.97				20379000
P14780	P14780;B7Z747;B7Z507;Q9Y354;B7Z8A9	sp|P14780|MMP9_HUMAN Matrix metalloproteinase-9 OS=Homo sapiens GN=MMP9 PE=1 SV=3;tr|B7Z747|B7Z747_HUMAN cDNA FLJ51120, highly similar to Matrix metalloproteinase-9 (EC 3.4.24.35) OS=Homo sapiens PE=2 SV=1;tr|B7Z507|B7Z507_HUMAN cDNA FLJ51036, highly simil	5	3	3	3	4	78.457	282660000	475730000	123020000
P15529	P15529;Q92494;B4DL30	sp|P15529|MCP_HUMAN Membrane cofactor protein OS=Homo sapiens GN=CD46 PE=1 SV=3	3	5	5	5	12.2	43.747				328970000	207360000	178190000
P15531	P15531;E5RHP0;E7ERL0	sp|P15531|NDKA_HUMAN Nucleoside diphosphate kinase A OS=Homo sapiens GN=NME1 PE=1 SV=1;tr|E5RHP0|E5RHP0_HUMAN Nucleoside diphosphate kinase A OS=Homo sapiens GN=NME1 PE=3 SV=1;tr|E7ERL0|E7ERL0_HUMAN Nucleoside diphosphate kinase A OS=Homo sapiens GN=NME1 P	3	4	1	1	27	17.149	93661000	92156000	100020000	491140000	224040000	246120000
[truncated: 321 more rows]
