# Supplementary material for: Proteomic and lipidomic analysis of exosomes derived from ovarian cancer cells and ovarian surface epithelial cells
Source: J Ovarian Res. 2020 Jan 22;13:9. doi: 10.1186/s13048-020-0609-y (PMC6977352; doi:10.1186/s13048-020-0609-y)
Supplement: Supplementary file 2 — Additional file 2: Table S2. consistent presence / absence expression protein profile. [file 13048_2020_609_MOESM2_ESM.xlsx]

## Sheet: D_vs_C显著性差异分析
Protein

## Sheet: D_vs_C有无差异分析
Protein
