# Supplementary material for: Proteomic and lipidomic analysis of exosomes derived from ovarian cancer cells and ovarian surface epithelial cells
Source: J Ovarian Res. 2020 Jan 22;13:9. doi: 10.1186/s13048-020-0609-y (PMC6977352; doi:10.1186/s13048-020-0609-y)
Supplement: Supplementary file 3 — Additional file 3: Table S3. Identified lipid species from two ovarian cell lines derived exosomes. [file 13048_2020_609_MOESM3_ESM.xlsx]

## Sheet: S-H
No.	LipidIon	LipidGroup	Class	FattyAcid	FA1	FA2	FA3	FA4	IonFormula	CalMz	RT (min)	Fold Change	P-value	OPLS-DA VIP	QCRSD	QC1	QC2	QC3	H1	H2	H3	H4	H5	H6	S1	S2	S3	S4	S5	S6
1POS	So(d16:1)+H	So(d16:1)+H	So	(d16:1)	(d16:1)	0	0		C16 H34 O2 N1	272.258	2.19845	2.37084	0.00199933	0.220616	0.0387082	6.89658e+06	7.38102e+06	7.38016e+06	3.88324e+06	2.69576e+06	2.08624e+06	4.88422e+06	2.95039e+06	3.59762e+06	9.13127e+06	7.17187e+06	5.73246e+06	5.31354e+06	8.09908e+06	1.21996e+07
2POS	So(d16:0+pO)+H	So(d16:0+pO)+H	So	(d16:0+pO)	(d16:0+pO)	0	0		C16 H36 O3 N1	290.269	2.05544	0.525007	0.0605057	0.157959	0.0102009	1.36483e+07	1.38927e+07	1.38919e+07	1.05034e+07	1.28151e+07	7.15655e+06	1.27389e+07	1.98308e+07	2.34503e+07	8.58259e+06	2.79226e+06	1.2179e+06	6.88753e+06	1.10709e+07	1.48593e+07
3POS	WE(6:0/16:3)+NH4	WE(22:3)+NH4	WE	(6:0/16:3)	(6:0)	(16:3)	0		H42 C22 O2 N1	352.321	3.7456	0.559124	0.278662	0.236882	0.00366528	4.31033e+07	4.31023e+07	4.3377e+07	2.76503e+07	2.81679e+07	3.49094e+07	1.50355e+08	5.65322e+07	3.68524e+07	4.69428e+07	1.5576e+06	3.54765e+07	4.48844e+06	4.78029e+07	5.07408e+07
4POS	So(d22:0)+H	So(d22:0)+H	So	(d22:0)	(d22:0)	0	0		C22 H48 O2 N1	358.368	6.80376	0.686724	0.194841	0.05446	0.0920113	9.75275e+06	1.14853e+07	1.14982e+07	1.83078e+07	7.61033e+06	2.91562e+07	1.44807e+07	7.74741e+06	1.48214e+07	1.07365e+07	1.20424e+07	1.50175e+07	9.97907e+06	8.99193e+06	6.49627e+06
5POS	So(d22:0)+H	So(d22:0)+H	So	(d22:0)	(d22:0)	0	0		C22 H48 O2 N1	358.368	9.942	1.38615	0.338338	0.108722	0.122803	6.14303e+06	7.68013e+06	7.65045e+06	6.95727e+06	2.65277e+06	2.57142e+06	2.33189e+06	2.50397e+06	3.21038e+06	3.18265e+06	2.25211e+06	7.70544e+06	8.11648e+06	2.39466e+06	4.38729e+06
6POS	So(d24:0)+H	So(d24:0)+H	So	(d24:0)	(d24:0)	0	0		C24 H52 O2 N1	386.399	8.516	0.799443	0.550929	0.067945	0.0424767	1.24146e+07	1.33805e+07	1.33694e+07	1.15975e+07	6.6831e+06	1.66183e+07	1.42833e+07	1.23984e+07	2.1571e+07	3.09262e+07	5.67804e+06	9.63687e+06	6.37583e+06	7.54415e+06	6.31382e+06
7POS	So(d25:0)+H	So(d25:0)+H	So	(d25:0)	(d25:0)	0	0		C25 H54 O2 N1	400.415	9.31303	0.427608	0.00945259	0.132495	0.0137024	9.36388e+06	9.36475e+06	9.58833e+06	9.08116e+06	6.01361e+06	1.00552e+07	9.17029e+06	8.42772e+06	1.64886e+07	1.45953e+06	2.14156e+06	8.48632e+06	3.8482e+06	5.32089e+06	4.07357e+06
8POS	So(d24:0)+Na	So(d24:0)+Na	So	(d24:0)	(d24:0)	0	0		C24 H51 O2 N1 Na1	408.381	6.62356	1.29457	0.577446	0.0696106	0.0461612	6.14424e+06	6.59176e+06	6.71217e+06	844378	896117	3.57423e+06	1.95719e+06	1.35081e+06	828697	3.27817e+06	1.96318e+06	548679	4.70487e+06	1.12851e+06	612113
9POS	AcCa(18:0)+H	AcCa(18:0)+H	AcCa	(18:0)	(18:0)	0	0		C25 H50 O4 N1	428.373	4.598	3.229	0.0303557	0.114977	0.00608991	2.14677e+06	2.12432e+06	2.12426e+06	1.06328e+06	409105	734691	924272	587035	375130	1.7142e+06	1.06291e+06	1.41272e+06	2.03432e+06	1.91648e+06	5.0773e+06
10POS	LPE(16:0e)+H	LPE(16:0e)+H	LPE	(16:0e)	(16:0e)	0	0		C21 H47 O6 N1 P1	440.314	4.1281	23.9944	0.00248723	0.251666	0.117224	3.0883e+06	2.50564e+06	3.09956e+06	428512	746378	114561	261587	253116	319357	1.11404e+07	2.53511e+06	7.34431e+06	3.03097e+06	1.28812e+07	1.40203e+07
11POS	Cer(d27:1)+H	Cer(d27:1)+H	Cer	(d27:1)	(d27:1)	0	0		C27 H54 O3 N1	440.41	7.77208	1.11394	0.140834	0.0611882	0.0728481	3.27863e+06	3.78958e+06	3.4946e+06	1.55296e+06	1.66295e+06	1.37766e+06	1.38048e+06	1.27482e+06	1.50842e+06	1.53694e+06	1.4373e+06	1.7851e+06	1.52779e+06	1.98195e+06	1.48601e+06
12POS	LPE(16:1)+H	LPE(16:1)+H	LPE	(16:1)	(16:1)	0	0		C21 H43 O7 N1 P1	452.277	2.726	0.829433	0.589048	0.0976679	0.219571	1.91631e+07	2.88652e+07	2.89861e+07	5.13292e+07	4.21606e+07	3.76032e+07	1.78672e+07	3.56106e+07	5.52879e+07	6.73199e+07	2.59766e+07	5.33733e+07	1.54619e+06	4.76936e+06	4.59614e+07
13POS	LPE(16:0)+H	LPE(16:0)+H	LPE	(16:0)	(16:0)	0	0		C21 H45 O7 N1 P1	454.293	3.48871	1.45374	0.183344	0.456632	0.00284185	1.15527e+08	1.14893e+08	1.15069e+08	5.7261e+07	7.30524e+07	6.86963e+07	3.94539e+07	7.90086e+07	8.7862e+07	1.5752e+08	6.83652e+07	1.59095e+08	3.97796e+07	7.03331e+07	9.41581e+07
14POS	LPE(16:0p)+Na	LPE(16:0p)+Na	LPE	(16:0p)	(16:0p)	0	0		C21 H44 O6 N1 P1 Na1	460.28	3.98568	2.59898	0.111607	0.110104	0.0605571	1.68564e+06	1.76173e+06	1.8986e+06	2.00078e+06	1.24836e+06	1.03608e+06	504484	723549	704479	3.94462e+06	1.63225e+06	1.27673e+06	1.17755e+06	1.34086e+06	6.78775e+06
15POS	LPE(17:1)+H	LPE(17:1)+H	LPE	(17:1)	(17:1)	0	0		C22 H45 O7 N1 P1	466.293	3.08969	2.73316	0.264294	0.167076	0.00634931	1.0048e+07	1.00485e+07	1.01592e+07	3.26872e+06	995305	1.19888e+06	1.65871e+06	3.86903e+06	5.39728e+06	2.69915e+07	4.50612e+06	4.27441e+06	4.76009e+06	1.43819e+06	2.8205e+06
16POS	LPC(14:0)+H	LPC(14:0)+H	LPC	(14:0)	(14:0)	0	0		C22 H47 O7 N1 P1	468.308	2.42011	1.50809	0.245185	0.0938494	0.0168375	3.47505e+06	3.36079e+06	3.43094e+06	4.05936e+06	2.61822e+06	695678	1.86544e+06	1.38022e+06	2.3321e+06	3.72258e+06	2.04886e+06	3.59959e+06	482241	3.72402e+06	5.95404e+06
17POS	LPE(18:0e)+H	LPE(18:0e)+H	LPE	(18:0e)	(18:0e)	0	0		C23 H51 O6 N1 P1	468.345	5.97014	64.1918	0.010404	0.24978	0.0173001	5.35061e+06	5.3577e+06	5.51609e+06	125228	91808.8	102357	265886	70896	108624	1.46006e+07	4.44349e+06	7.01609e+06	4.02603e+06	1.77925e+06	1.72285e+07
18POS	Cer(d28:1+hO)+H	Cer(d28:1+hO)+H	Cer	(d28:1+hO)	(d28:1+hO)	0	0		C28 H56 O4 N1	470.42	8.87102	1.19611	0.190385	0.139992	0.221005	2.86151e+06	4.4938e+06	3.98923e+06	5.63333e+06	4.18393e+06	5.45997e+06	4.45105e+06	4.72856e+06	4.34671e+06	4.89769e+06	6.95021e+06	5.52742e+06	4.2221e+06	4.67182e+06	8.18294e+06
19POS	Cer(d28:1+hO)+H	Cer(d28:1+hO)+H	Cer	(d28:1+hO)	(d28:1+hO)	0	0		C28 H56 O4 N1	470.42	9.32339	0.356993	0.00149344	0.121625	0.0429895	2.47405e+06	2.67184e+06	2.49173e+06	6.51838e+06	8.69108e+06	6.55554e+06	7.29654e+06	2.23343e+06	9.06191e+06	2.41157e+06	2.44556e+06	2.32568e+06	2.30493e+06	2.58297e+06	2.33643e+06
20POS	LPE(16:0)+Na	LPE(16:0)+Na	LPE	(16:0)	(16:0)	0	0		C21 H44 O7 N1 P1 Na1	476.275	3.48871	1.37419	0.278899	0.121614	0.00905951	7.87487e+06	7.99928e+06	7.87524e+06	4.45881e+06	4.24934e+06	5.77697e+06	2.84804e+06	4.14304e+06	6.07595e+06	1.05054e+07	5.4442e+06	1.07821e+07	2.86939e+06	4.79865e+06	3.46202e+06
21POS	LPE(18:2)+H	LPE(18:2)+H	LPE	(18:2)	(18:2)	0	0		C23 H45 O7 N1 P1	478.293	2.76186	5.60039	0.00136416	0.25647	0.0253692	1.85869e+07	1.86072e+07	1.77919e+07	2.98015e+06	535964	1.87794e+06	1.44315e+06	2.02866e+06	656442	1.29106e+07	3.85609e+06	9.06139e+06	4.67265e+06	9.56342e+06	1.32646e+07
22POS	LPE(18:1)+H	LPE(18:1)+H	LPE	(18:1)	(18:1)	0	0		C23 H47 O7 N1 P1	480.308	3.63863	1.27567	0.321867	0.478635	0.043462	1.30838e+08	1.30576e+08	1.40797e+08	1.36342e+08	1.04181e+08	1.09515e+08	5.15517e+07	1.27355e+08	1.28357e+08	2.25178e+08	9.30255e+07	2.09984e+08	6.79284e+07	1.12602e+08	1.29779e+08
23POS	LPC(16:0p)+H	LPC(16:0p)+H	LPC	(16:0p)	(16:0p)	0	0		C24 H51 O6 N1 P1	480.345	3.73418	1.71359	0.148429	0.30138	0.0144123	2.0047e+07	1.95436e+07	2.00321e+07	2.06444e+07	1.47254e+07	1.20569e+07	1.01759e+07	8.79229e+06	1.06675e+07	2.17786e+07	1.76653e+07	2.7222e+07	7.3309e+06	1.20829e+07	4.59736e+07
24POS	LPE(18:0)+H	LPE(18:0)+H	LPE	(18:0)	(18:0)	0	0		C23 H49 O7 N1 P1	482.324	4.98697	3.09642	0.0353943	0.349798	0.0226464	3.007e+07	2.88951e+07	3.00475e+07	1.0024e+06	1.27011e+07	9.14747e+06	2.49043e+06	1.1069e+07	7.848e+06	2.32455e+06	1.70038e+07	2.16403e+07	1.58215e+07	4.07955e+07	3.9457e+07
25POS	LPE(18:0)+H	LPE(18:0)+H	LPE	(18:0)	(18:0)	0	0		C23 H49 O7 N1 P1	482.324	4.64155	4.18827	0.00239167	0.0731387	0.185376	2.24652e+06	1.59477e+06	2.24603e+06	242500	180281	173694	169901	235264	150273	996568	404361	627614	430257	1.06121e+06	1.30452e+06
26POS	LPC(16:0e)+H	LPC(16:0e)+H	LPC	(16:0e)	(16:0e)	0	0		C24 H53 O6 N1 P1	482.361	3.89027	4.21132	0.00313082	0.648792	0.025245	4.1358e+07	4.1327e+07	4.31768e+07	2.39938e+07	1.54035e+07	1.04456e+07	9.00218e+06	1.00821e+07	1.15729e+07	4.96581e+07	3.49018e+07	4.85551e+07	3.7812e+07	6.03237e+07	1.07761e+08
27POS	LPE(18:0p)+Na	LPE(18:0p)+Na	LPE	(18:0p)	(18:0p)	0	0		C23 H48 O6 N1 P1 Na1	488.311	5.7599	10.3629	0.00272201	0.187	0.0367729	2.27758e+06	2.43128e+06	2.42678e+06	516505	315943	414262	442531	639159	212861	6.28728e+06	2.44023e+06	3.12548e+06	2.02608e+06	4.13582e+06	8.31988e+06
28POS	TG(8:0/8:0/8:0)+NH4	TG(24:0)+NH4	TG	(8:0/8:0/8:0)	(8:0)	(8:0)	(8:0)		C27 H54 O6 N1	488.395	9.18378	1.14494	0.902862	0.229243	0.0460441	2.39947e+07	2.59608e+07	2.39952e+07	1.67434e+08	5.76688e+06	7.62068e+06	2.86603e+06	6.76644e+07	1.43416e+07	2.69735e+08	178119	2.57134e+06	1.52384e+07	9.41863e+06	7.0609e+06
29POS	TG(8:0/8:0/8:0)+Na	TG(24:0)+Na	TG	(8:0/8:0/8:0)	(8:0)	(8:0)	(8:0)		C27 H50 O6 Na1	493.35	9.18378	0.224562	0.246127	0.210046	0.100704	1.56089e+06	1.30504e+06	1.56431e+06	5.05912e+07	1.83573e+06	635838	270717	2.28913e+07	3.52985e+06	8.67402e+06	16090.2	230947	5.53807e+06	2.66588e+06	784884
30POS	LPC(16:1)+H	LPC(16:1)+H	LPC	(16:1)	(16:1)	0	0		C24 H49 O7 N1 P1	494.324	2.632	0.657057	0.367501	0.0970508	0.0490821	7.99955e+06	7.34576e+06	8.01567e+06	2.05586e+07	1.49225e+07	2.03568e+06	1.74365e+06	9.91932e+06	5.5334e+06	6.83586e+06	3.4967e+06	1.0947e+07	2.92749e+06	4.16434e+06	7.57825e+06
31POS	LPE(19:1)+H	LPE(19:1)+H	LPE	(19:1)	(19:1)	0	0		C24 H49 O7 N1 P1	494.324	4.58508	5.39286	0.270265	0.141628	0.0194501	7.52308e+06	7.27353e+06	7.5253e+06	230699	98794.2	162319	250053	2.1096e+06	2.16202e+06	2.00326e+07	1.28399e+06	2.0884e+06	210911	2.0986e+06	1.32255e+06
32POS	LPC(16:0)+H	LPC(16:0)+H	LPC	(16:0)	(16:0)	0	0		C24 H51 O7 N1 P1	496.34	3.09403	1.08163	0.692102	0.176699	0.0741408	2.64031e+07	2.6385e+07	2.9935e+07	1.56866e+07	1.32523e+07	1.44914e+07	1.28081e+07	4.20659e+06	1.31187e+07	1.43752e+07	7.50674e+06	1.63463e+07	1.01243e+07	1.15774e+07	1.96391e+07
33POS	LPC(16:0)+H	LPC(16:0)+H	LPC	(16:0)	(16:0)	0	0		C24 H51 O7 N1 P1	496.34	3.31902	3.24014	0.000327298	1.1373	0.0297514	1.46723e+08	1.45076e+08	1.53413e+08	7.32373e+07	5.5007e+07	5.75863e+07	4.95604e+07	4.93317e+07	6.35515e+07	1.72858e+08	1.06268e+08	1.94881e+08	1.85084e+08	1.79764e+08	2.89603e+08
34POS	LPE(20:5)+H	LPE(20:5)+H	LPE	(20:5)	(20:5)	0	0		C25 H43 O7 N1 P1	500.277	2.30601	0.205071	0.0146482	0.078714	0.00481393	8.82388e+06	8.75058e+06	8.75084e+06	2.35964e+06	1.35952e+06	620222	2.50958e+06	3.00839e+06	335320	870212	232650	158327	220931	397057	211046
35POS	LPE(18:1)+Na	LPE(18:1)+Na	LPE	(18:1)	(18:1)	0	0		C23 H46 O7 N1 P1 Na1	502.29	3.63863	1.10997	0.653273	0.174175	0.0924932	1.10879e+07	1.10569e+07	9.38867e+06	1.00177e+07	5.1022e+06	1.35092e+07	8.78431e+06	1.22177e+07	1.108e+07	4.4727e+06	1.2914e+07	1.96148e+07	8.08224e+06	1.17773e+07	1.05267e+07
36POS	LPE(18:1)+Na	LPE(18:1)+Na	LPE	(18:1)	(18:1)	0	0		C23 H46 O7 N1 P1 Na1	502.29	2.686	0.121156	0.000176838	0.306955	0.0201884	6.11648e+07	5.9029e+07	6.11191e+07	2.29974e+07	1.40366e+07	1.66442e+07	2.12901e+07	2.97067e+07	1.05157e+07	5.09404e+06	899445	1.13863e+06	975237	4.31535e+06	1.53337e+06
37POS	LPE(18:0)+Na	LPE(18:0)+Na	LPE	(18:0)	(18:0)	0	0		C23 H48 O7 N1 P1 Na1	504.306	4.98697	2.67735	0.0468566	0.0894904	0.0485691	1.82803e+06	1.82041e+06	1.67509e+06	942289	386889	738603	447367	783051	430603	2.40505e+06	944464	984255	1.50414e+06	624694	3.52068e+06
38POS	PE(19:2)+H	PE(19:2)+H	PE	(19:2)	(19:2)	0	0		C24 H45 O8 N1 P1	506.288	2.651	1.14625	0.700966	0.0502345	0.0184373	7.64862e+06	7.40672e+06	7.64817e+06	530656	335295	1.24547e+06	355126	751807	366910	378474	1.47208e+06	546849	778635	493424	440163
39POS	LPC(18:1p)+H	LPC(18:1p)+H	LPC	(18:1p)	(18:1p)	0	0		C26 H53 O6 N1 P1	506.361	3.92866	0.521554	0.0644843	0.0926827	0.0206744	2.18283e+06	2.10741e+06	2.18648e+06	5.61288e+06	3.75422e+06	2.91008e+06	2.46623e+06	2.42395e+06	3.05733e+06	1.22368e+06	1.25045e+06	2.32542e+06	407792	863706	4.47723e+06
40POS	PE(19:1)+H	PE(19:1)+H	PE	(19:1)	(19:1)	0	0		C24 H47 O8 N1 P1	508.303	3.6809	2.68554	0.00203098	0.33185	0.0207935	9.52919e+06	9.52593e+06	9.87485e+06	1.3249e+07	1.20023e+06	1.45355e+06	1.084e+07	4.35832e+06	7.98775e+06	2.30339e+07	1.3002e+07	1.30435e+07	1.65847e+07	2.13991e+07	1.79114e+07
41POS	LPE(20:1)+H	LPE(20:1)+H	LPE	(20:1)	(20:1)	0	0		C25 H51 O7 N1 P1	508.34	4.82728	0.906491	0.865795	0.0154662	0.0133438	5.37305e+06	5.25071e+06	5.2508e+06	268767	212377	446696	1.37481e+06	1.05077e+06	170072	1.72293e+06	237608	262745	184014	412192	374524
42POS	LPC(18:0p)+H	LPC(18:0p)+H	LPC	(18:0p)	(18:0p)	0	0		C26 H55 O6 N1 P1	508.376	4.08049	0.910951	0.765171	0.0789692	0.0391917	1.45515e+07	1.55849e+07	1.55873e+07	2.3319e+07	1.79133e+07	9.17393e+06	8.2599e+06	1.11766e+07	9.9546e+06	1.56348e+07	6.06383e+06	7.65162e+06	7.89579e+06	1.0069e+07	2.53765e+07
43POS	LPC(18:0p)+H	LPC(18:0p)+H	LPC	(18:0p)	(18:0p)	0	0		C26 H55 O6 N1 P1	508.376	5.3521	1.68233	0.0812376	0.186181	0.0708563	8.00156e+06	7.05494e+06	7.99422e+06	5.14772e+06	5.947e+06	3.34033e+06	3.68501e+06	2.51264e+06	4.07864e+06	6.89284e+06	5.6489e+06	6.56706e+06	4.09138e+06	4.98884e+06	1.33836e+07
44POS	LPC(18:0p)+H	LPC(18:0p)+H	LPC	(18:0p)	(18:0p)	0	0		C26 H55 O6 N1 P1	508.376	4.30302	1.58986	0.176215	0.105478	0.0344199	2.87571e+06	3.0775e+06	3.01121e+06	4.35863e+06	2.70346e+06	1.26581e+06	1.46067e+06	1.65283e+06	699699	4.05956e+06	2.05445e+06	3.59826e+06	3.10972e+06	1.08839e+06	5.39232e+06
45POS	LPC(17:0)+H	LPC(17:0)+H	LPC	(17:0)	(17:0)	0	0		C25 H53 O7 N1 P1	510.355	3.94238	7.39086	0.00774201	0.341557	0.00382656	1.29077e+07	1.28113e+07	1.28766e+07	2.22795e+06	2.27796e+06	1.85546e+06	2.48079e+06	1.55162e+06	2.56876e+06	9.62967e+06	1.00308e+07	1.02451e+07	1.94979e+07	1.11025e+07	3.52982e+07
46POS	LPC(18:0e)+H	LPC(18:0e)+H	LPC	(18:0e)	(18:0e)	0	0		C26 H57 O6 N1 P1	510.392	5.61493	5.64449	0.000794315	0.489626	0.0318849	2.41577e+07	2.39013e+07	2.27451e+07	6.49627e+06	6.79716e+06	4.31176e+06	4.39331e+06	5.21947e+06	5.40967e+06	3.65818e+07	1.71291e+07	3.03932e+07	1.68469e+07	3.165e+07	5.15653e+07
47POS	Cer(d18:1/14:0)+H	Cer(d32:1)+H	Cer	(d18:1/14:0)	(d18:1)	(14:0)	0		C32 H64 O3 N1	510.488	11.5855	0.736288	0.541101	0.0902519	0.0928571	3.14818e+07	3.72311e+07	3.70715e+07	1.32185e+07	3.78328e+07	4.52453e+07	6.05852e+06	6.6594e+06	1.0234e+07	2.21836e+07	3.17596e+06	1.15087e+07	2.34989e+06	1.9096e+07	2.94871e+07
48POS	LPG(18:1)+H	LPG(18:1)+H	LPG	(18:1)	(18:1)	0	0		C24 H48 O9 N0 P1	511.303	2.94025	0.840247	0.677171	0.0393751	0.0788198	1.844e+06	1.84409e+06	1.60325e+06	4.9768e+06	3.0891e+06	1.03311e+06	641169	1.51622e+06	4.2302e+06	2.58155e+06	1.83859e+06	5.01454e+06	757644	1.73582e+06	1.08442e+06
49POS	Cer(d32:0)+H	Cer(d32:0)+H	Cer	(d32:0)	(d32:0)	0	0		C32 H66 O3 N1	512.504	10.6954	0.936195	0.848076	0.13275	0.0135453	1.64838e+07	1.64838e+07	1.61001e+07	1.13529e+07	1.66021e+07	5.11868e+06	2.17392e+07	5.6629e+06	1.02677e+07	2.48179e+07	7.68531e+06	6.95689e+06	7.97469e+06	9.30527e+06	9.48972e+06
50POS	TG(8:0/8:0/10:0)+NH4	TG(26:0)+NH4	TG	(8:0/8:0/10:0)	(8:0)	(8:0)	(10:0)		C29 H58 O6 N1	516.426	10.4567	1.15664	0.894233	0.313539	0.148572	1.78494e+07	1.85871e+07	2.33026e+07	2.6144e+08	9.31105e+06	1.51194e+07	2.07837e+06	9.65067e+07	3.41661e+07	4.24754e+08	275266	5.63933e+06	3.22719e+07	1.66792e+07	4.57281e+06
51POS	LPC(18:2)+H	LPC(18:2)+H	LPC	(18:2)	(18:2)	0	0		C26 H51 O7 N1 P1	520.34	2.63834	3.94265	0.0128528	0.394636	0.0177876	3.29625e+07	3.29612e+07	3.19566e+07	1.06001e+07	6.53823e+06	3.72443e+06	6.10023e+06	7.69535e+06	6.02157e+06	2.41314e+07	2.4431e+07	4.95095e+07	7.85252e+06	1.31962e+07	4.12661e+07
52POS	LPC(18:1)+H	LPC(18:1)+H	LPC	(18:1)	(18:1)	0	0		C26 H53 O7 N1 P1	522.355	3.51083	0.660032	0.111325	0.274998	0.0127853	5.82132e+07	5.9525e+07	5.82393e+07	8.25737e+07	6.19343e+07	4.5808e+07	3.67395e+07	4.11225e+07	5.44689e+07	2.73819e+07	2.51944e+07	5.10802e+07	1.616e+07	2.60367e+07	6.7104e+07
53POS	LPC(18:1)+H	LPC(18:1)+H	LPC	(18:1)	(18:1)	0	0		C26 H53 O7 N1 P1	522.355	3.30106	0.422856	0.0038751	0.427134	0.0150589	6.8602e+07	7.04204e+07	6.86283e+07	8.88322e+07	6.13385e+07	4.66405e+07	4.46288e+07	6.83417e+07	5.53558e+07	2.08973e+07	2.23158e+07	4.86832e+07	6.4948e+06	1.43048e+07	4.17048e+07
54POS	LPE(20:4)+Na	LPE(20:4)+Na	LPE	(20:4)	(20:4)	0	0		C25 H44 O7 N1 P1 Na1	524.275	2.67248	0.208197	0.00761369	0.0707667	0.0104242	4.80758e+06	4.85191e+06	4.75197e+06	1.90729e+06	714556	716483	2.16606e+06	1.89925e+06	452530	346860	166514	252546	212485	355361	301869
55POS	LPS(18:1)+H	LPS(18:1)+H	LPS	(18:1)	(18:1)	0	0		C24 H47 O9 N1 P1	524.298	2.671	0.549638	0.151588	0.0320925	0.0229741	951306	909113	936632	2.50712e+06	1.07422e+06	1.87356e+06	429633	686190	636103	667488	444623	485511	615802	630608	1.11711e+06
56POS	LPC(18:0)+H	LPC(18:0)+H	LPC	(18:0)	(18:0)	0	0		C26 H55 O7 N1 P1	524.371	4.72092	18.2699	0.000372184	2.60482	0.0162352	5.14738e+08	5.14627e+08	5.29292e+08	4.54698e+07	4.1562e+07	4.35294e+07	4.56083e+07	2.69169e+07	4.52121e+07	6.34346e+08	5.24158e+08	6.61218e+08	7.06714e+08	5.85891e+08	1.42406e+09
57POS	LPC(18:0)+H	LPC(18:0)+H	LPC	(18:0)	(18:0)	0	0		C26 H55 O7 N1 P1	524.371	4.36333	48.0669	0.000515646	0.721075	0.00638813	4.11568e+07	4.07072e+07	4.1165e+07	1.36826e+06	1.24512e+06	1.30551e+06	1.32313e+06	638406	1.24535e+06	4.2893e+07	3.82976e+07	5.16307e+07	5.50463e+07	4.34112e+07	1.11235e+08
58POS	LPE(20:3)+Na	LPE(20:3)+Na	LPE	(20:3)	(20:3)	0	0		C25 H46 O7 N1 P1 Na1	526.29	2.557	0.0014617	3.61906e-05	0.170578	0.0512482	1.62043e+07	1.62094e+07	1.76893e+07	5.40409e+06	3.06679e+06	5.06907e+06	6.11333e+06	5.75219e+06	2.15726e+06	22064.6	0	0	0	18223.7	0
59POS	LPS(18:0)+H	LPS(18:0)+H	LPS	(18:0)	(18:0)	0	0		C24 H49 O9 N1 P1	526.314	3.73254	2.20579	0.0273752	0.209117	0.0068393	1.00068e+07	9.8887e+06	1.00068e+07	6.10484e+06	3.0596e+06	6.67028e+06	4.36115e+06	2.4913e+06	1.88433e+06	9.10678e+06	3.88973e+06	5.21288e+06	8.11606e+06	1.44647e+07	1.34096e+07
60POS	LPE(22:5)+H	LPE(22:5)+H	LPE	(22:5)	(22:5)	0	0		C27 H47 O7 N1 P1	528.308	2.77386	0.0636808	0.00245585	0.144206	0.0116116	1.35735e+07	1.3844e+07	1.35653e+07	3.10222e+06	2.10282e+06	3.89196e+06	5.27327e+06	8.04782e+06	1.92781e+06	476272	75469.9	123040	104453	419835	351298
61POS	PE(19:1)+Na	PE(19:1)+Na	PE	(19:1)	(19:1)	0	0		C24 H46 O8 N1 P1 Na1	530.285	2.799	0.209706	7.03629e-07	0.315832	0.00310029	1.16867e+07	1.16868e+07	1.16241e+07	2.28672e+07	2.40533e+07	2.25892e+07	2.10275e+07	1.56325e+07	1.69115e+07	6.56896e+06	3.77019e+06	3.42774e+06	4.09533e+06	3.66015e+06	4.28852e+06
62POS	Cer(d18:2/16:0)+H	Cer(d34:2)+H	Cer	(d18:2/16:0)	(d18:2)	(16:0)	0		C34 H66 O3 N1	536.504	11.7102	0.0367191	5.57752e-05	0.327225	0.0132756	2.21941e+07	2.27049e+07	2.21873e+07	2.17731e+07	7.74582e+06	2.08945e+07	1.95049e+07	1.10954e+07	1.59039e+07	679798	165438	425616	0	633787	1.65409e+06
63POS	LPC(19:0)+H	LPC(19:0)+H	LPC	(19:0)	(19:0)	0	0		C27 H57 O7 N1 P1	538.387	5.69533	3.74759	0.0122406	0.112982	0.00864354	2.92378e+06	2.88039e+06	2.92411e+06	737219	500130	230455	795516	522178	751787	3.65765e+06	2.91408e+06	798965	3.33847e+06	718082	1.82905e+06
64POS	LPC(19:0)+H	LPC(19:0)+H	LPC	(19:0)	(19:0)	0	0		C27 H57 O7 N1 P1	538.387	5.362	32.517	0.002139	0.100758	0.0368525	2.18683e+06	2.18082e+06	2.32615e+06	52538.5	44045.1	56318.2	38077.7	18390.4	37240.9	562197	602957	2.09954e+06	2.16074e+06	754076	1.83955e+06
65POS	LPC(20:0e)+H	LPC(20:0e)+H	LPC	(20:0e)	(20:0e)	0	0		C28 H61 O6 N1 P1	538.423	7.56517	0.147792	0.000828952	0.133371	0.0969502	3.64488e+06	4.12648e+06	4.42623e+06	2.52997e+06	3.54089e+06	3.74185e+06	3.83059e+06	2.23603e+06	6.83456e+06	955647	99900.3	423046	153113	893138	832084
66POS	Cer(d18:1/16:0)+H	Cer(d34:1)+H	Cer	(d18:1/16:0)	(d18:1)	(16:0)	0		C34 H68 O3 N1	538.519	12.6688	0.372051	0.0159474	0.638252	0.00257291	2.49858e+08	2.4985e+08	2.50969e+08	1.89637e+08	2.15216e+08	2.74584e+08	2.41437e+08	2.13039e+07	1.44818e+08	6.60699e+07	3.75703e+07	6.78514e+07	4.96989e+07	5.00541e+07	1.33173e+08
67POS	Cer(d18:1/16:0)+H	Cer(d34:1)+H	Cer	(d18:1/16:0)	(d18:1)	(16:0)	0		C34 H68 O3 N1	538.519	11.0645	0.94707	0.88764	0.0279989	0.0455305	1.70655e+06	1.82074e+06	1.8652e+06	5.54631e+06	1.3188e+06	854311	1.68083e+06	2.20725e+06	1.8096e+06	3.19669e+06	767973	1.52253e+06	1.57972e+06	2.0481e+06	3.59192e+06
68POS	Cer(d18:0/16:0)+H	Cer(d34:0)+H	Cer	(d18:0/16:0)	(d18:0)	(16:0)	0		C34 H70 O3 N1	540.535	12.0897	1.87699	0.0341459	0.318133	0.0202632	2.07236e+07	2.07381e+07	2.14669e+07	9.12031e+06	8.66595e+06	8.49783e+06	1.64458e+07	7.9831e+06	1.53642e+07	2.69984e+07	1.25547e+07	1.5014e+07	1.46396e+07	1.94309e+07	3.53888e+07
69POS	LPC(18:1)+Na	LPC(18:1)+Na	LPC	(18:1)	(18:1)	0	0		C26 H52 O7 N1 P1 Na1	544.337	3.30106	0.830862	0.147693	0.136565	0.0256549	3.1348e+07	2.99636e+07	3.13231e+07	3.97728e+07	2.1929e+07	2.91864e+07	2.5784e+07	2.48068e+07	2.33193e+07	2.77063e+07	2.15785e+07	2.08693e+07	1.89704e+07	2.53865e+07	2.24136e+07
70POS	LPC(20:4)+H	LPC(20:4)+H	LPC	(20:4)	(20:4)	0	0		C28 H51 O7 N1 P1	544.34	2.5605	0.169392	1.50436e-05	0.3511	0.154279	1.49613e+07	1.98004e+07	1.98508e+07	2.83827e+07	1.94858e+07	2.41637e+07	2.38618e+07	3.20482e+07	2.41528e+07	2.68505e+06	1.67062e+06	1.40286e+07	752485	1.36407e+06	5.26287e+06
71POS	TG(8:0/10:0/10:0)+NH4	TG(28:0)+NH4	TG	(8:0/10:0/10:0)	(8:0)	(10:0)	(10:0)		C31 H62 O6 N1	544.457	11.5764	0.952765	0.961571	0.241076	0.000557267	8.31072e+07	8.31877e+07	8.31078e+07	4.64339e+08	1.60393e+07	1.22353e+07	5.25039e+06	2.47897e+08	6.368e+07	6.47238e+08	807961	9.41133e+06	7.76603e+07	2.81172e+07	7.97257e+06
72POS	LPC(20:3)+H	LPC(20:3)+H	LPC	(20:3)	(20:3)	0	0		C28 H53 O7 N1 P1	546.355	4.73115	20.5717	0.00206766	0.450545	0.0105896	1.6139e+07	1.64368e+07	1.61389e+07	1.57044e+06	1.18991e+06	1.1133e+06	1.30879e+06	638719	981069	1.97797e+07	1.45807e+07	1.56677e+07	1.90157e+07	2.11545e+07	4.97349e+07
73POS	LPC(20:3)+H	LPC(20:3)+H	LPC	(20:3)	(20:3)	0	0		C28 H53 O7 N1 P1	546.355	2.88332	0.77281	0.387716	0.069783	0.0483177	5.71626e+06	5.70381e+06	6.20149e+06	7.69181e+06	7.4086e+06	2.64872e+06	4.14838e+06	9.80868e+06	5.10311e+06	2.89574e+06	3.50165e+06	6.65332e+06	8.70549e+06	1.27889e+06	5.41151e+06
74POS	PC(19:2)+H	PC(19:2)+H	PC	(19:2)	(19:2)	0	0		C27 H51 O8 N1 P1	548.335	2.76656	20.9281	3.1342e-08	0.31978	0.0330939	3.03163e+06	2.85845e+06	3.02583e+06	736728	720939	680449	559987	74885.3	320708	1.144e+07	1.08872e+07	9.4993e+06	9.17302e+06	1.00909e+07	1.36548e+07
75POS	PC(19:1)+H	PC(19:1)+H	PC	(19:1)	(19:1)	0	0		C27 H53 O8 N1 P1	550.35	3.4624	1.68779	0.0249355	0.17935	0.0101075	4.32614e+06	4.25089e+06	4.32623e+06	7.08043e+06	2.30217e+06	1.92502e+06	5.35823e+06	1.77275e+06	3.81134e+06	6.07704e+06	6.90281e+06	5.42878e+06	5.34367e+06	5.82885e+06	7.97216e+06
76POS	LPC(20:1)+H	LPC(20:1)+H	LPC	(20:1)	(20:1)	0	0		C28 H57 O7 N1 P1	550.387	4.89547	0.6522	0.0450286	0.085599	0.0140678	6.11497e+06	6.12088e+06	6.26813e+06	6.39907e+06	6.08012e+06	5.02882e+06	3.71605e+06	5.68798e+06	4.92848e+06	2.82781e+06	2.0632e+06	3.80893e+06	1.97963e+06	3.44252e+06	6.6443e+06
77POS	LPC(20:0)+H	LPC(20:0)+H	LPC	(20:0)	(20:0)	0	0		C28 H59 O7 N1 P1	552.402	6.70827	5.21141	0.00168533	0.213161	0.0148641	5.30106e+06	5.16582e+06	5.30122e+06	1.16214e+06	1.38862e+06	792665	1.098e+06	720404	1.90606e+06	7.80463e+06	3.00759e+06	5.6786e+06	3.03458e+06	7.10073e+06	1.02076e+07
78POS	LPC(20:0)+H	LPC(20:0)+H	LPC	(20:0)	(20:0)	0	0		C28 H59 O7 N1 P1	552.402	5.10286	258.542	0.0130029	0.156502	0.00857605	1.58856e+06	1.5653e+06	1.589e+06	70983.1	0	0	0	0	0	3.09176e+06	2.84369e+06	1.20957e+06	2.39822e+06	1.00553e+06	7.80337e+06
79POS	PE(21:3)+Na	PE(21:3)+Na	PE	(21:3)	(21:3)	0	0		C26 H46 O8 N1 P1 Na1	554.285	2.65672	0.00144611	4.99799e-06	0.207057	0.0101093	3.45855e+06	3.42288e+06	3.49279e+06	7.18837e+06	7.67187e+06	7.14039e+06	6.36296e+06	3.79114e+06	4.11185e+06	14262.9	0	20816.1	0	0	17366.5
80POS	PE(21:2)+Na	PE(21:2)+Na	PE	(21:2)	(21:2)	0	0		C26 H48 O8 N1 P1 Na1	556.301	2.9194	0.0622882	1.15223e-06	0.199946	0.0120657	3.20026e+06	3.20023e+06	3.13383e+06	6.35821e+06	7.76134e+06	6.24033e+06	7.81226e+06	4.99558e+06	4.43848e+06	394171	535511	259433	384492	254304	514513
81POS	PE(23:4)+H	PE(23:4)+H	PE	(23:4)	(23:4)	0	0		C28 H49 O8 N1 P1	558.319	3.561	0.0173665	5.28949e-08	0.144676	0.0993049	1.16693e+06	982314	991753	3.42744e+06	3.53331e+06	2.45784e+06	3.53012e+06	2.71855e+06	2.57745e+06	109598	22301.9	82668	0	52938.4	49340.5
82POS	LPE(24:0)+H	LPE(24:0)+H	LPE	(24:0)	(24:0)	0	0		C29 H61 O7 N1 P1	566.418	10.175	78.6491	0.0086702	0.105269	0.05013	1.39562e+06	1.52134e+06	1.39734e+06	46952	15443.9	24594.1	0	13420.3	0	1.11423e+06	928366	704391	743318	1.12725e+06	3.27961e+06
83POS	Cer(d18:1/18:0)+H	Cer(d36:1)+H	Cer	(d18:1/18:0)	(d18:1)	(18:0)	0		C36 H72 O3 N1	566.551	13.7869	0.0936764	0.0296463	0.397245	0.00703096	7.655e+07	7.56208e+07	7.65485e+07	9.44746e+06	6.22913e+07	6.28834e+07	7.14547e+07	7.74582e+06	5.44533e+06	5.59079e+06	3.09222e+06	1.06608e+06	1.4243e+06	4.54008e+06	4.82678e+06
84POS	LPC(22:6)+H	LPC(22:6)+H	LPC	(22:6)	(22:6)	0	0		C30 H51 O7 N1 P1	568.34	2.44085	0.00110615	1.33627e-06	0.213076	0.0232987	4.58519e+06	4.77487e+06	4.7758e+06	9.0191e+06	6.36438e+06	5.10944e+06	4.89625e+06	5.86976e+06	7.32499e+06	11821.2	0	13733.2	0	0	17125.3
85POS	LPC(22:5)+H	LPC(22:5)+H	LPC	(22:5)	(22:5)	0	0		C30 H53 O7 N1 P1	570.355	2.66943	0.140867	6.31149e-06	0.188016	0.0784887	5.68266e+06	5.91701e+06	5.07212e+06	7.18743e+06	6.92124e+06	5.15899e+06	4.87301e+06	8.41351e+06	6.91621e+06	922433	335987	2.37289e+06	95656.1	217843	1.61527e+06
86POS	PC(21:4)+H	PC(21:4)+H	PC	(21:4)	(21:4)	0	0		C29 H51 O8 N1 P1	572.335	2.65565	0.210675	0.000201737	0.17328	0.131598	2.40589e+06	3.05816e+06	3.04674e+06	7.46437e+06	5.42138e+06	6.01136e+06	9.91919e+06	3.81656e+06	5.78766e+06	843040	952852	1.53421e+06	1.58779e+06	752007	2.42433e+06
87POS	LPC(22:0)+H	LPC(22:0)+H	LPC	(22:0)	(22:0)	0	0		C30 H63 O7 N1 P1	580.434	8.42816	4.76927	0.000976904	0.128436	0.0246548	2.60642e+06	2.62974e+06	2.72966e+06	702496	402621	376650	733396	220361	361821	2.35629e+06	1.44813e+06	1.59541e+06	1.35696e+06	3.05253e+06	3.53198e+06
88POS	Cer(d36:2)+NH4	Cer(d36:2)+NH4	Cer	(d36:2)	(d36:2)	0	0		C36 H73 O3 N2	581.562	12.6544	0.236344	0.0396393	0.207617	0.176898	6.97081e+06	6.96565e+06	5.03105e+06	6.41799e+06	2.65249e+06	1.63265e+07	2.79578e+07	1.2053e+07	7.83404e+06	9.5911e+06	212188	1.36912e+06	2.43537e+06	1.36128e+06	2.3412e+06
89POS	DG(16:0/16:1)+NH4	DG(32:1)+NH4	DG	(16:0/16:1)	(16:0)	(16:1)	0		C35 H70 O5 N1	584.525	13.5633	0.620085	0.18306	0.0808013	0.0387284	1.64242e+07	1.64371e+07	1.53527e+07	1.54743e+07	3.66807e+06	1.25359e+07	1.408e+07	5.25711e+06	7.4607e+06	1.15778e+07	1.90644e+06	5.95147e+06	2.72163e+06	4.01279e+06	1.009e+07
90POS	DG(16:0/16:0)+NH4	DG(32:0)+NH4	DG	(16:0/16:0)	(16:0)	(16:0)	0		C35 H72 O5 N1	586.541	14.6045	0.934132	0.511868	0.234174	0.050625	6.87847e+07	6.31498e+07	6.3025e+07	4.81707e+07	4.62787e+07	3.82483e+07	3.82785e+07	2.90057e+07	3.58041e+07	3.57829e+07	3.24884e+07	3.04782e+07	3.52595e+07	3.83836e+07	4.78628e+07
91POS	Cer(d18:1/20:0)+H	Cer(d38:1)+H	Cer	(d18:1/20:0)	(d18:1)	(20:0)	0		C38 H76 O3 N1	594.582	15.0007	0.185022	0.00237776	0.196866	0.0732961	1.35253e+07	1.18857e+07	1.35429e+07	9.392e+06	1.08219e+07	8.92063e+06	1.41803e+07	2.84722e+06	4.58225e+06	2.12715e+06	975936	1.24547e+06	996520	1.81864e+06	2.22509e+06
92POS	TG(4:0/12:0/16:0)+NH4	TG(32:0)+NH4	TG	(4:0/12:0/16:0)	(4:0)	(12:0)	(16:0)		C35 H70 O6 N1	600.52	14.026	2.08328	0.300007	0.065244	0.0249003	6.15811e+06	6.15089e+06	5.8929e+06	459001	692918	1.16293e+06	358307	1.05467e+06	618104	989639	275213	4.77114e+06	2.08033e+06	560608	376841
93POS	LPC(24:0)+H	LPC(24:0)+H	LPC	(24:0)	(24:0)	0	0		C32 H67 O7 N1 P1	608.465	9.91545	5.23437	0.013685	0.208407	0.0165988	6.68242e+06	6.49259e+06	6.49527e+06	568073	943470	2.48283e+06	2.02901e+06	275935	1.91017e+06	1.00589e+07	3.63394e+06	5.75721e+06	816796	9.02629e+06	1.36783e+07
94POS	DG(16:0/18:2)+NH4	DG(34:2)+NH4	DG	(16:0/18:2)	(16:0)	(18:2)	0		C37 H72 O5 N1	610.541	13.7646	0.980873	0.934294	0.128803	0.16634	1.15798e+07	1.18714e+07	8.65282e+06	1.23506e+07	1.32592e+07	1.45637e+07	1.20949e+07	1.66572e+06	1.4021e+07	1.41108e+07	1.45875e+07	8.57239e+06	4.42275e+06	1.09792e+07	1.39829e+07
95POS	DG(16:0/18:1)+NH4	DG(34:1)+NH4	DG	(16:0/18:1)	(16:0)	(18:1)	0		C37 H74 O5 N1	612.556	14.7076	0.452377	0.00432912	0.396933	0.035169	1.06837e+08	1.00451e+08	1.06821e+08	8.79021e+07	6.81821e+07	6.86321e+07	9.70984e+07	3.13262e+07	5.85077e+07	3.95469e+07	2.43147e+07	2.66472e+07	2.02342e+07	2.97533e+07	4.57241e+07
96POS	DG(18:0/16:0)+NH4	DG(34:0)+NH4	DG	(18:0/16:0)	(18:0)	(16:0)	0		C37 H76 O5 N1	614.572	15.8426	1.05576	0.421071	0.408345	0.0235877	1.66747e+08	1.66721e+08	1.7364e+08	7.73856e+07	7.01607e+07	7.55657e+07	7.68901e+07	5.89251e+07	7.5818e+07	8.2819e+07	7.16186e+07	7.2504e+07	6.644e+07	7.32631e+07	9.23415e+07
97POS	Cer(d18:2/22:0)+H	Cer(d40:2)+H	Cer	(d18:2/22:0)	(d18:2)	(22:0)	0		C40 H78 O3 N1	620.598	15.1442	0.057305	1.42568e-06	0.21953	0.0848361	7.43283e+06	8.63925e+06	8.64795e+06	1.01245e+07	7.57993e+06	6.35917e+06	6.59653e+06	5.39595e+06	7.90415e+06	305652	220041	218528	105121	926270	743527
98POS	Cer(d18:1/22:0)+H	Cer(d40:1)+H	Cer	(d18:1/22:0)	(d18:1)	(22:0)	0		C40 H80 O3 N1	622.613	16.2852	0.444663	0.0707424	0.158098	0.0567319	2.01055e+07	1.9976e+07	2.20735e+07	2.45349e+07	1.22582e+07	4.67431e+06	2.26995e+07	5.30459e+06	1.7163e+07	4.23247e+06	4.15878e+06	2.5865e+06	3.75664e+06	8.8091e+06	1.49796e+07
99POS	Cer(d18:0/22:0)+H	Cer(d40:0)+H	Cer	(d18:0/22:0)	(d18:0)	(22:0)	0		C40 H82 O3 N1	624.629	16.7377	0.425399	0.0264014	0.144377	0.0486198	9.34499e+06	1.02001e+07	1.01555e+07	1.02054e+07	9.70562e+06	9.56967e+06	9.17507e+06	2.84794e+06	5.32869e+06	8.36429e+06	1.13347e+06	1.60678e+06	1.14634e+06	2.15586e+06	5.51572e+06
100POS	LPC(26:0)+H	LPC(26:0)+H	LPC	(26:0)	(26:0)	0	0		C34 H71 O7 N1 P1	636.496	11.2315	10.0326	0.00777539	0.209817	0.0302436	5.41246e+06	5.13584e+06	5.4167e+06	1.57791e+06	221998	401982	1.07995e+06	131661	211987	5.93833e+06	3.90818e+06	5.22767e+06	1.18162e+06	7.03126e+06	1.30859e+07
101POS	DG(18:1/18:2)+NH4	DG(36:3)+NH4	DG	(18:1/18:2)	(18:1)	(18:2)	0		C39 H74 O5 N1	636.556	13.8221	0.696461	0.314944	0.0434208	0.0233384	1.46412e+07	1.5246e+07	1.46507e+07	1.02311e+07	8.60754e+06	2.23191e+07	1.18913e+07	4.84096e+06	6.39278e+06	1.13577e+07	4.68447e+06	5.92625e+06	4.28426e+06	4.37316e+06	1.41446e+07
102POS	Cer(d18:1/23:0)+H	Cer(d41:1)+H	Cer	(d18:1/23:0)	(d18:1)	(23:0)	0		C41 H82 O3 N1	636.629	16.9472	0.625158	0.027177	0.0580307	0.00135304	1.21867e+07	1.2187e+07	1.22154e+07	9.7511e+06	8.08178e+06	9.08193e+06	9.28155e+06	3.34132e+06	7.53553e+06	6.96178e+06	3.39575e+06	4.3252e+06	3.2784e+06	5.34655e+06	6.12049e+06
103POS	DG(18:1/18:1)+NH4	DG(36:2)+NH4	DG	(18:1/18:1)	(18:1)	(18:1)	0		C39 H76 O5 N1	638.572	14.7667	0.324719	0.00780201	0.363496	0.0439953	6.14333e+07	6.13891e+07	6.62127e+07	6.3394e+07	3.97449e+07	5.87614e+07	5.99022e+07	1.07358e+07	3.06074e+07	2.24176e+07	1.03945e+07	9.04326e+06	8.00342e+06	1.18923e+07	2.36974e+07
104POS	Cer(d18:0/23:0)+H	Cer(d41:0)+H	Cer	(d18:0/23:0)	(d18:0)	(23:0)	0		C41 H84 O3 N1	638.645	17.424	1.03756	0.861997	0.0655736	0.0104092	5.81024e+06	5.91777e+06	5.91469e+06	3.36323e+06	1.56426e+06	2.13368e+06	2.85362e+06	1.31269e+06	2.79944e+06	2.77014e+06	1.89708e+06	3.01695e+06	1.41434e+06	1.70353e+06	3.75181e+06
105POS	DG(18:0/18:1)+NH4	DG(36:1)+NH4	DG	(18:0/18:1)	(18:0)	(18:1)	0		C39 H78 O5 N1	640.587	15.9543	0.709773	0.174087	0.0524634	0.00582441	1.10194e+08	1.10202e+08	1.11313e+08	8.98768e+07	5.78984e+07	5.94783e+07	7.49227e+07	2.20881e+07	4.56269e+07	5.05582e+07	2.94948e+07	4.29157e+07	1.8228e+07	4.34506e+07	6.36963e+07
106POS	DG(18:0/18:0)+NH4	DG(36:0)+NH4	DG	(18:0/18:0)	(18:0)	(18:0)	0		C39 H80 O5 N1	642.603	17.1653	1.35434	0.507034	0.248501	0.183378	4.4727e+07	3.15702e+07	3.51024e+07	6.82743e+06	2.82628e+07	5.53104e+06	3.23828e+07	4.76284e+06	4.72994e+06	3.06357e+07	5.73948e+06	5.26912e+06	2.72639e+07	1.47132e+07	2.81075e+07
107POS	ChE(16:0)+NH4	ChE(16:0)+NH4	ChE	(16:0)	(16:0)	0	0		C43 H80 O2 N1	642.618	23.725	1.1933	0.752781	0.0611734	0.00704896	3.39801e+06	3.35667e+06	3.39796e+06	2.64932e+06	945503	1.43937e+06	1.10897e+06	291119	3.61325e+06	2.22305e+06	2.44648e+06	620004	345703	457452	5.89699e+06
108POS	ZyE(18:3)+H	ZyE(18:3)+H	ZyE	(18:3)	(18:3)	0	0		C45 H73 O2	645.561	16.788	137.837	0.00276194	0.643325	0.0727053	2.54749e+07	2.24714e+07	2.25612e+07	321894	292684	535574	329661	158177	541480	5.91096e+07	6.47579e+07	4.11096e+07	1.73862e+07	1.92673e+07	9.87803e+07
109POS	Cer(d18:2/24:1)+H	Cer(d42:3)+H	Cer	(d18:2/24:1)	(d18:2)	(24:1)	0		C42 H80 O3 N1	646.613	15.0659	0.0397686	2.10569e-05	0.38898	0.00646495	3.05875e+07	3.02457e+07	3.05864e+07	2.71514e+07	2.38335e+07	2.46208e+07	3.1084e+07	1.13654e+07	1.75546e+07	1.65974e+06	962542	253094	263169	445607	1.80886e+06
110POS	SM(d30:1)+H	SM(d30:1)+H	SM	(d30:1)	(d30:1)	0	0		C35 H72 O6 N2 P1	647.512	8.71833	0.947802	0.874087	0.0650399	0.0113929	9.12483e+06	9.2619e+06	9.33176e+06	5.71864e+06	6.38952e+06	6.1223e+06	5.73129e+06	1.49308e+06	1.37934e+06	1.52606e+06	1.01211e+06	4.80248e+06	5.09001e+06	4.94849e+06	8.05433e+06
111POS	WE(27:5/18:3)+H	WE(45:8)+H	WE	(27:5/18:3)	(27:5)	(18:3)	0		H75 C45 O2	647.576	17.5139	267.704	0.00648865	0.891255	0.0289857	8.21508e+07	8.64199e+07	8.64162e+07	253894	422098	496199	454640	458044	268589	1.33837e+08	1.32556e+08	9.79187e+07	1.13882e+07	3.60755e+07	2.18257e+08
112POS	Cer(d18:1/24:1)+H	Cer(d42:2)+H	Cer	(d18:1/24:1)	(d18:1)	(24:1)	0		C42 H82 O3 N1	648.629	16.19	0.091408	6.69961e-05	0.749879	0.00390368	1.2761e+08	1.27598e+08	1.28469e+08	1.19291e+08	1.13359e+08	1.02706e+08	1.07256e+08	4.10539e+07	6.72102e+07	1.31685e+07	3.84263e+06	6.98247e+06	3.48607e+06	5.93499e+06	1.69398e+07
113POS	Cer(d18:2/24:0)+H	Cer(d42:2)+H	Cer	(d18:2/24:0)	(d18:2)	(24:0)	0		C42 H82 O3 N1	648.629	16.431	0.121549	8.24619e-05	0.28329	0.0134954	1.82811e+07	1.82728e+07	1.87075e+07	1.89175e+07	1.58235e+07	1.49448e+07	1.42368e+07	6.97893e+06	1.00113e+07	2.45422e+06	482746	642866	737237	1.071e+06	4.44683e+06
114POS	Cer(d18:1/24:1)+H	Cer(d42:2)+H	Cer	(d18:1/24:1)	(d18:1)	(24:1)	0		C42 H82 O3 N1	648.629	14.0949	0.00132583	5.92246e-05	0.218304	0.072455	8.67462e+06	7.72272e+06	8.85951e+06	9.53679e+06	8.71538e+06	8.21887e+06	7.88015e+06	2.56705e+06	5.37518e+06	31667.3	0	24406.5	0	0	0
115POS	WE(21:3/24:4)+H	WE(45:7)+H	WE	(21:3/24:4)	(21:3)	(24:4)	0		H77 C45 O2	649.592	22.8381	62.1654	0.00115278	0.267476	0.0617469	7.08977e+06	6.34157e+06	7.05241e+06	86156.1	126725	223263	146860	71261.9	206220	1.36133e+07	1.44063e+07	3.4901e+06	7.20415e+06	3.85278e+06	1.09259e+07
116POS	Cer(d18:1/24:0)+H	Cer(d42:1)+H	Cer	(d18:1/24:0)	(d18:1)	(24:0)	0		C42 H84 O3 N1	650.645	17.6274	0.726288	0.26324	0.0450451	0.00991718	5.16302e+07	5.16541e+07	5.25341e+07	4.02645e+07	3.27758e+07	3.58421e+07	3.48956e+07	1.08633e+07	2.85585e+07	2.30614e+07	1.32497e+07	1.05617e+07	1.25422e+07	2.64237e+07	4.72171e+07
117POS	Cer(d18:0/24:1)+H	Cer(d42:1)+H	Cer	(d18:0/24:1)	(d18:0)	(24:1)	0		C42 H84 O3 N1	650.645	16.6565	0.0252714	0.00167456	0.213832	0.00769382	1.10225e+07	1.11707e+07	1.11708e+07	1.16824e+07	1.07715e+07	1.04129e+07	1.14314e+07	1.77831e+06	2.80437e+06	232844	164192	137635	102859	230876	366886
118POS	Cer(d18:0/24:0)+H	Cer(d42:0)+H	Cer	(d18:0/24:0)	(d18:0)	(24:0)	0		C42 H86 O3 N1	652.66	18.0979	0.656806	0.131336	0.0421021	0.100365	1.01174e+07	1.01183e+07	8.45535e+06	7.99392e+06	5.98376e+06	6.05676e+06	3.08574e+06	3.87203e+06	1.04307e+07	7.34767e+06	2.82888e+06	4.08839e+06	2.79076e+06	3.26289e+06	4.26103e+06
119POS	LPG(28:0)+H	LPG(28:0)+H	LPG	(28:0)	(28:0)	0	0		C34 H70 O9 N0 P1	653.475	9.99	0.2638	0.00086666	0.0775766	0.194452	1.34572e+06	1.82235e+06	1.29917e+06	1.33087e+06	1.17714e+06	1.27803e+06	1.28719e+06	2.08888e+06	1.34067e+06	779075	84937	109479	76355.5	134644	1.05854e+06
120POS	PE(30:2)+H	PE(30:2)+H	PE	(30:2)	(30:2)	0	0		C35 H67 O8 N1 P1	660.46	9.67	0.526912	0.206686	0.035867	0.112541	1.56205e+06	1.91553e+06	1.90838e+06	3.37513e+06	1.55264e+06	854983	839465	754640	3.30164e+06	2.71122e+06	598717	754356	247321	787353	527668
121POS	SM(d31:1)+H	SM(d31:1)+H	SM	(d31:1)	(d31:1)	0	0		C36 H74 O6 N2 P1	661.528	9.42683	0.989944	0.966141	0.0827889	0.0641779	8.6066e+06	8.61954e+06	9.60727e+06	6.30304e+06	4.81773e+06	2.69531e+06	7.55758e+06	2.62542e+06	4.85803e+06	4.86874e+06	3.20896e+06	4.66007e+06	3.13604e+06	4.35627e+06	8.33684e+06
122POS	PE(30:1)+H	PE(30:1)+H	PE	(30:1)	(30:1)	0	0		C35 H69 O8 N1 P1	662.476	10.6304	1.63687	0.406437	0.332302	0.0684146	2.84093e+07	2.51665e+07	2.83996e+07	3.42297e+07	2.38999e+07	2.3322e+07	1.16095e+07	1.21343e+07	3.00649e+07	1.16337e+08	1.8011e+07	3.14885e+07	1.092e+07	1.97534e+07	2.48937e+07
123POS	DG(18:0/20:4)+NH4	DG(38:4)+NH4	DG	(18:0/20:4)	(18:0)	(20:4)	0		C41 H76 O5 N1	662.572	14.6586	0.272184	0.00106755	0.338367	0.282732	1.14125e+07	1.97097e+07	1.97109e+07	3.79355e+07	2.18294e+07	2.78484e+07	3.38426e+07	1.42152e+07	3.47713e+07	1.89847e+07	5.27286e+06	4.15221e+06	2.0888e+06	3.60332e+06	1.22897e+07
124POS	PS(28:1e)+H	PS(28:1e)+H	PS	(28:1e)	(28:1e)	0	0		C34 H67 O9 N1 P1	664.455	16.01	0.898926	0.627314	0.0570974	0.31242	6.43712e+06	1.1587e+07	7.7194e+06	7.49372e+06	5.01646e+06	6.64632e+06	9.73486e+06	8.24353e+06	3.93445e+06	5.20253e+06	4.87935e+06	3.36255e+06	5.5971e+06	1.10026e+07	6.87421e+06
125POS	PE(30:0)+H	PE(30:0)+H	PE	(30:0)	(30:0)	0	0		C35 H71 O8 N1 P1	664.491	10.7043	3.78119	0.281048	0.114412	0.133272	2.05618e+06	2.04596e+06	1.61153e+06	1.21299e+06	342515	730805	529692	692840	1.18833e+06	1.2444e+07	1.19866e+06	1.21827e+06	375241	827448	1.69721e+06
126POS	PE(30:0)+H	PE(30:0)+H	PE	(30:0)	(30:0)	0	0		C35 H71 O8 N1 P1	664.491	11.6358	0.669159	0.100146	0.0912604	0.0622466	1.96968e+07	2.00839e+07	2.20884e+07	2.13132e+07	1.21842e+07	1.2416e+07	1.06579e+07	1.74257e+07	2.0658e+07	1.49123e+07	4.04838e+06	1.83835e+07	6.71028e+06	8.55462e+06	1.07302e+07
127POS	LPC(28:0)+H	LPC(28:0)+H	LPC	(28:0)	(28:0)	0	0		C36 H75 O7 N1 P1	664.528	10.8936	0.158968	0.000228699	0.258379	0.0221615	1.32638e+07	1.32363e+07	1.37647e+07	1.03444e+07	1.65623e+07	1.56797e+07	1.81917e+07	8.57285e+06	7.1292e+06	2.25997e+06	1.15286e+06	1.84825e+06	1.33981e+06	2.60847e+06	2.94852e+06
128POS	DG(18:0/20:3)+NH4	DG(38:3)+NH4	DG	(18:0/20:3)	(18:0)	(20:3)	0		C41 H78 O5 N1	664.587	15.2064	0.288209	0.000679121	0.205026	0.0857883	1.11124e+07	9.61552e+06	1.12762e+07	1.35452e+07	9.89514e+06	1.26782e+07	1.12735e+07	5.60377e+06	1.1524e+07	8.13004e+06	1.16548e+06	2.94833e+06	729916	3.30328e+06	2.31813e+06
129POS	ChE(18:3)+NH4	ChE(18:3)+NH4	ChE	(18:3)	(18:3)	0	0		C45 H78 O2 N1	664.603	21.9179	74.3071	0.00641692	0.487885	0.133419	1.32068e+07	1.04043e+07	1.32844e+07	343395	185536	467615	334331	107176	753786	1.50904e+07	3.34422e+07	2.7582e+07	1.23443e+07	1.25105e+07	6.19e+07
130POS	Cer(d18:2/24:0+O)+H	Cer(d42:2+O)+H	Cer	(d18:2/24:0+O)	(d18:2)	(24:0+O)	0		C42 H82 O4 N1	664.624	14.8881	0.979097	0.94971	0.0552016	0.0125657	4.69835e+06	4.81691e+06	4.77176e+06	4.14977e+06	3.42817e+06	4.04701e+06	5.31082e+06	3.79835e+06	2.6133e+06	9.48218e+06	1.50281e+06	3.74802e+06	1.62059e+06	2.71476e+06	3.79102e+06
131POS	ChE(18:2)+NH4	ChE(18:2)+NH4	ChE	(18:2)	(18:2)	0	0		C45 H80 O2 N1	666.618	22.8349	72.791	0.000339927	2.89397	0.011065	5.64238e+08	5.5369e+08	5.53436e+08	1.43005e+07	9.9495e+06	2.26032e+07	1.16412e+07	1.31329e+06	1.83429e+07	1.11886e+09	1.22052e+09	6.31349e+08	4.89355e+08	6.35359e+08	1.59322e+09
132POS	ChE(18:1)+NH4	ChE(18:1)+NH4	ChE	(18:1)	(18:1)	0	0		C45 H82 O2 N1	668.634	23.6888	1.19139	0.677166	0.166349	0.0965305	3.64647e+07	3.07062e+07	3.12952e+07	8.67362e+06	5.8106e+06	6.6448e+06	1.02088e+07	2.13671e+06	8.94459e+06	8.67202e+06	2.12296e+07	4.01205e+06	1.82429e+06	3.69038e+06	1.11093e+07
133POS	Cer(d18:0+pO/24:0)+H	Cer(d42:0+pO)+H	Cer	(d18:0+pO/24:0)	(d18:0+pO)	(24:0)	0		C42 H86 O4 N1	668.655	16.8384	0.816177	0.586215	0.00682287	0.135083	1.41141e+06	1.09352e+06	1.37878e+06	444502	1.47718e+06	1.07845e+06	1.23278e+06	1.41469e+06	1.53004e+06	2.61135e+06	931968	326978	183700	1.028e+06	776238
134POS	ChE(20:5)+H	ChE(20:5)+H	ChE	(20:5)	(20:5)	0	0		C47 H75 O2	671.576	17.3623	30.4104	0.0120479	0.341757	0.0122781	1.20568e+07	1.20535e+07	1.18006e+07	768068	337724	303340	1.04398e+06	123804	280110	1.23125e+07	1.83389e+07	7.85378e+06	9.48929e+06	3.79012e+06	3.50986e+07
135POS	SM(d32:2)+H	SM(d32:2)+H	SM	(d32:2)	(d32:2)	0	0		C37 H74 O6 N2 P1	673.528	8.9132	0.256022	0.000622249	0.311862	0.0219284	3.89298e+07	3.7442e+07	3.88704e+07	2.66764e+07	2.80945e+07	3.1067e+07	1.49346e+07	1.11984e+07	2.3995e+07	6.19827e+06	3.97266e+06	2.79966e+06	4.50086e+06	5.91436e+06	1.14244e+07
136POS	ChE(20:4)+H	ChE(20:4)+H	ChE	(20:4)	(20:4)	0	0		C47 H77 O2	673.592	18.002	1043.28	0.000338154	0.199629	0.00310261	3.37518e+06	3.35708e+06	3.35713e+06	0	0	0	26129.2	0	0	5.021e+06	6.49276e+06	2.58914e+06	2.27829e+06	3.53406e+06	7.34479e+06
137POS	PE(16:0p/16:1)+H	PE(32:1p)+H	PE	(16:0p/16:1)	(16:0p)	(16:1)	0		C37 H73 O7 N1 P1	674.512	12.271	1.36842	0.455321	0.369393	0.0587862	1.01242e+08	1.01275e+08	9.12869e+07	6.08855e+07	4.44018e+07	5.5353e+07	3.97592e+07	1.3875e+07	2.46302e+07	4.38974e+07	3.31944e+07	2.72327e+07	2.18794e+07	6.49195e+07	1.35798e+08
138POS	SM(d32:1)+H	SM(d32:1)+H	SM	(d32:1)	(d32:1)	0	0		C37 H76 O6 N2 P1	675.544	10.1095	0.808267	0.29088	0.305547	0.0550684	4.09977e+08	4.50722e+08	4.10633e+08	3.20553e+08	2.32096e+08	3.66249e+08	2.45319e+08	1.28996e+08	2.22021e+08	2.67944e+08	1.69525e+08	1.50131e+08	1.65986e+08	1.62335e+08	3.08794e+08
140POS	PE(16:0p/16:0)+H	PE(32:0p)+H	PE	(16:0p/16:0)	(16:0p)	(16:0)	0		C37 H75 O7 N1 P1	676.528	13.2392	0.0143439	0.000628817	0.449628	0.0385326	4.10076e+07	4.38764e+07	4.38674e+07	4.79554e+07	4.20884e+07	4.82087e+07	3.30254e+07	9.01264e+06	1.82308e+07	272697	210821	147369	131699	729094	1.35588e+06
141POS	PC(29:0p)+H	PC(29:0p)+H	PC	(29:0p)	(29:0p)	0	0		C37 H75 O7 N1 P1	676.528	11.1354	2.77722	0.0107116	0.178674	0.0224883	4.75871e+06	4.57462e+06	4.75637e+06	2.27953e+06	1.72505e+06	1.78869e+06	1.13009e+06	1.29751e+06	2.16246e+06	4.88394e+06	3.56876e+06	4.12575e+06	2.81191e+06	4.01946e+06	9.42695e+06
142POS	Cer(d18:2/26:0)+H	Cer(d44:2)+H	Cer	(d18:2/26:0)	(d18:2)	(26:0)	0		C44 H86 O3 N1	676.66	16.7805	0.732369	0.267968	0.0318237	0.0149314	5.04917e+06	5.18325e+06	5.18079e+06	3.64615e+06	4.03266e+06	5.44997e+06	5.44124e+06	5.33919e+06	7.79232e+06	8.96989e+06	2.1292e+06	3.0488e+06	2.25036e+06	3.7547e+06	3.06428e+06
143POS	SM(d31:1+pO)+H	SM(d31:1+pO)+H	SM	(d31:1+pO)	(d31:1+pO)	0	0		C36 H74 O7 N2 P1	677.523	10.008	1.59591	0.0205791	0.137562	0.0663903	4.9737e+06	5.56436e+06	4.96649e+06	2.30819e+06	4.94762e+06	2.1976e+06	1.23793e+06	2.15775e+06	3.63421e+06	5.29928e+06	3.68863e+06	4.60058e+06	3.68478e+06	4.43577e+06	4.59679e+06
144POS	SM(d32:0)+H	SM(d32:0)+H	SM	(d32:0)	(d32:0)	0	0		C37 H78 O6 N2 P1	677.559	10.2115	0.741148	0.230157	0.0765273	0.0303754	5.13413e+07	5.415e+07	5.41311e+07	3.61284e+07	4.19193e+07	4.21778e+07	4.33044e+07	1.49325e+07	2.79299e+07	2.02295e+07	1.93723e+07	1.63303e+07	1.84602e+07	2.79466e+07	5.06284e+07
145POS	SM(d32:0)+H	SM(d32:0)+H	SM	(d32:0)	(d32:0)	0	0		C37 H78 O6 N2 P1	677.559	10.5793	0.661014	0.0926504	0.133567	0.00992937	7.28325e+07	7.41098e+07	7.40893e+07	3.64517e+07	3.64696e+07	5.70789e+07	4.67304e+07	1.874e+07	3.21507e+07	3.06881e+07	1.73098e+07	2.05997e+07	1.55545e+07	2.19215e+07	4.43873e+07
146POS	PC(28:0)+H	PC(28:0)+H	PC	(28:0)	(28:0)	0	0		C36 H73 O8 N1 P1	678.507	10.157	1.76119	0.0344422	0.321724	0.00822618	3.93696e+07	3.88108e+07	3.93685e+07	2.09451e+07	1.33177e+07	1.51647e+07	1.31391e+07	4.6593e+06	4.20993e+06	2.2928e+07	1.08148e+07	2.54362e+07	1.54907e+07	2.71025e+07	2.40399e+07
147POS	PC(29:0e)+H	PC(29:0e)+H	PC	(29:0e)	(29:0e)	0	0		C37 H77 O7 N1 P1	678.543	11.4758	0.177942	0.00307499	0.253672	0.110325	1.70244e+07	1.70128e+07	1.39613e+07	1.79249e+07	2.53864e+07	1.65457e+07	2.14091e+07	2.5744e+06	1.15639e+07	6.52849e+06	3.32421e+06	1.42617e+06	2.39953e+06	960397	2.33766e+06
148POS	Cer(d18:1/26:0)+H	Cer(d44:1)+H	Cer	(d18:1/26:0)	(d18:1)	(26:0)	0		C44 H88 O3 N1	678.676	18.9904	0.648223	0.093088	0.0494861	0.0509022	4.57574e+06	5.00168e+06	5.00698e+06	4.36216e+06	3.8151e+06	5.36539e+06	6.01765e+06	4.50536e+06	7.98374e+06	7.1447e+06	1.45995e+06	3.43616e+06	2.24377e+06	3.53266e+06	2.95792e+06
149POS	Cer(d20:0/24:0)+H	Cer(d44:0)+H	Cer	(d20:0/24:0)	(d20:0)	(24:0)	0		C44 H90 O3 N1	680.692	19.4526	0.71388	0.18445	0.0238603	0.0129204	4.10902e+06	4.20359e+06	4.11291e+06	3.35807e+06	2.85241e+06	4.53997e+06	3.95607e+06	3.63199e+06	6.49536e+06	6.01997e+06	1.94325e+06	2.81045e+06	1.6139e+06	2.80182e+06	2.53902e+06
150POS	LPG(30:0)+H	LPG(30:0)+H	LPG	(30:0)	(30:0)	0	0		C36 H74 O9 N0 P1	681.506	11.1036	3.24744	0.0692868	0.348291	0.00134491	2.45854e+07	2.46352e+07	2.45725e+07	9.60068e+06	3.1436e+06	3.88435e+06	1.23946e+07	1.52931e+06	1.03623e+07	2.22533e+07	1.1096e+07	1.0965e+07	1.18746e+07	1.9316e+07	5.73636e+07
151POS	TG(12:0/12:0/14:0)+NH4	TG(38:0)+NH4	TG	(12:0/12:0/14:0)	(12:0)	(12:0)	(14:0)		C41 H82 O6 N1	684.614	17.3581	1.04652	0.904414	0.0464106	0.0684628	9.56935e+06	8.46977e+06	9.55109e+06	1.89539e+06	1.48644e+06	2.11347e+06	2.39056e+06	1.6347e+06	5.30234e+06	3.50362e+06	2.53437e+06	5.00228e+06	578143	458026	3.43599e+06
152POS	Cer(d18:0+pO/24:0+O)+H	Cer(d42:0+pO+O)+H	Cer	(d18:0+pO/24:0+O)	(d18:0+pO)	(24:0+O)	0		C42 H86 O5 N1	684.65	16.339	0.663238	0.180182	0.0307952	0.0539222	2.06534e+06	1.88845e+06	1.87937e+06	1.5772e+06	1.06598e+06	1.7698e+06	3.41436e+06	2.33184e+06	2.73565e+06	3.06373e+06	1.43314e+06	1.36484e+06	479084	824008	1.38755e+06
153POS	SM(d33:2)+H	SM(d33:2)+H	SM	(d33:2)	(d33:2)	0	0		C38 H76 O6 N2 P1	687.544	9.65346	0.206464	0.000107467	0.150383	0.0231591	7.329e+06	7.62262e+06	7.3208e+06	4.43363e+06	5.16522e+06	4.97492e+06	6.63325e+06	2.45493e+06	3.90573e+06	757391	554667	1.44972e+06	668691	790933	1.47033e+06
154POS	PE(32:2)+H	PE(32:2)+H	PE	(32:2)	(32:2)	0	0		C37 H71 O8 N1 P1	688.491	10.7734	0.890026	0.76459	0.270938	0.00106144	2.50376e+08	2.50837e+08	2.50376e+08	3.93976e+08	2.89332e+08	2.85443e+08	1.6371e+08	1.8605e+08	2.16434e+08	6.3574e+08	1.90352e+08	2.28183e+08	9.03825e+07	9.29808e+07	1.28502e+08
155POS	PE(16:0p/17:1)+H	PE(33:1p)+H	PE	(16:0p/17:1)	(16:0p)	(17:1)	0		C38 H75 O7 N1 P1	688.528	12.7648	0.845841	0.677344	0.0461347	0.148136	1.11184e+07	1.1587e+07	1.45096e+07	4.442e+06	4.26799e+06	1.16403e+07	8.59943e+06	2.0918e+06	3.74389e+06	4.13081e+06	2.8684e+06	2.10296e+06	2.42241e+06	1.16788e+07	6.21956e+06
156POS	ChE(20:5)+NH4	ChE(20:5)+NH4	ChE	(20:5)	(20:5)	0	0		C47 H78 O2 N1	688.603	21.2767	0.88073	0.647798	0.0583513	0.0628346	7.16127e+06	8.00339e+06	7.99984e+06	4.13056e+06	2.96072e+06	6.22795e+06	4.20359e+06	1.5452e+06	6.64026e+06	4.49675e+06	4.67894e+06	3.20993e+06	830691	3.19148e+06	6.23428e+06
157POS	SM(d33:1)+H	SM(d33:1)+H	SM	(d33:1)	(d33:1)	0	0		C38 H78 O6 N2 P1	689.559	10.954	0.686876	0.375434	0.0610352	0.265251	1.14927e+07	8.60505e+06	6.7796e+06	1.50361e+07	2.42025e+07	1.55991e+07	9.62164e+06	422161	6.22078e+06	1.35008e+07	4.92192e+06	4.04669e+06	3.55872e+06	7.05755e+06	1.57527e+07
158POS	SM(d33:1)+H	SM(d33:1)+H	SM	(d33:1)	(d33:1)	0	0		C38 H78 O6 N2 P1	689.559	10.7228	0.917186	0.758403	0.423014	0.00300448	8.33599e+08	8.33577e+08	8.37934e+08	3.46555e+08	4.82358e+08	4.18826e+08	4.95284e+08	1.88783e+08	3.20948e+08	4.73772e+08	1.64983e+08	2.8131e+08	1.49236e+08	2.91761e+08	7.05132e+08
159POS	PC(29:1)+H	PC(29:1)+H	PC	(29:1)	(29:1)	0	0		C37 H73 O8 N1 P1	690.507	11.742	1.38471	0.288244	2.62192	0.120659	2.25424e+09	1.77052e+09	1.99437e+09	2.21097e+09	2.80203e+09	3.33115e+09	3.17459e+08	2.61022e+09	2.43173e+09	6.08906e+09	3.51302e+09	2.61755e+09	1.33481e+09	2.31553e+09	3.10554e+09
160POS	PC(30:1e)+H	PC(30:1e)+H	PC	(30:1e)	(30:1e)	0	0		C38 H77 O7 N1 P1	690.543	11.8141	0.375223	0.0791557	0.261618	0.190912	6.62732e+07	9.15224e+07	6.71984e+07	4.78795e+07	7.98294e+07	4.38862e+07	1.01578e+08	1.8518e+07	2.57893e+06	1.8592e+07	1.21147e+07	2.57494e+07	7.06186e+06	3.51609e+07	1.17381e+07
161POS	ChE(20:4)+NH4	ChE(20:4)+NH4	ChE	(20:4)	(20:4)	0	0		C47 H80 O2 N1	690.618	22.2708	0.581994	0.080129	0.186691	0.0192152	4.72038e+07	4.87051e+07	4.8898e+07	3.01643e+07	2.01762e+07	3.73979e+07	2.33531e+07	1.22939e+07	4.08628e+07	1.56869e+07	1.7616e+07	1.13002e+07	7.54465e+06	9.70651e+06	3.37374e+07
162POS	SM(d32:1+hO)+H	SM(d32:1+hO)+H	SM	(d32:1+hO)	(d32:1+hO)	0	0		C37 H76 O7 N2 P1	691.538	9.71285	0.662997	0.259751	0.0203747	0.0756764	5.35477e+06	6.12823e+06	6.11941e+06	6.02364e+06	4.93176e+06	5.21603e+06	6.21382e+06	891707	1.62879e+06	3.16352e+06	1.84819e+06	2.52902e+06	740722	2.40707e+06	5.82391e+06
163POS	SM(d33:0)+H	SM(d33:0)+H	SM	(d33:0)	(d33:0)	0	0		C38 H80 O6 N2 P1	691.575	11.1664	0.783441	0.460542	0.0130239	0.00390817	3.1152e+07	3.13651e+07	3.13626e+07	1.84843e+07	1.70832e+07	9.55553e+06	1.83262e+07	5.6551e+06	1.18574e+07	1.36547e+07	4.74796e+06	2.48101e+06	8.84832e+06	9.65433e+06	2.40424e+07
165POS	PC(30:0e)+H	PC(30:0e)+H	PC	(30:0e)	(30:0e)	0	0		C38 H79 O7 N1 P1	692.559	11.9875	0.341275	0.0106271	0.812927	0.019154	3.78002e+08	3.65579e+08	3.65893e+08	3.21857e+08	2.73499e+08	3.03365e+08	2.60227e+08	7.02429e+07	1.09603e+08	8.49217e+07	4.67217e+07	5.34357e+07	4.31921e+07	6.85447e+07	1.60081e+08
166POS	ChE(20:3)+NH4	ChE(20:3)+NH4	ChE	(20:3)	(20:3)	0	0		C47 H82 O2 N1	692.634	22.954	2.30434	0.0600577	0.218038	0.00398043	1.36771e+07	1.36463e+07	1.35716e+07	3.35488e+06	3.58076e+06	6.08163e+06	3.40198e+06	1.45311e+06	5.58521e+06	1.01944e+07	1.01619e+07	5.7406e+06	4.25191e+06	4.53219e+06	1.91733e+07
167POS	Cer(d18:2/26:0+O)+H	Cer(d44:2+O)+H	Cer	(d18:2/26:0+O)	(d18:2)	(26:0+O)	0		C44 H86 O4 N1	692.655	16.1334	0.737511	0.322099	0.0295029	0.0836415	3.8235e+06	3.81145e+06	3.29e+06	5.00041e+06	2.62371e+06	3.72044e+06	6.72127e+06	3.77557e+06	9.39084e+06	7.32473e+06	1.26169e+06	2.83092e+06	3.09688e+06	4.51558e+06	4.00432e+06
168POS	Cer(d18:1+hO/26:1)+H	Cer(d44:2+hO)+H	Cer	(d18:1+hO/26:1)	(d18:1+hO)	(26:1)	0		C44 H86 O4 N1	692.655	16.152	0.731746	0.320936	0.0475414	0.0559616	7.55079e+06	6.84519e+06	7.55818e+06	6.54391e+06	7.88779e+06	1.02444e+07	7.20629e+06	7.90134e+06	7.25091e+06	1.4747e+07	2.89449e+06	7.01282e+06	1.70814e+06	4.51094e+06	3.54404e+06
169POS	LPG(31:0)+H	LPG(31:0)+H	LPG	(31:0)	(31:0)	0	0		C37 H76 O9 N0 P1	695.522	11.6105	5.4083	0.0341372	0.52601	0.0584645	3.59368e+07	3.23805e+07	3.58553e+07	9.29439e+06	7.19122e+06	9.10443e+06	1.01802e+07	4.19118e+06	9.51303e+06	6.58557e+07	1.4973e+07	1.84886e+07	3.53487e+07	2.45259e+07	1.08381e+08
170POS	Cer(d18:0+pO/26:0)+H	Cer(d44:0+pO)+H	Cer	(d18:0+pO/26:0)	(d18:0+pO)	(26:0)	0		C44 H90 O4 N1	696.686	18.1962	0.981616	0.948068	0.0455008	0.163412	3.25927e+06	2.40885e+06	3.23868e+06	2.92775e+06	4.64798e+06	1.31226e+06	5.07633e+06	3.81118e+06	6.9573e+06	8.04616e+06	2.77367e+06	3.05439e+06	3.7185e+06	3.71835e+06	2.96703e+06
171POS	SM(d34:4)+H	SM(d34:4)+H	SM	(d34:4)	(d34:4)	0	0		C39 H74 O6 N2 P1	697.528	10.1118	0.818526	0.389148	0.121424	0.0097547	6.11532e+07	6.21951e+07	6.22012e+07	3.15356e+07	3.83125e+07	3.77734e+07	4.09028e+07	1.33469e+07	1.89997e+07	2.94657e+07	1.83872e+07	2.27632e+07	1.55541e+07	2.01914e+07	4.16859e+07
172POS	PE(16:0p/18:3)+H	PE(34:3p)+H	PE	(16:0p/18:3)	(16:0p)	(18:3)	0		C39 H73 O7 N1 P1	698.512	11.734	22.9493	0.0680858	0.407323	0.0379598	1.44672e+07	1.35285e+07	1.3586e+07	3.24615e+06	613653	2.76758e+06	687725	86082.2	137046	2.4938e+07	9.51592e+06	1.37463e+07	7.2738e+06	2.28873e+07	9.46359e+07
173POS	PE(18:1p/16:1)+H	PE(34:2p)+H	PE	(18:1p/16:1)	(18:1p)	(16:1)	0		C39 H75 O7 N1 P1	700.528	12.4532	6.89013	0.00206209	2.0074	0.0462277	3.88564e+08	3.88864e+08	3.584e+08	9.35105e+07	5.98549e+07	1.41327e+08	7.24648e+07	2.7703e+07	2.72368e+07	3.54226e+08	4.3404e+08	3.4967e+08	4.34727e+08	3.62828e+08	9.72809e+08
174POS	CerG1(d18:1/16:0)+H	CerG1(d34:1)+H	CerG1	(d18:1/16:0)	(d18:1)	(16:0)	0		C40 H78 O8 N1	700.572	11.6997	3.29408	0.0306673	1.14636	0.00459134	2.07388e+08	2.05743e+08	2.07387e+08	7.23997e+07	6.98761e+07	7.41172e+07	9.39591e+07	4.49392e+07	5.48321e+07	2.10957e+08	1.02096e+08	1.39308e+08	1.22189e+08	2.68371e+08	5.08057e+08
175POS	CerG1(d18:1/16:0)+H	CerG1(d34:1)+H	CerG1	(d18:1/16:0)	(d18:1)	(16:0)	0		C40 H78 O8 N1	700.572	9.91353	8.13792	0.0156347	0.233102	0.134702	4.24975e+06	5.26135e+06	4.15397e+06	606457	746380	816086	2.0043e+06	358478	1.27242e+06	1.19532e+07	7.54871e+06	2.76152e+06	3.49478e+06	4.06644e+06	1.74088e+07
176POS	SM(d34:2)+H	SM(d34:2)+H	SM	(d34:2)	(d34:2)	0	0		C39 H78 O6 N2 P1	701.559	10.2954	0.443383	0.00769933	1.16119	0.0658362	7.73397e+08	6.91174e+08	6.91701e+08	6.68439e+08	6.52704e+08	5.33542e+08	7.09542e+08	2.86339e+08	3.14638e+08	2.5118e+08	1.61816e+08	1.88583e+08	1.47757e+08	2.05275e+08	4.48787e+08
177POS	PE(33:2)+H	PE(33:2)+H	PE	(33:2)	(33:2)	0	0		C38 H73 O8 N1 P1	702.507	11.4799	2.61709	0.30226	0.434826	0.025224	1.34807e+08	1.34644e+08	1.28925e+08	3.01909e+07	7.90875e+06	5.26985e+06	2.09086e+07	3.3619e+07	7.06731e+07	2.70295e+08	7.903e+07	1.16913e+07	1.18493e+07	2.98471e+07	3.84497e+07
178POS	PE(18:1p/16:0)+H	PE(34:1p)+H	PE	(18:1p/16:0)	(18:1p)	(16:0)	0		C39 H77 O7 N1 P1	702.543	13.2949	1.4412	0.242511	1.5825	0.0369178	9.86242e+08	9.25679e+08	9.25835e+08	6.72489e+08	5.98707e+08	5.07325e+08	5.5673e+08	1.22449e+08	2.23501e+08	7.0448e+08	3.28139e+08	4.98172e+08	3.98846e+08	7.2524e+08	1.20927e+09
180POS	CerG1(d18:0/16:0)+H	CerG1(d34:0)+H	CerG1	(d18:0/16:0)	(d18:0)	(16:0)	0		C40 H80 O8 N1	702.588	12.1054	2.65081	0.149689	0.263337	0.102983	1.8061e+07	1.5684e+07	1.92587e+07	6.5141e+06	6.40539e+06	7.61081e+06	8.98879e+06	1.14053e+07	8.86071e+06	1.40726e+07	5.62774e+06	1.25692e+07	7.46254e+06	3.0325e+07	6.1914e+07
181POS	SM(d33:2+hO)+H	SM(d33:2+hO)+H	SM	(d33:2+hO)	(d33:2+hO)	0	0		C38 H76 O7 N2 P1	703.538	17.513	80.3399	0.000153353	2.72317	0.00719435	4.79633e+08	4.73717e+08	4.73695e+08	1.26427e+07	7.40988e+06	1.31065e+07	1.24463e+07	5.49531e+06	1.06193e+07	9.99489e+08	1.00879e+09	4.31386e+08	5.32223e+08	6.65745e+08	1.32094e+09
182POS	SM(d33:2+hO)+H	SM(d33:2+hO)+H	SM	(d33:2+hO)	(d33:2+hO)	0	0		C38 H76 O7 N2 P1	703.538	17.2256	963.436	7.44786e-05	1.03583	0.0158705	6.46699e+07	6.4745e+07	6.65014e+07	61423.9	0	107280	449425	68389.1	69515.6	1.72402e+08	1.80495e+08	6.49107e+07	8.94242e+07	1.1762e+08	1.03538e+08
183POS	SM(d34:1)+H	SM(d34:1)+H	SM	(d34:1)	(d34:1)	0	0		C39 H80 O6 N2 P1	703.575	11.594	0.511437	0.0367638	1.5197	0.00203781	1.81295e+09	1.81291e+09	1.80654e+09	9.99418e+08	1.7065e+09	1.85058e+09	1.84658e+09	5.56102e+08	1.07508e+09	7.38085e+08	4.79556e+08	4.58984e+08	3.78716e+08	6.16313e+08	1.43736e+09
184POS	SM(d34:1)+H	SM(d34:1)+H	SM	(d34:1)	(d34:1)	0	0		C39 H80 O6 N2 P1	703.575	11.3184	0.799379	0.34463	1.65966	0.00920525	3.50249e+10	3.55915e+10	3.55872e+10	1.75273e+10	2.53556e+10	3.006e+10	2.58982e+10	1.05715e+10	1.72885e+10	1.86502e+10	1.07248e+10	1.27757e+10	1.08395e+10	1.75225e+10	3.07695e+10
185POS	SM(d34:1)+H	SM(d34:1)+H	SM	(d34:1)	(d34:1)	0	0		C39 H80 O6 N2 P1	703.575	10.271	0.211266	0.00488178	0.397036	0.0620866	4.42576e+07	4.94266e+07	4.93412e+07	2.13202e+07	4.03089e+07	4.12749e+07	7.44076e+07	1.58983e+07	3.95339e+07	1.32209e+07	4.92224e+06	6.61646e+06	8.70351e+06	1.14653e+07	4.24243e+06
186POS	PC(30:1)+H	PC(30:1)+H	PC	(30:1)	(30:1)	0	0		C38 H75 O8 N1 P1	704.522	12.4003	13.4119	0.347617	1.22815	0.0122514	3.49608e+07	3.50778e+07	3.57608e+07	2.01407e+07	1.63057e+07	1.87193e+07	1.5279e+07	1.16748e+07	2.4029e+07	1.35125e+09	1.92525e+07	2.09902e+07	6.39654e+06	1.24722e+07	1.32887e+07
187POS	PE(34:1e)+H	PE(34:1e)+H	PE	(34:1e)	(34:1e)	0	0		C39 H79 O7 N1 P1	704.559	13.46	1.02919	0.925695	0.246144	0.0568353	4.79592e+07	4.32864e+07	4.77249e+07	4.12018e+07	1.15452e+07	3.90716e+07	4.08578e+07	8.74903e+06	2.72234e+07	5.26306e+07	1.00081e+07	2.52708e+07	1.84479e+07	3.64666e+07	3.07469e+07
188POS	PC(31:0p)+H	PC(31:0p)+H	PC	(31:0p)	(31:0p)	0	0		C39 H79 O7 N1 P1	704.559	12.18	3.70767	0.0280016	0.87034	0.0687663	1.55153e+08	1.74438e+08	1.55227e+08	3.91135e+07	3.61348e+07	3.77832e+07	3.61362e+07	1.12608e+07	2.01839e+07	1.12463e+08	7.60518e+07	8.54215e+07	6.15356e+07	6.97547e+07	2.64424e+08
189POS	PE(18:0p/16:0)+H	PE(34:0p)+H	PE	(18:0p/16:0)	(18:0p)	(16:0)	0		C39 H79 O7 N1 P1	704.559	14.3477	0.0333047	0.000203264	0.463745	0.00736219	3.95089e+07	3.89525e+07	3.90982e+07	3.83162e+07	4.77151e+07	4.56887e+07	3.75346e+07	1.04635e+07	2.44115e+07	1.90602e+06	403596	276292	728370	1.219e+06	2.2652e+06
190POS	SM(d34:0)+H	SM(d34:0)+H	SM	(d34:0)	(d34:0)	0	0		C39 H82 O6 N2 P1	705.591	11.7371	0.469117	0.0127426	2.89171	0.00495128	5.64261e+09	5.6423e+09	5.69098e+09	4.66083e+09	4.38456e+09	5.09702e+09	3.80591e+09	1.59013e+09	2.53945e+09	2.33624e+09	1.20795e+09	1.41252e+09	7.73709e+08	1.60349e+09	3.02319e+09
191POS	SM(d34:0)+H	SM(d34:0)+H	SM	(d34:0)	(d34:0)	0	0		C39 H82 O6 N2 P1	705.591	11.92	1.06774	0.917638	0.215581	0.147628	1.16858e+08	1.5242e+08	1.53318e+08	6.61264e+06	6.6784e+06	4.98108e+07	1.41217e+08	1.09775e+07	1.72824e+07	5.80788e+07	2.12425e+07	2.7334e+07	1.18441e+07	3.64984e+07	9.33362e+07
192POS	PC(31:0e)+H	PC(31:0e)+H	PC	(31:0e)	(31:0e)	0	0		C39 H81 O7 N1 P1	706.575	12.3331	0.770957	0.392736	0.195261	0.123234	5.81504e+07	7.26029e+07	7.26405e+07	5.36437e+07	2.21153e+07	5.16552e+07	4.66785e+07	6.45775e+07	1.25779e+07	3.88626e+07	2.38041e+07	2.47739e+07	1.32794e+07	3.06602e+07	6.23214e+07
193POS	Cer(d22:0/24:0)+H	Cer(d46:0)+H	Cer	(d22:0/24:0)	(d22:0)	(24:0)	0		C46 H94 O3 N1	708.723	20.7692	0.865201	0.666225	0.0620999	0.0234739	4.42828e+06	4.42878e+06	4.61106e+06	3.10869e+06	2.61481e+06	4.4667e+06	4.55495e+06	2.59365e+06	5.60006e+06	8.38051e+06	1.19153e+06	2.53828e+06	2.37828e+06	3.06637e+06	2.29175e+06
194POS	LPG(32:0)+H	LPG(32:0)+H	LPG	(32:0)	(32:0)	0	0		C38 H78 O9 N0 P1	709.538	12.1015	42.6688	0.0141787	2.26234	0.0588612	3.50302e+08	3.49763e+08	3.15522e+08	1.89608e+07	1.49483e+07	1.68602e+07	1.97536e+07	6.13641e+06	1.70589e+07	5.96559e+08	3.20587e+08	4.0605e+08	2.87941e+08	6.6752e+08	1.72018e+09
195POS	PE(32:2)+Na	PE(32:2)+Na	PE	(32:2)	(32:2)	0	0		C37 H70 O8 N1 P1 Na1	710.473	10.7734	0.893491	0.73667	0.116678	0.00350542	3.60237e+07	3.58055e+07	3.60238e+07	5.86659e+07	4.51994e+07	4.20417e+07	2.34537e+07	2.19342e+07	4.2691e+07	8.58119e+07	2.80634e+07	3.4634e+07	1.47477e+07	2.0161e+07	2.56462e+07
196POS	SM(d35:4)+H	SM(d35:4)+H	SM	(d35:4)	(d35:4)	0	0		C40 H76 O6 N2 P1	711.544	10.746	0.561781	0.199325	0.312931	0.11283	9.98752e+07	1.22542e+08	1.22085e+08	1.19527e+08	8.9553e+07	1.23928e+08	4.86012e+07	2.12852e+07	6.95146e+07	1.18972e+08	1.01334e+07	1.47212e+07	7.79161e+06	2.93101e+07	8.4462e+07
197POS	PE(32:1)+Na	PE(32:1)+Na	PE	(32:1)	(32:1)	0	0		C37 H72 O8 N1 P1 Na1	712.489	11.7412	1.40856	0.0277492	0.668335	0.0203274	1.08235e+08	1.04501e+08	1.04522e+08	1.01735e+08	9.30393e+07	9.37128e+07	6.66711e+07	9.68034e+07	1.16393e+08	1.84499e+08	1.39725e+08	1.52325e+08	8.95002e+07	1.14433e+08	1.20081e+08
198POS	PG(30:0)+NH4	PG(30:0)+NH4	PG	(30:0)	(30:0)	0	0		C36 H75 O10 N1 P1	712.512	10.4418	0.117195	2.37039e-05	0.364046	0.0157412	2.01849e+07	1.96419e+07	2.01898e+07	2.14083e+07	2.50597e+07	2.72545e+07	2.41559e+07	1.31e+07	1.72047e+07	2.76058e+06	368205	706675	1.25462e+06	925421	9.00691e+06
199POS	TG(12:0/14:0/14:0)+NH4	TG(40:0)+NH4	TG	(12:0/14:0/14:0)	(12:0)	(14:0)	(14:0)		C43 H86 O6 N1	712.645	18.7295	0.248272	0.0342099	0.078482	0.00217554	9.19292e+06	9.19315e+06	9.22772e+06	2.06518e+06	4.3859e+06	5.57348e+06	1.21463e+06	825515	2.24958e+06	448014	371817	2.36349e+06	324371	253828	288854
200POS	PE(34:3)+H	PE(34:3)+H	PE	(34:3)	(34:3)	0	0		C39 H73 O8 N1 P1	714.507	11.6012	4.35772	0.0142407	0.323369	0.0574916	6.71631e+06	7.43404e+06	6.76589e+06	3.60394e+06	2.43629e+06	4.98197e+06	5.70765e+06	3.14858e+06	7.35228e+06	3.04294e+07	8.93246e+06	1.81198e+07	2.22852e+06	3.43473e+07	2.46062e+07
201POS	PC(31:3)+H	PC(31:3)+H	PC	(31:3)	(31:3)	0	0		C39 H73 O8 N1 P1	714.507	10.986	4.23777	0.00258891	0.198478	0.0387931	5.72776e+06	5.36832e+06	5.35106e+06	1.73735e+06	1.05872e+06	1.20655e+06	1.90143e+06	716758	1.11515e+06	9.91911e+06	4.8103e+06	6.59493e+06	2.60513e+06	4.22127e+06	4.63247e+06
202POS	PC(32:2p)+H	PC(32:2p)+H	PC	(32:2p)	(32:2p)	0	0		C40 H77 O7 N1 P1	714.543	11.0913	27.271	0.0479165	0.367163	0.0861094	9.8255e+06	1.13551e+07	9.80403e+06	852942	559230	662707	542155	360840	566629	7.12676e+06	5.02436e+07	7.72231e+06	9.59056e+06	8.53986e+06	1.34392e+07
203POS	LPC(30:0)+Na	LPC(30:0)+Na	LPC	(30:0)	(30:0)	0	0		C38 H78 O7 N1 P1 Na1	714.541	11.9961	0.260661	0.00620738	0.273534	0.0250476	2.98834e+07	2.86235e+07	2.99204e+07	2.50571e+07	2.40949e+07	2.53254e+07	2.66546e+07	4.93619e+06	9.90244e+06	7.86243e+06	1.35896e+06	1.85799e+06	2.50024e+06	5.74156e+06	1.09078e+07
204POS	PE(18:1p/17:1)+H	PE(35:2p)+H	PE	(18:1p/17:1)	(18:1p)	(17:1)	0		C40 H77 O7 N1 P1	714.543	12.857	10.3782	0.000480651	0.437701	0.00333928	1.91183e+07	1.91184e+07	1.9008e+07	3.51662e+06	1.09504e+06	4.87301e+06	2.30356e+06	241136	527644	2.625e+07	1.50887e+07	1.75452e+07	1.31945e+07	1.99626e+07	3.82781e+07
205POS	ChE(22:6)+NH4	ChE(22:6)+NH4	ChE	(22:6)	(22:6)	0	0		C49 H80 O2 N1	714.618	21.6975	0.00557522	0.000189921	0.369847	0.0471257	3.47966e+07	3.48208e+07	3.20428e+07	2.16868e+07	1.83487e+07	3.49852e+07	1.69976e+07	8.51464e+06	2.63997e+07	282263	0	0	0	0	425414
206POS	SM(d35:2)+H	SM(d35:2)+H	SM	(d35:2)	(d35:2)	0	0		C40 H80 O6 N2 P1	715.575	10.9076	0.528304	0.0396416	0.19152	0.025043	3.83734e+07	3.83694e+07	3.67307e+07	2.01112e+07	3.07462e+07	3.67442e+07	3.23483e+07	1.04288e+07	1.57923e+07	1.71256e+07	9.78543e+06	1.02066e+07	7.31195e+06	1.02915e+07	2.25015e+07
207POS	PE(34:2)+H	PE(34:2)+H	PE	(34:2)	(34:2)	0	0		C39 H75 O8 N1 P1	716.522	12.1603	3.27042	0.25289	0.542841	0.00160808	1.45883e+08	1.45418e+08	1.45602e+08	2.24717e+07	5.45952e+06	2.47231e+07	1.8955e+07	3.7783e+07	4.5988e+07	3.17205e+08	9.16374e+07	4.46598e+07	8.65465e+06	3.56304e+07	1.03719e+07
208POS	PE(34:2)+H	PE(34:2)+H	PE	(34:2)	(34:2)	0	0		C39 H75 O8 N1 P1	716.522	11.7843	1.85003	0.337575	2.3877	0.0107635	1.20619e+09	1.20635e+09	1.2289e+09	1.76872e+09	3.73074e+08	8.03329e+08	3.62061e+08	2.87565e+08	8.26386e+08	4.17362e+09	4.75046e+08	1.39386e+09	8.35794e+08	8.3331e+08	4.67607e+08
209POS	PE(16:0p/19:1)+H	PE(35:1p)+H	PE	(16:0p/19:1)	(16:0p)	(19:1)	0		C40 H79 O7 N1 P1	716.559	13.672	4.71087	0.000830847	0.419008	0.0374307	2.68272e+07	2.51652e+07	2.51547e+07	6.74401e+06	5.79943e+06	6.25163e+06	5.84487e+06	2.33053e+06	5.00042e+06	2.52392e+07	1.40662e+07	2.80014e+07	1.30542e+07	3.96172e+07	3.06327e+07
210POS	PC(32:1p)+H	PC(32:1p)+H	PC	(32:1p)	(32:1p)	0	0		C40 H79 O7 N1 P1	716.559	12.0186	0.270786	0.00776632	0.745743	0.0748513	2.26124e+08	1.98537e+08	2.27262e+08	1.50776e+08	1.04322e+08	2.15639e+08	2.15493e+08	5.82313e+07	8.94017e+07	3.32672e+07	2.54296e+07	1.6824e+07	1.63659e+07	2.72341e+07	1.06678e+08
211POS	PE(16:0p/19:1)+H	PE(35:1p)+H	PE	(16:0p/19:1)	(16:0p)	(19:1)	0		C40 H79 O7 N1 P1	716.559	13.8371	0.739368	0.199805	0.110575	0.112336	4.8493e+07	5.93703e+07	5.92987e+07	5.37091e+07	7.69142e+07	7.96885e+07	7.20943e+07	1.5797e+07	4.57206e+07	4.80636e+07	5.03688e+07	3.86974e+07	3.72907e+07	2.52552e+07	5.46106e+07
212POS	PG(30:0)+Na	PG(30:0)+Na	PG	(30:0)	(30:0)	0	0		C36 H71 O10 N0 P1 Na1	717.468	10.4418	0.240339	0.00481555	0.173803	0.0639619	8.73287e+06	8.70154e+06	7.78624e+06	5.34674e+06	6.53646e+06	7.98548e+06	6.25962e+06	3.62614e+06	9.09308e+06	832073	121586	201268	367115	712630	7.1019e+06
213POS	SM(d34:2+hO)+H	SM(d34:2+hO)+H	SM	(d34:2+hO)	(d34:2+hO)	0	0		C39 H78 O7 N2 P1	717.554	9.8903	0.0170713	7.66074e-05	0.321006	0.0335837	1.46166e+07	1.46049e+07	1.54774e+07	1.78962e+07	1.74785e+07	1.97669e+07	2.06325e+07	4.84582e+06	1.33344e+07	134730	141032	145677	205071	193887	783523
214POS	SM(d35:1)+H	SM(d35:1)+H	SM	(d35:1)	(d35:1)	0	0		C40 H82 O6 N2 P1	717.591	11.8728	0.563478	0.0646234	0.796178	0.0481513	9.19494e+08	8.44673e+08	9.19036e+08	4.54537e+08	6.28193e+08	7.71686e+08	4.41247e+08	2.07647e+08	3.6719e+08	4.66794e+08	1.53069e+08	1.75819e+08	1.429e+08	2.3838e+08	4.40503e+08
215POS	PE(34:1)+H	PE(34:1)+H	PE	(34:1)	(34:1)	0	0		C39 H77 O8 N1 P1	718.538	12.7307	0.550018	0.0575237	0.720663	0.0448057	7.93057e+08	8.42636e+08	7.72702e+08	8.92844e+08	8.14931e+08	8.6115e+08	8.43024e+08	3.7757e+08	2.79292e+08	7.77157e+08	3.51938e+08	2.0215e+08	1.79396e+08	3.36667e+08	3.90613e+08
216POS	PC(31:1)+H	PC(31:1)+H	PC	(31:1)	(31:1)	0	0		C39 H77 O8 N1 P1	718.538	10.9437	0.592589	0.0752165	0.0239279	0.0695528	2.25081e+07	2.24934e+07	2.53248e+07	1.0265e+07	6.53935e+06	5.42543e+06	6.60494e+06	2.67019e+06	4.14485e+06	3.8381e+06	2.0209e+06	2.2413e+06	5.8484e+06	2.72125e+06	4.45572e+06
217POS	PC(32:1e)+H	PC(32:1e)+H	PC	(32:1e)	(32:1e)	0	0		C40 H81 O7 N1 P1	718.575	12.1293	0.945367	0.911907	0.336899	0.0225881	7.42246e+08	7.42617e+08	7.13761e+08	6.90093e+08	5.26868e+08	9.37738e+07	5.24945e+08	1.28363e+08	7.55978e+07	2.50792e+08	1.31751e+08	1.63589e+08	1.51684e+08	3.24145e+08	9.06249e+08
218POS	PC(32:1e)+H	PC(32:1e)+H	PC	(32:1e)	(32:1e)	0	0		C40 H81 O7 N1 P1	718.575	12.8874	0.104348	0.000129611	2.05444	0.00497358	9.01982e+08	9.02069e+08	9.09818e+08	9.03895e+08	9.43844e+08	8.43808e+08	8.54185e+08	2.90981e+08	5.13151e+08	8.28451e+07	7.79551e+07	4.23378e+07	4.72128e+07	6.7204e+07	1.36344e+08
219POS	PG(16:1/16:1)+H	PG(32:2)+H	PG	(16:1/16:1)	(16:1)	(16:1)	0		C38 H72 O10 N0 P1	719.486	9.56161	0.88388	0.777349	0.0210724	0.0556047	4.73423e+06	5.22363e+06	5.21928e+06	6.06054e+06	3.62707e+06	4.19858e+06	2.01131e+06	5.1189e+06	8.19456e+06	1.1924e+07	4.75896e+06	5.77981e+06	1.10476e+06	1.18194e+06	1.06954e+06
220POS	SM(d18:0+pO/16:1)+H	SM(d34:1+pO)+H	SM	(d18:0+pO/16:1)	(d18:0+pO)	(16:1)	0		C39 H80 O7 N2 P1	719.57	9.51934	0.442654	0.0197684	0.0918109	0.0341284	6.16776e+06	6.16864e+06	6.54014e+06	4.79886e+06	1.7647e+06	5.14346e+06	4.44441e+06	2.03949e+06	3.05144e+06	1.8193e+06	926752	1.22965e+06	383185	1.89411e+06	3.15001e+06
221POS	SM(d34:1+pO)+H	SM(d34:1+pO)+H	SM	(d34:1+pO)	(d34:1+pO)	0	0		C39 H80 O7 N2 P1	719.57	10.9525	0.543888	0.0198862	0.158221	0.029406	2.19044e+07	2.1902e+07	2.3038e+07	1.59747e+07	1.44385e+07	1.62417e+07	1.52941e+07	6.70932e+06	1.04675e+07	7.55999e+06	4.59403e+06	5.53732e+06	4.98347e+06	5.88298e+06	1.44778e+07
222POS	PC(31:0)+H	PC(31:0)+H	PC	(31:0)	(31:0)	0	0		C39 H79 O8 N1 P1	720.554	11.8464	0.200709	0.00130341	1.24693	0.0262676	5.83472e+08	5.57186e+08	5.83185e+08	5.6938e+08	3.34908e+08	3.68775e+08	4.91494e+08	1.09289e+08	3.09492e+08	1.03191e+08	7.28599e+07	7.08549e+07	2.93321e+07	7.50175e+07	8.69607e+07
223POS	PE(34:0)+H	PE(34:0)+H	PE	(34:0)	(34:0)	0	0		C39 H79 O8 N1 P1	720.554	13.696	0.579104	0.0287394	0.0814256	0.0460138	6.21734e+06	5.78095e+06	5.71861e+06	7.45511e+06	7.1521e+06	5.00584e+06	6.92788e+06	3.20773e+06	3.95921e+06	3.84027e+06	2.12142e+06	3.29102e+06	2.16386e+06	2.42777e+06	5.67601e+06
224POS	PC(32:0e)+H	PC(32:0e)+H	PC	(32:0e)	(32:0e)	0	0		C40 H83 O7 N1 P1	720.59	14.8961	1.06303	0.867068	0.0938476	0.0507633	3.85763e+06	4.21931e+06	4.21654e+06	4.93457e+06	4.26602e+06	5.72848e+06	2.54816e+06	1.67455e+06	5.2006e+06	1.03755e+07	1.26578e+06	1.93364e+06	2.98872e+06	4.66127e+06	4.66237e+06
225POS	PC(32:0e)+H	PC(32:0e)+H	PC	(32:0e)	(32:0e)	0	0		C40 H83 O7 N1 P1	720.59	13.0298	0.327752	0.0079895	1.90627	0.0053236	2.21529e+09	2.21499e+09	2.23563e+09	1.83095e+09	1.50478e+09	1.52698e+09	1.39358e+09	3.23974e+08	7.14172e+08	4.83534e+08	2.37692e+08	2.98314e+08	1.99051e+08	4.32044e+08	7.40131e+08
226POS	SM(d34:0+pO)+H	SM(d34:0+pO)+H	SM	(d34:0+pO)	(d34:0+pO)	0	0		C39 H82 O7 N2 P1	721.585	10.7485	0.840564	0.557353	0.0354789	0.000271329	1.6146e+07	1.6146e+07	1.61536e+07	9.75974e+06	9.12232e+06	1.05687e+07	9.13187e+06	3.445e+06	5.37427e+06	8.93856e+06	4.90905e+06	6.51254e+06	1.53836e+06	4.27511e+06	1.36707e+07
227POS	PE(16:0p/20:5)+H	PE(36:5p)+H	PE	(16:0p/20:5)	(16:0p)	(20:5)	0		C41 H73 O7 N1 P1	722.512	11.5912	0.158251	0.00347486	1.70098	0.0237811	8.83591e+08	8.83633e+08	8.47709e+08	8.75295e+08	5.50222e+08	1.06833e+09	7.99514e+08	1.59562e+08	3.6638e+08	9.24305e+07	4.80591e+07	5.73759e+07	6.695e+07	1.3439e+08	2.05202e+08
228POS	Cer(d22:0/25:0)+H	Cer(d47:0)+H	Cer	(d22:0/25:0)	(d22:0)	(25:0)	0		C47 H96 O3 N1	722.738	21.366	0.718132	0.371754	0.0197288	0.110616	2.27605e+06	2.27633e+06	1.86627e+06	2.25015e+06	2.28495e+06	2.62191e+06	2.36467e+06	2.45564e+06	4.42656e+06	5.52944e+06	1.80367e+06	1.15429e+06	468144	1.96291e+06	861704
229POS	PG(16:0/16:0)+H	PG(32:0)+H	PG	(16:0/16:0)	(16:0)	(16:0)	0		C38 H76 O10 N0 P1	723.517	11.487	0.187935	0.00428294	1.08603	0.0249439	4.36274e+08	4.1773e+08	4.18183e+08	3.31364e+08	2.96105e+08	3.98334e+08	4.03265e+08	9.52284e+07	8.89365e+07	6.65927e+07	3.65186e+07	3.13678e+07	2.5649e+07	4.33561e+07	9.96985e+07
230POS	SM(d34:2)+Na	SM(d34:2)+Na	SM	(d34:2)	(d34:2)	0	0		C39 H77 O6 N2 P1 Na1	723.541	10.2954	0.362566	0.00328661	0.478548	0.0107682	1.14312e+08	1.16495e+08	1.16445e+08	8.01614e+07	7.37925e+07	8.05145e+07	7.95616e+07	3.11215e+07	4.38038e+07	2.60183e+07	1.68926e+07	1.16896e+07	1.38635e+07	2.02238e+07	5.23343e+07
231POS	LPG(33:0)+H	LPG(33:0)+H	LPG	(33:0)	(33:0)	0	0		C39 H80 O9 N0 P1	723.553	12.5835	159.908	0.0277891	0.268766	0.0421709	3.52639e+06	3.49592e+06	3.26215e+06	0	0	121717	81989.9	194323	0	1.13749e+07	2.17334e+06	4.10261e+06	6.40279e+06	9.71602e+06	2.98784e+07
232POS	PE(33:2)+Na	PE(33:2)+Na	PE	(33:2)	(33:2)	0	0		C38 H72 O8 N1 P1 Na1	724.489	11.4799	0.199186	0.0159033	0.419105	0.0122953	6.68104e+06	6.78876e+06	6.62696e+06	6.34767e+07	3.80809e+06	6.4194e+07	6.63088e+07	2.43699e+07	4.08809e+07	3.89644e+07	5.61069e+06	1.91384e+06	991400	1.99099e+06	2.92215e+06
233POS	PE(16:0p/20:4)+H	PE(36:4p)+H	PE	(16:0p/20:4)	(16:0p)	(20:4)	0		C41 H75 O7 N1 P1	724.528	12.2571	0.16821	0.0003243	1.93721	0.00298126	1.28802e+09	1.28902e+09	1.29513e+09	1.09164e+09	8.06265e+08	8.38403e+08	7.4361e+08	3.01889e+08	5.65865e+08	1.91894e+08	9.10869e+07	6.91137e+07	6.10372e+07	9.87339e+07	2.19459e+08
234POS	PE(34:2e)+Na	PE(34:2e)+Na	PE	(34:2e)	(34:2e)	0	0		C39 H76 O7 N1 P1 Na1	724.525	13.2968	1.52747	0.0776057	0.64877	0.00404514	1.07588e+08	1.08397e+08	1.08279e+08	7.66367e+07	7.69955e+07	7.45299e+07	5.98491e+07	2.21562e+07	3.79784e+07	1.06545e+08	6.11313e+07	6.17701e+07	6.82565e+07	9.74284e+07	1.3665e+08
235POS	PE(18:1p/18:3)+H	PE(36:4p)+H	PE	(18:1p/18:3)	(18:1p)	(18:3)	0		C41 H75 O7 N1 P1	724.528	11.8451	0.134634	0.00672771	0.716367	0.0432467	1.24292e+08	1.34153e+08	1.3403e+08	1.50669e+08	1.80317e+08	1.45039e+08	1.66371e+08	2.01186e+07	3.20061e+07	2.30914e+07	4.35821e+06	4.87121e+06	3.87446e+06	1.77479e+07	3.95627e+07
236POS	Cer(d20:0+pO/26:0)+H	Cer(d46:0+pO)+H	Cer	(d20:0+pO/26:0)	(d20:0+pO)	(26:0)	0		C46 H94 O4 N1	724.718	19.5287	0.611054	0.0256403	0.0542811	0.0668931	4.64175e+06	4.64606e+06	4.12587e+06	3.80484e+06	4.36312e+06	6.10924e+06	3.88666e+06	5.39247e+06	4.87718e+06	5.27333e+06	1.46522e+06	2.64046e+06	1.5891e+06	3.95604e+06	2.45027e+06
237POS	PE(33:1)+Na	PE(33:1)+Na	PE	(33:1)	(33:1)	0	0		C38 H74 O8 N1 P1 Na1	726.504	12.402	2.10697	0.40116	0.205788	0.0209999	1.70948e+07	1.64908e+07	1.64847e+07	1.17794e+07	1.13596e+06	900060	1.28748e+07	4.62625e+06	4.52197e+06	4.84138e+07	9.96156e+06	5.88572e+06	3.58943e+06	4.79708e+06	2.86277e+06
238POS	PG(31:0)+NH4	PG(31:0)+NH4	PG	(31:0)	(31:0)	0	0		C37 H77 O10 N1 P1	726.528	10.9727	0.224249	0.00141628	0.144149	0.00454579	7.53875e+06	7.59831e+06	7.53885e+06	6.34017e+06	7.56576e+06	6.03022e+06	3.45062e+06	1.66603e+06	5.52481e+06	2.03897e+06	886565	1.11629e+06	581660	743167	1.49035e+06
239POS	PE(18:1p/18:2)+H	PE(36:3p)+H	PE	(18:1p/18:2)	(18:1p)	(18:2)	0		C41 H77 O7 N1 P1	726.543	12.5524	0.155515	0.000878782	0.781917	0.0296478	1.54902e+08	1.55897e+08	1.63472e+08	1.64536e+08	1.46856e+08	1.58587e+08	1.66498e+08	4.79628e+07	6.11736e+07	3.28611e+07	1.78714e+07	1.51825e+07	1.38652e+07	2.0079e+07	1.60947e+07
240POS	PE(16:0p/20:3)+H	PE(36:3p)+H	PE	(16:0p/20:3)	(16:0p)	(20:3)	0		C41 H77 O7 N1 P1	726.543	12.7812	3.87195	0.0395897	0.704963	0.0845489	6.59843e+07	7.66151e+07	6.68527e+07	1.64066e+07	4.21556e+07	3.38388e+07	3.5818e+07	4.52382e+06	7.88033e+06	6.19116e+07	2.8435e+07	9.9592e+07	2.89985e+07	1.17766e+08	2.07782e+08
241POS	PE(16:0p/20:3)+H	PE(36:3p)+H	PE	(16:0p/20:3)	(16:0p)	(20:3)	0		C41 H77 O7 N1 P1	726.543	13.0533	0.181511	0.0845913	0.133279	0.0869108	1.20981e+07	1.40293e+07	1.21222e+07	6.40329e+06	1.79731e+06	1.48291e+07	1.25015e+07	501853	759461	720476	335727	577788	445548	528968	4.06973e+06
243POS	SM(d36:3)+H	SM(d36:3)+H	SM	(d36:3)	(d36:3)	0	0		C41 H80 O6 N2 P1	727.575	11.7264	0.58983	0.066363	0.295464	0.127376	8.94059e+07	7.20043e+07	7.24228e+07	1.41835e+08	6.90636e+07	1.6185e+08	1.94178e+08	9.68011e+07	7.03445e+07	5.19836e+07	7.33477e+07	6.84054e+07	3.04144e+07	1.15754e+08	9.30729e+07
244POS	PC(33:2p)+H	PC(33:2p)+H	PC	(33:2p)	(33:2p)	0	0		C41 H79 O7 N1 P1	728.559	11.6195	6.57894	0.000204905	1.18831	0.0317059	1.45971e+08	1.38196e+08	1.46173e+08	4.83558e+07	1.44305e+07	4.8174e+07	1.3389e+07	6.60922e+06	2.02759e+07	1.41379e+08	1.9059e+08	1.45377e+08	1.35614e+08	1.10648e+08	2.71355e+08
245POS	PE(18:1p/18:1)+H	PE(36:2p)+H	PE	(18:1p/18:1)	(18:1p)	(18:1)	0		C41 H79 O7 N1 P1	728.559	13.5167	2.26481	0.0537017	1.54431	0.0153565	3.93341e+08	4.03717e+08	3.92999e+08	3.05755e+08	3.00707e+08	2.82649e+08	7.26282e+07	2.30805e+07	1.12925e+08	4.99887e+08	3.58447e+08	3.71716e+08	2.44468e+08	1.92134e+08	8.19533e+08
246POS	PC(33:2p)+H	PC(33:2p)+H	PC	(33:2p)	(33:2p)	0	0		C41 H79 O7 N1 P1	728.559	11.4481	37.2354	0.00939594	1.50014	0.150055	1.61168e+08	2.1266e+08	2.10957e+08	4.79933e+06	3.64299e+06	5.97201e+06	8.20026e+06	1.78374e+07	6.89131e+06	3.86175e+08	8.24251e+07	1.85179e+08	1.56238e+08	2.66839e+08	6.8599e+08
247POS	SM(d36:2)+H	SM(d36:2)+H	SM	(d36:2)	(d36:2)	0	0		C41 H82 O6 N2 P1	729.591	11.4864	0.164521	0.0396852	1.81284	0.0120627	5.34714e+08	5.34616e+08	5.45914e+08	4.38661e+08	6.74199e+08	7.86482e+08	2.50498e+09	1.56462e+08	1.25663e+09	1.33747e+08	1.28603e+08	1.2848e+08	1.08868e+08	1.82205e+08	2.75182e+08
248POS	PE(35:2)+H	PE(35:2)+H	PE	(35:2)	(35:2)	0	0		C40 H77 O8 N1 P1	730.538	12.4446	4.93798	0.269742	1.1636	0.00279102	3.0703e+08	3.06346e+08	3.05332e+08	3.50562e+07	1.69076e+07	4.19116e+07	7.92277e+07	3.04546e+07	1.30967e+08	1.20645e+09	1.6661e+08	8.19937e+07	2.71794e+07	8.63161e+07	8.3325e+07
249POS	PC(32:2)+H	PC(32:2)+H	PC	(32:2)	(32:2)	0	0		C40 H77 O8 N1 P1	730.538	10.5012	0.582333	0.131238	0.174901	0.0660878	1.0312e+08	9.19988e+07	9.23128e+07	1.44707e+08	5.92092e+07	6.72947e+07	9.0045e+07	2.57552e+07	5.37264e+07	7.28798e+07	2.66618e+07	2.95637e+07	3.60982e+07	2.5849e+07	6.56035e+07
250POS	PC(32:2)+H	PC(32:2)+H	PC	(32:2)	(32:2)	0	0		C40 H77 O8 N1 P1	730.538	11.1201	0.14091	0.000798001	0.319113	0.0124134	3.02902e+07	3.09511e+07	3.09508e+07	2.98443e+07	1.8619e+07	1.95377e+07	2.9339e+07	9.34013e+06	1.20294e+07	6.73877e+06	3.43012e+06	1.50477e+06	803258	1.44131e+06	2.80914e+06
251POS	PC(33:1p)+H	PC(33:1p)+H	PC	(33:1p)	(33:1p)	0	0		C41 H81 O7 N1 P1	730.575	12.2614	10.5873	0.00220273	1.19782	0.0213291	1.73035e+08	1.74377e+08	1.67473e+08	1.99722e+07	2.07841e+07	1.90204e+07	2.24846e+07	6.23802e+06	8.12989e+06	1.82093e+08	1.68526e+08	1.17916e+08	8.73696e+07	1.22037e+08	3.45101e+08
252POS	PE(16:0p/20:1)+H	PE(36:1p)+H	PE	(16:0p/20:1)	(16:0p)	(20:1)	0		C41 H81 O7 N1 P1	730.575	14.411	1.42382	0.23743	1.30947	0.00929146	7.14748e+08	7.14881e+08	7.2638e+08	4.80663e+08	3.57774e+08	4.03976e+08	3.33915e+08	7.5072e+07	1.79058e+08	6.10826e+08	3.08283e+08	2.3741e+08	2.64403e+08	4.5169e+08	7.33626e+08
253POS	PG(31:0)+Na	PG(31:0)+Na	PG	(31:0)	(31:0)	0	0		C37 H73 O10 N0 P1 Na1	731.483	10.9727	0.165467	2.9441e-05	0.115744	0.0236407	2.53019e+06	2.52831e+06	2.63424e+06	2.95497e+06	2.25831e+06	2.40682e+06	3.40978e+06	1.37449e+06	2.48514e+06	629017	314108	430446	198518	362312	529324
254POS	PG(32:0e)+Na	PG(32:0e)+Na	PG	(32:0e)	(32:0e)	0	0		C38 H77 O9 N0 P1 Na1	731.52	12.0986	14.8707	0.00349172	1.03746	0.0102653	1.00549e+08	1.00555e+08	9.87747e+07	7.30976e+06	1.41902e+07	1.60549e+07	8.23864e+06	1.1469e+06	5.60095e+06	8.77984e+07	6.95775e+07	1.04978e+08	8.81694e+07	1.51678e+08	2.79123e+08
255POS	SM(d36:1)+H	SM(d36:1)+H	SM	(d36:1)	(d36:1)	0	0		C41 H84 O6 N2 P1	731.606	12.401	0.264766	0.000902957	3.52452	0.00389283	3.94089e+09	3.94112e+09	3.96763e+09	3.29403e+09	3.57797e+09	3.29302e+09	3.49525e+09	1.2999e+09	1.78428e+09	1.04892e+09	4.964e+08	4.06793e+08	3.70922e+08	6.22648e+08	1.48768e+09
256POS	SM(d36:1)+H	SM(d36:1)+H	SM	(d36:1)	(d36:1)	0	0		C41 H84 O6 N2 P1	731.606	11.8504	0.305161	0.00355269	0.188658	0.0526932	1.68982e+07	1.70676e+07	1.85746e+07	9.98423e+06	8.68552e+06	1.6394e+07	7.85217e+06	4.93239e+06	7.97218e+06	2.52364e+06	1.52928e+06	2.82383e+06	1.79951e+06	2.3409e+06	6.01709e+06
257POS	PC(32:1)+H	PC(32:1)+H	PC	(32:1)	(32:1)	0	0		C40 H79 O8 N1 P1	732.554	11.6123	0.192328	0.00463528	2.73062	0.0462711	3.17968e+09	3.1696e+09	3.4359e+09	2.99268e+09	1.64248e+09	1.9705e+09	2.88488e+09	8.29274e+08	6.47509e+08	4.3417e+08	2.3018e+08	3.75284e+08	3.28237e+08	2.52969e+08	4.88484e+08
258POS	PC(33:0p)+H	PC(33:0p)+H	PC	(33:0p)	(33:0p)	0	0		C41 H83 O7 N1 P1	732.59	12.577	0.763872	0.638163	0.103761	0.0244693	1.22164e+08	1.2228e+08	1.17115e+08	2.77339e+07	2.16358e+07	1.83931e+07	1.52337e+08	2.00022e+07	3.39651e+07	5.09908e+07	2.79576e+07	3.78215e+07	9.90821e+06	4.15855e+07	4.10888e+07
259POS	PE(36:1e)+H	PE(36:1e)+H	PE	(36:1e)	(36:1e)	0	0		C41 H83 O7 N1 P1	732.59	14.596	1.21723	0.431492	0.429897	0.0250877	8.03062e+07	8.3936e+07	8.38625e+07	4.78383e+07	4.83126e+07	6.79785e+07	5.51372e+07	1.31207e+07	1.82178e+07	6.347e+07	3.33189e+07	4.38095e+07	3.42754e+07	5.61744e+07	7.39962e+07
260POS	PC(33:0p)+H	PC(33:0p)+H	PC	(33:0p)	(33:0p)	0	0		C41 H83 O7 N1 P1	732.59	13.2431	0.660159	0.192613	0.114239	0.0119488	6.4382e+07	6.30588e+07	6.43822e+07	3.83981e+07	3.4685e+07	4.13861e+07	4.10176e+07	1.06202e+07	1.88066e+07	1.78142e+07	1.99415e+07	1.2006e+07	9.59236e+06	1.70184e+07	4.56997e+07
261POS	Cer(d48:2)+H	Cer(d48:2)+H	Cer	(d48:2)	(d48:2)	0	0		C48 H94 O3 N1	732.723	19.444	0.819583	0.355426	0.0195956	0.0148887	2.51304e+06	2.45931e+06	2.44262e+06	1.58788e+06	1.89838e+06	2.45199e+06	2.57479e+06	1.83116e+06	2.79165e+06	3.47277e+06	937278	1.67675e+06	1.33011e+06	1.57305e+06	1.77595e+06
262POS	SM(d36:0)+H	SM(d36:0)+H	SM	(d36:0)	(d36:0)	0	0		C41 H86 O6 N2 P1	733.622	12.781	0.160454	0.000891615	1.18736	0.0561582	3.75829e+08	4.15084e+08	4.14754e+08	4.62867e+08	3.40248e+08	3.18758e+08	3.10728e+08	7.31936e+07	2.78297e+08	3.88281e+07	4.38698e+07	4.41939e+07	2.06957e+07	2.59438e+07	1.12734e+08
263POS	PC(32:0)+H	PC(32:0)+H	PC	(16:0/16:0)	(16:0)	(16:0)	0		C40 H81 O8 N1 P1	734.569	12.3604	0.417862	0.0068592	3.52812	0.0127862	7.26013e+09	7.10125e+09	7.10213e+09	6.14403e+09	5.01425e+09	5.27382e+09	6.57763e+09	1.81933e+09	3.52008e+09	3.17273e+09	1.25362e+09	1.3963e+09	1.05038e+09	2.08097e+09	2.89203e+09
264POS	PC(33:0e)+H	PC(33:0e)+H	PC	(33:0e)	(33:0e)	0	0		C41 H85 O7 N1 P1	734.606	13.4932	0.582119	0.100261	0.145465	0.00699465	1.08536e+08	1.0722e+08	1.08523e+08	8.36979e+07	6.4389e+07	7.16531e+07	6.00764e+07	1.1554e+07	3.00678e+07	3.82113e+07	1.71938e+07	3.69277e+07	1.59161e+07	2.88027e+07	5.00637e+07
265POS	PC(33:0e)+H	PC(33:0e)+H	PC	(33:0e)	(33:0e)	0	0		C41 H85 O7 N1 P1	734.606	13.6557	0.0642282	0.00174225	0.239721	0.00980806	1.65083e+07	1.65855e+07	1.68216e+07	1.4363e+07	1.56877e+07	1.59148e+07	1.33014e+07	1.27638e+06	6.16006e+06	703510	513111	420739	345037	889566	1.41228e+06
266POS	Cer(d20:1/28:0)+H	Cer(d48:1)+H	Cer	(d20:1/28:0)	(d20:1)	(28:0)	0		C48 H96 O3 N1	734.738	21.5935	0.766207	0.398118	0.0284457	0.0479784	3.05859e+06	2.81497e+06	2.82065e+06	2.06372e+06	1.7894e+06	3.64869e+06	2.97864e+06	2.55482e+06	4.66723e+06	5.35991e+06	989404	2.16898e+06	1.34485e+06	2.15678e+06	1.54386e+06
267POS	LPG(34:1)+H	LPG(34:1)+H	LPG	(34:1)	(34:1)	0	0		C40 H80 O9 N0 P1	735.553	12.1383	5.57463	0.0209454	0.717803	0.0277054	5.4215e+07	5.16493e+07	5.42043e+07	1.71699e+07	1.15457e+07	1.87675e+07	1.61622e+07	5.51278e+06	1.07844e+07	8.28561e+07	3.19729e+07	4.27116e+07	4.67186e+07	6.22666e+07	1.79124e+08
268POS	PG(16:1/16:1)+NH4	PG(32:2)+NH4	PG	(16:1/16:1)	(16:1)	(16:1)	0		C38 H75 O10 N1 P1	736.512	9.56161	0.624677	0.281539	0.0984396	0.0286415	2.18252e+07	2.1826e+07	2.07605e+07	4.44496e+07	2.93871e+07	1.12761e+07	1.38201e+07	1.36977e+07	1.13111e+07	2.99548e+07	7.98683e+06	7.4565e+06	3.5473e+06	9.5893e+06	1.88888e+07
269POS	Cer(d24:0/24:0)+H	Cer(d48:0)+H	Cer	(d24:0/24:0)	(d24:0)	(24:0)	0		C48 H98 O3 N1	736.754	22.0033	0.814404	0.548702	0.0641985	0.0498939	4.02092e+06	3.99311e+06	3.67127e+06	3.7188e+06	3.25514e+06	4.27471e+06	4.12351e+06	1.57917e+06	6.17601e+06	7.61608e+06	598069	3.28617e+06	1.76448e+06	2.79586e+06	2.77434e+06
270POS	LPG(34:0)+H	LPG(34:0)+H	LPG	(34:0)	(34:0)	0	0		C40 H82 O9 N0 P1	737.569	13.068	39.0726	0.0189104	0.65921	0.0236684	3.43449e+07	3.42783e+07	3.57365e+07	2.27242e+06	904664	1.33026e+06	2.30215e+06	597266	1.77554e+06	5.89409e+07	2.06231e+07	3.77981e+07	2.51226e+07	5.75267e+07	1.58765e+08
271POS	PE(34:2)+Na	PE(34:2)+Na	PE	(34:2)	(34:2)	0	0		C39 H74 O8 N1 P1 Na1	738.504	11.9453	3.61864	0.308603	0.208055	0.0758974	9.18261e+06	1.04167e+07	9.13403e+06	2.10902e+06	1.4654e+06	3.01285e+06	2.13461e+06	5.37917e+06	6.22695e+06	5.26479e+07	1.09397e+07	6.14365e+06	703542	1.902e+06	1.22287e+06
272POS	PE(16:0/20:5)+H	PE(36:5)+H	PE	(16:0/20:5)	(16:0)	(20:5)	0		C41 H73 O8 N1 P1	738.507	11.0517	0.140078	0.00887742	0.128784	0.0185913	5.68085e+06	5.68041e+06	5.49965e+06	3.43337e+06	2.26967e+06	2.80923e+06	7.96997e+06	1.5613e+06	3.12342e+06	665473	310935	351208	219544	403623	1.01424e+06
273POS	PE(34:2)+Na	PE(34:2)+Na	PE	(34:2)	(34:2)	0	0		C39 H74 O8 N1 P1 Na1	738.504	11.7843	1.2278	0.212056	0.639875	0.0260482	1.20202e+08	1.14761e+08	1.1999e+08	1.3451e+08	1.44329e+08	1.31077e+08	6.9413e+07	8.09701e+07	8.41962e+07	9.27678e+07	1.22954e+08	1.28611e+08	1.29384e+08	1.87886e+08	1.29711e+08
274POS	PG(32:1)+NH4	PG(32:1)+NH4	PG	(32:1)	(32:1)	0	0		C38 H77 O10 N1 P1	738.528	10.7484	0.496855	0.080638	0.0575276	0.103061	1.02015e+06	856255	858599	1.03345e+06	1.2328e+06	900487	1.47462e+06	1.3618e+06	1.03447e+06	310306	289256	273110	175534	424677	2.02379e+06
275POS	PG(32:1)+NH4	PG(32:1)+NH4	PG	(32:1)	(32:1)	0	0		C38 H77 O10 N1 P1	738.528	10.574	0.696107	0.194635	0.132806	0.047045	2.16528e+07	2.00467e+07	1.99189e+07	2.58787e+07	3.80872e+07	1.23264e+07	2.37293e+07	2.85958e+07	4.79348e+07	2.54636e+07	1.08908e+07	2.30975e+07	5.74385e+06	2.73418e+07	3.03616e+07
276POS	PC(34:4p)+H	PC(34:4p)+H	PC	(34:4p)	(34:4p)	0	0		C42 H77 O7 N1 P1	738.543	10.88	1.16772	0.513179	0.0853209	0.0332641	5.07881e+06	5.09518e+06	5.38548e+06	2.48707e+06	2.03814e+06	1.19947e+06	2.968e+06	754923	3.81707e+06	2.23302e+06	3.60908e+06	2.12522e+06	2.67154e+06	1.67396e+06	3.17654e+06
277POS	PE(35:1p)+Na	PE(35:1p)+Na	PE	(16:0p/19:1)	(16:0p)	(19:1)	0		C40 H78 O7 N1 P1 Na1	738.541	13.672	4.2736	0.0165557	0.373505	0.00306514	3.57346e+07	3.55445e+07	3.57331e+07	5.83513e+06	6.47138e+06	7.15757e+06	6.65435e+06	1.86792e+06	2.6344e+06	3.72457e+07	1.88511e+07	9.88932e+06	7.34827e+06	1.66551e+07	4.08714e+07
278POS	PE(34:1)+Na	PE(34:1)+Na	PE	(34:1)	(34:1)	0	0		C39 H76 O8 N1 P1 Na1	740.52	12.7307	0.723048	0.183125	0.0655044	0.060515	4.66348e+07	4.20722e+07	4.20598e+07	3.41033e+07	4.35119e+07	2.75336e+07	2.25483e+07	3.09275e+07	4.08687e+07	5.07346e+07	2.05599e+07	2.37701e+07	1.25232e+07	1.6896e+07	1.97593e+07
279POS	PE(16:0/20:4)+H	PE(36:4)+H	PE	(16:0/20:4)	(16:0)	(20:4)	0		C41 H75 O8 N1 P1	740.522	11.7674	0.214939	0.00147339	0.582318	0.0135106	1.22146e+08	1.25039e+08	1.25061e+08	1.07292e+08	8.96255e+07	1.19296e+08	1.14954e+08	5.35506e+07	2.61743e+07	2.46289e+07	1.79959e+07	1.79562e+07	2.12038e+07	1.35282e+07	1.44978e+07
280POS	PG(16:0/16:0)+NH4	PG(32:0)+NH4	PG	(16:0/16:0)	(16:0)	(16:0)	0		C38 H79 O10 N1 P1	740.544	11.487	0.0674348	0.000130479	2.40139	0.00351889	9.58795e+08	9.64668e+08	9.64657e+08	1.05139e+09	1.14028e+09	1.3678e+09	8.61714e+08	3.6495e+08	7.60508e+08	1.13936e+08	2.7518e+07	1.45222e+07	2.81749e+07	4.56256e+07	1.44261e+08
281POS	PC(34:3p)+H	PC(34:3p)+H	PC	(34:3p)	(34:3p)	0	0		C42 H79 O7 N1 P1	740.559	11.488	0.153168	0.00219392	1.15239	0.0675083	1.73708e+08	1.75146e+08	1.95611e+08	1.37122e+08	1.49326e+08	3.98355e+08	4.51871e+08	2.81276e+08	2.09721e+08	1.01394e+08	6.87028e+06	1.90522e+07	1.81782e+07	1.1485e+07	9.23283e+07
282POS	LPC(32:1)+Na	LPC(32:1)+Na	LPC	(32:1)	(32:1)	0	0		C40 H80 O7 N1 P1 Na1	740.556	12.1965	0.74566	0.322549	0.131258	0.0940859	7.58549e+07	7.50091e+07	6.37946e+07	4.53733e+07	3.12758e+07	3.34313e+07	1.84084e+07	3.55258e+06	2.65338e+07	1.45002e+07	2.34343e+07	2.47199e+07	8.16381e+06	2.29388e+07	2.4486e+07
283POS	LPC(32:1)+Na	LPC(32:1)+Na	LPC	(32:1)	(32:1)	0	0		C40 H80 O7 N1 P1 Na1	740.556	12.937	0.169897	0.00127041	0.461349	0.0308374	4.71268e+07	4.70875e+07	4.46353e+07	5.51737e+07	5.93119e+07	5.19566e+07	5.86666e+07	1.34788e+07	2.48195e+07	1.42857e+07	5.02883e+06	4.36232e+06	4.2586e+06	5.47618e+06	1.13404e+07
284POS	TG(16:0/12:0/14:0)+NH4	TG(42:0)+NH4	TG	(16:0/12:0/14:0)	(16:0)	(12:0)	(14:0)		C45 H90 O6 N1	740.676	20.0797	0.158718	0.0120094	0.247708	0.0113701	1.40986e+07	1.38255e+07	1.38237e+07	1.46898e+07	1.47428e+07	2.07412e+07	1.1251e+07	6.01194e+06	3.98785e+07	3.85949e+06	1.30832e+06	7.22151e+06	1.35606e+06	1.55477e+06	1.73271e+06
285POS	PG(32:2)+Na	PG(32:2)+Na	PG	(16:1/16:1)	(16:1)	(16:1)	0		C38 H71 O10 N0 P1 Na1	741.468	9.56161	0.643912	0.127397	0.0653322	0.0557661	6.25223e+06	6.24902e+06	6.87445e+06	1.28001e+07	9.12764e+06	9.09978e+06	4.17041e+06	6.09209e+06	9.98598e+06	1.10972e+07	4.87423e+06	6.6799e+06	1.30702e+06	3.53966e+06	5.51925e+06
286POS	PE(36:3)+H	PE(36:3)+H	PE	(36:3)	(36:3)	0	0		C41 H77 O8 N1 P1	742.538	12.0239	0.651	0.10097	0.138931	0.00457737	1.95258e+08	1.9681e+08	1.95258e+08	1.55973e+08	1.33662e+08	1.39803e+08	1.37724e+08	3.71979e+07	6.79782e+07	1.05303e+08	5.33324e+07	6.32854e+07	4.53497e+07	7.81196e+07	9.23017e+07
287POS	PC(34:2p)+H	PC(34:2p)+H	PC	(34:2p)	(34:2p)	0	0		C42 H81 O7 N1 P1	742.575	12.1581	12.6906	0.0175789	2.15496	0.00408675	5.06532e+08	5.06599e+08	5.10159e+08	7.54805e+07	5.76108e+07	4.11148e+07	6.75361e+07	2.00135e+07	3.52741e+07	7.235e+08	4.30982e+08	2.24429e+08	3.07568e+08	4.98801e+08	1.5842e+09
288POS	PC(32:0e)+Na	PC(32:0e)+Na	PC	(32:0e)	(32:0e)	0	0		C40 H82 O7 N1 P1 Na1	742.572	13.0298	0.28079	0.0107364	0.52812	0.0101377	1.59944e+08	1.57149e+08	1.59939e+08	1.34962e+08	1.13342e+08	1.17163e+08	1.00009e+08	1.87677e+07	4.05938e+07	2.95086e+07	1.24645e+07	1.60596e+07	1.02397e+07	2.61198e+07	5.29772e+07
289POS	PC(34:2p)+H	PC(34:2p)+H	PC	(34:2p)	(34:2p)	0	0		C42 H81 O7 N1 P1	742.575	11.59	2.73655	0.0544534	0.555278	0.0513214	3.09878e+07	2.82643e+07	3.08787e+07	1.6816e+07	2.09114e+07	3.00496e+07	2.45399e+07	8.44691e+06	1.72201e+07	4.62414e+07	3.21003e+07	3.03599e+07	3.12495e+07	5.48486e+07	1.2807e+08
290POS	PG(32:1)+Na	PG(32:1)+Na	PG	(32:1)	(32:1)	0	0		C38 H73 O10 N0 P1 Na1	743.483	10.574	0.919353	0.775759	0.086854	0.0330555	1.70398e+07	1.71762e+07	1.80994e+07	2.38284e+07	2.31342e+07	2.18036e+07	1.51497e+07	1.5218e+07	1.69344e+07	4.14249e+07	9.69976e+06	1.7738e+07	6.48803e+06	1.33554e+07	1.80019e+07
291POS	PE(36:2)+H	PE(36:2)+H	PE	(36:2)	(36:2)	0	0		C41 H79 O8 N1 P1	744.554	12.8249	0.251738	0.00190597	2.26325	0.0322234	1.69801e+09	1.69915e+09	1.60551e+09	1.92116e+09	1.65145e+09	1.32095e+09	1.21291e+09	5.16699e+08	8.21742e+08	4.05878e+08	1.54018e+08	2.36843e+08	1.15764e+08	4.07318e+08	5.54351e+08
292POS	PC(33:2)+H	PC(33:2)+H	PC	(33:2)	(33:2)	0	0		C41 H79 O8 N1 P1	744.554	13.1667	1.82296	0.519866	0.478804	0.057633	1.37481e+08	1.37643e+08	1.24273e+08	6.46983e+07	3.47761e+07	4.00729e+07	3.08329e+07	3.06406e+07	5.86281e+07	3.43075e+08	4.17129e+07	3.37432e+07	8.91615e+06	1.73041e+07	2.85782e+07
293POS	PC(33:2)+H	PC(33:2)+H	PC	(33:2)	(33:2)	0	0		C41 H79 O8 N1 P1	744.554	11.1954	3.57389	0.00093867	0.775433	0.0763672	7.96914e+07	6.95813e+07	7.96586e+07	2.4916e+07	1.63112e+07	5.43852e+07	1.88591e+07	7.68379e+06	1.23834e+07	6.89007e+07	6.32349e+07	6.26443e+07	7.574e+07	7.98524e+07	1.30454e+08
294POS	PC(33:2)+H	PC(33:2)+H	PC	(33:2)	(33:2)	0	0		C41 H79 O8 N1 P1	744.554	12.8291	0.122258	0.0301204	1.49374	0.0676107	1.76798e+08	1.78481e+08	1.99236e+08	1.13713e+08	5.7582e+08	1.23594e+09	9.67543e+08	1.08902e+08	2.9798e+08	9.54345e+07	7.72903e+07	4.04761e+07	6.87052e+07	4.10242e+07	8.05088e+07
295POS	PC(34:2e)+H	PC(34:2e)+H	PC	(34:2e)	(34:2e)	0	0		C42 H83 O7 N1 P1	744.59	12.9471	0.534304	0.0349091	0.831853	0.0105117	1.09231e+09	1.11405e+09	1.1103e+09	7.34215e+08	7.02051e+08	6.73526e+08	6.42792e+08	1.80774e+08	4.29539e+08	2.8959e+08	2.56359e+08	2.17761e+08	2.0226e+08	2.31698e+08	5.99142e+08
296POS	Co(Q8)+NH4	Co(Q8)+NH4	Co	(Q8)	(Q8)	0	0		C49 H78 O4 N1	744.593	15.9841	0.364667	0.0644296	0.184422	0.0553895	1.99021e+07	1.83494e+07	1.7934e+07	1.05396e+07	1.74303e+07	1.6786e+07	1.71212e+07	7.03975e+06	1.83729e+07	2.495e+07	5.68915e+06	748462	110746	222618	110784
297POS	PC(34:2e)+H	PC(34:2e)+H	PC	(34:2e)	(34:2e)	0	0		C42 H83 O7 N1 P1	744.59	12.289	3.13716	0.00779417	1.67519	0.0831756	5.56279e+08	6.46107e+08	6.43705e+08	2.25314e+08	1.59337e+08	1.5245e+08	1.66212e+08	4.65037e+07	7.43097e+07	5.73291e+08	3.34814e+08	2.50463e+08	1.93497e+08	5.02488e+08	7.30862e+08
298POS	PG(32:0)+Na	PG(32:0)+Na	PG	(16:0/16:0)	(16:0)	(16:0)	0		C38 H75 O10 N0 P1 Na1	745.499	11.487	0.103179	2.3419e-07	0.872746	0.066495	1.54749e+08	1.55211e+08	1.73538e+08	1.3862e+08	1.06778e+08	1.35494e+08	1.24805e+08	9.1003e+07	1.44206e+08	1.4464e+07	6.70425e+06	1.01841e+07	5.49247e+06	1.26937e+07	2.69076e+07
299POS	SM(d37:1)+H	SM(d37:1)+H	SM	(d37:1)	(d37:1)	0	0		C42 H86 O6 N2 P1	745.622	12.733	0.278351	0.0019202	0.480103	0.00893213	8.03641e+07	8.03689e+07	7.91295e+07	6.81255e+07	5.98389e+07	8.23011e+07	6.7215e+07	1.86037e+07	4.43709e+07	1.90258e+07	9.73284e+06	1.38019e+07	8.38125e+06	1.18337e+07	3.19904e+07
300POS	PE(36:4p)+Na	PE(36:4p)+Na	PE	(16:0p/20:4)	(16:0p)	(20:4)	0		C41 H74 O7 N1 P1 Na1	746.51	12.2571	0.169511	0.000158881	0.717165	0.0719361	1.20137e+08	1.05746e+08	1.20093e+08	1.21978e+08	1.19491e+08	1.053e+08	1.21258e+08	5.24281e+07	5.82118e+07	2.18172e+07	1.48808e+07	1.18154e+07	5.14924e+06	1.60322e+07	2.83957e+07
301POS	PC(33:1)+H	PC(33:1)+H	PC	(33:1)	(33:1)	0	0		C41 H81 O8 N1 P1	746.569	11.9571	0.433002	0.00830334	1.12057	0.0214293	1.10782e+09	1.14989e+09	1.15007e+09	8.12669e+08	6.22603e+08	7.31679e+08	6.6787e+08	2.23948e+08	3.75262e+08	2.75368e+08	1.81927e+08	2.34891e+08	1.2463e+08	2.95315e+08	3.74812e+08
302POS	PC(33:1)+H	PC(33:1)+H	PC	(33:1)	(33:1)	0	0		C41 H81 O8 N1 P1	746.569	13.7935	0.209822	0.000428955	1.71088	0.0141639	7.70416e+08	7.51716e+08	7.51925e+08	7.56557e+08	7.4832e+08	7.39069e+08	7.52096e+08	2.54769e+08	4.06418e+08	2.25248e+08	8.07182e+07	1.37986e+08	5.93163e+07	1.18761e+08	1.45339e+08
303POS	PC(33:1)+H	PC(33:1)+H	PC	(33:1)	(33:1)	0	0		C41 H81 O8 N1 P1	746.569	12.5591	2.98953	0.00683459	0.436258	0.0214576	5.20945e+07	5.01749e+07	5.20795e+07	2.05109e+07	7.92893e+06	8.96321e+06	8.17153e+06	3.18334e+06	4.14708e+06	1.71298e+07	2.43797e+07	2.46369e+07	1.83896e+07	2.59583e+07	4.76664e+07
304POS	PC(34:1e)+H	PC(34:1e)+H	PC	(34:1e)	(34:1e)	0	0		C42 H85 O7 N1 P1	746.606	13.0908	1.09504	0.776545	1.8466	0.0266036	3.54393e+09	3.71321e+09	3.71158e+09	1.99017e+09	1.77205e+09	2.34178e+09	1.83596e+09	5.39864e+08	1.20471e+09	1.69882e+09	1.00472e+09	1.15808e+09	1.01662e+09	1.78823e+09	3.93849e+09
305POS	PE(18:1p/20:5)+H	PE(38:6p)+H	PE	(18:1p/20:5)	(18:1p)	(20:5)	0		C43 H75 O7 N1 P1	748.528	11.6252	0.109735	0.000489593	1.32269	0.0171607	3.95243e+08	4.06969e+08	3.94977e+08	4.28918e+08	3.55063e+08	4.31216e+08	3.94493e+08	1.13443e+08	1.8193e+08	5.04418e+07	2.35797e+07	2.55415e+07	2.16591e+07	4.3391e+07	4.44396e+07
306POS	PC(33:0)+H	PC(33:0)+H	PC	(33:0)	(33:0)	0	0		C41 H83 O8 N1 P1	748.585	12.8772	0.423244	0.00192338	0.579761	0.00884276	2.47103e+08	2.43345e+08	2.47118e+08	1.57121e+08	1.9068e+08	1.20359e+08	1.28705e+08	7.63819e+07	1.26836e+08	8.02513e+07	4.74887e+07	2.31619e+07	4.32733e+07	5.711e+07	8.73451e+07
307POS	PC(34:0e)+H	PC(34:0e)+H	PC	(34:0e)	(34:0e)	0	0		C42 H87 O7 N1 P1	748.621	14.113	0.613633	0.134305	0.473872	0.0659282	1.06313e+09	1.19476e+09	1.19431e+09	8.94537e+08	9.57058e+08	6.88607e+08	8.14146e+08	1.74845e+08	4.31244e+08	4.32982e+08	2.37279e+08	2.55374e+08	1.66837e+08	5.42026e+08	7.95758e+08
308POS	PC(34:0e)+H	PC(34:0e)+H	PC	(34:0e)	(34:0e)	0	0		C42 H87 O7 N1 P1	748.621	16.1105	0.881052	0.6336	0.0368932	0.0116796	6.30856e+06	6.45706e+06	6.37211e+06	4.17645e+06	3.48869e+06	6.47496e+06	7.31062e+06	4.68934e+06	5.81252e+06	9.57409e+06	2.82742e+06	1.71659e+06	3.25464e+06	5.33907e+06	5.44007e+06
309POS	PE(18:0p/20:5)+H	PE(38:5p)+H	PE	(18:0p/20:5)	(18:0p)	(20:5)	0		C43 H77 O7 N1 P1	750.543	11.5824	0.757021	0.303033	0.0592988	0.0704134	8.73172e+07	9.84766e+07	8.74225e+07	6.35288e+07	5.80847e+07	7.65369e+07	8.60882e+07	2.22092e+07	3.39757e+07	5.03678e+07	3.57383e+07	3.96382e+07	2.6606e+07	2.76823e+07	7.76753e+07
310POS	PE(36:2p)+Na	PE(36:2p)+Na	PE	(16:0p/20:2)	(16:0p)	(20:2)	0		C41 H78 O7 N1 P1 Na1	750.541	13.3497	1.99872	0.166737	0.269111	0.117313	3.6755e+07	3.67767e+07	4.47792e+07	1.36571e+07	1.76525e+07	4.85538e+06	1.7693e+07	2.3398e+06	3.1172e+06	2.00414e+07	8.17394e+06	5.38775e+06	4.26778e+07	1.16107e+07	3.06627e+07
311POS	PG(33:2)+NH4	PG(33:2)+NH4	PG	(33:2)	(33:2)	0	0		C39 H77 O10 N1 P1	750.528	10.2991	2.58916	0.095867	0.194418	0.0625712	6.58926e+06	6.04295e+06	5.84523e+06	5.08414e+06	1.47253e+06	4.90834e+06	2.1637e+06	1.50015e+06	3.43795e+06	2.03144e+07	6.13062e+06	5.53301e+06	2.45554e+06	5.01282e+06	8.62611e+06
312POS	PE(18:1p/20:4)+H	PE(38:5p)+H	PE	(18:1p/20:4)	(18:1p)	(20:4)	0		C43 H77 O7 N1 P1	750.543	12.5016	0.145539	0.000241989	1.19719	0.00833089	3.78369e+08	3.78359e+08	3.72931e+08	3.13372e+08	3.19076e+08	3.42831e+08	3.00871e+08	1.11971e+08	1.74029e+08	2.84924e+07	1.38466e+07	3.31627e+07	8.71716e+06	6.40537e+07	7.90811e+07
313POS	PE(16:0p/22:5)+H	PE(38:5p)+H	PE	(16:0p/22:5)	(16:0p)	(22:5)	0		C43 H77 O7 N1 P1	750.543	12.3001	0.0782241	0.000202875	2.17345	0.0226312	9.08963e+08	9.09292e+08	8.73952e+08	9.36639e+08	9.63276e+08	1.06894e+09	9.75147e+08	2.95963e+08	5.00611e+08	7.17302e+07	3.82561e+07	5.94303e+07	5.00937e+07	7.64071e+07	7.49104e+07
314POS	SM(d36:2)+Na	SM(d36:2)+Na	SM	(d36:2)	(d36:2)	0	0		C41 H81 O6 N2 P1 Na1	751.572	11.4864	0.230103	3.8435e-05	0.64502	0.00481077	9.22134e+07	9.31035e+07	9.27046e+07	8.68852e+07	9.11614e+07	9.02927e+07	9.27843e+07	4.98743e+07	7.54576e+07	1.96202e+07	1.1339e+07	8.8066e+06	8.5264e+06	1.69667e+07	4.66763e+07
315POS	PE(35:2)+Na	PE(35:2)+Na	PE	(35:2)	(35:2)	0	0		C40 H76 O8 N1 P1 Na1	752.52	12.4446	1.12883	0.881752	0.213588	0.235322	1.01038e+07	8.79177e+06	1.37327e+07	1.92045e+07	1.88438e+07	2.04581e+07	2.07044e+07	4.82537e+06	2.85845e+06	7.45233e+07	1.24874e+07	2.26498e+06	1.61757e+06	2.80103e+06	4.39527e+06
316POS	PC(34:5)+H	PC(34:5)+H	PC	(34:5)	(34:5)	0	0		C42 H75 O8 N1 P1	752.522	10.594	3.20305	0.00447279	0.180494	0.0359505	8.41305e+06	7.93612e+06	7.88741e+06	2.20157e+06	1.07486e+06	2.55592e+06	1.10035e+06	510741	1.30964e+06	7.19677e+06	3.56206e+06	3.1257e+06	2.53485e+06	4.54824e+06	7.0689e+06
317POS	PE(36:2e)+Na	PE(36:2e)+Na	PE	(36:2e)	(36:2e)	0	0		C41 H80 O7 N1 P1 Na1	752.556	14.4156	1.71366	0.0279815	0.624398	0.00292146	1.0232e+08	1.01803e+08	1.01806e+08	5.27957e+07	5.87192e+07	6.1383e+07	3.76797e+07	2.07212e+07	2.34635e+07	9.32333e+07	5.22768e+07	5.90286e+07	4.99553e+07	7.73374e+07	1.04743e+08
318POS	PE(18:0p/20:4)+H	PE(38:4p)+H	PE	(18:0p/20:4)	(18:0p)	(20:4)	0		C43 H79 O7 N1 P1	752.559	13.2902	0.192404	0.000176754	2.07161	0.0300369	8.28758e+08	7.86029e+08	8.28016e+08	1.06288e+09	9.62203e+08	1.04863e+09	1.01562e+09	4.25149e+08	5.44761e+08	2.37697e+08	1.16777e+08	1.48874e+08	1.18183e+08	1.15163e+08	2.36726e+08
319POS	PE(18:0p/20:4)+H	PE(38:4p)+H	PE	(18:0p/20:4)	(18:0p)	(20:4)	0		C43 H79 O7 N1 P1	752.559	12.8293	0.883825	0.174689	1.10948	0.00271912	1.21011e+09	1.20398e+09	1.205e+09	1.13143e+09	1.16032e+09	1.06758e+09	9.36058e+08	9.91084e+08	1.23983e+09	1.01213e+09	9.70283e+08	1.14986e+09	6.37744e+08	9.10796e+08	1.08731e+09
320POS	PG(34:1e)+NH4	PG(34:1e)+NH4	PG	(34:1e)	(34:1e)	0	0		C40 H83 O9 N1 P1	752.58	12.1407	2.48952	0.158579	0.155177	0.0218543	5.9331e+06	6.15702e+06	6.16946e+06	2.55453e+06	2.91152e+06	3.22542e+06	2.49606e+06	880294	2.03749e+06	6.40873e+06	2.37815e+06	2.87625e+06	2.62733e+06	4.01607e+06	1.68089e+07
321POS	Cer(d22:0+pO/26:0)+H	Cer(d48:0+pO)+H	Cer	(d22:0+pO/26:0)	(d22:0+pO)	(26:0)	0		C48 H98 O4 N1	752.749	20.8313	0.721921	0.255972	0.0362809	0.0245068	3.25173e+06	3.3939e+06	3.25596e+06	2.72938e+06	2.87031e+06	3.34211e+06	3.23516e+06	2.9914e+06	4.06941e+06	5.6957e+06	826590	2.20895e+06	1.14382e+06	1.83637e+06	2.17672e+06
322POS	SM(d38:4)+H	SM(d38:4)+H	SM	(d38:4)	(d38:4)	0	0		C43 H82 O6 N2 P1	753.591	12.404	0.727511	0.18386	0.182044	0.108784	1.26127e+08	1.53037e+08	1.53565e+08	2.11182e+08	2.56228e+08	2.28981e+08	1.04313e+08	1.95555e+08	1.24588e+08	1.78265e+08	5.33673e+07	1.45715e+08	1.36688e+08	7.63636e+07	2.25031e+08
323POS	PC(34:4)+H	PC(34:4)+H	PC	(34:4)	(34:4)	0	0		C42 H77 O8 N1 P1	754.538	11.5702	0.655983	0.263458	0.260729	0.00758716	1.5628e+08	1.54253e+08	1.56316e+08	1.59667e+08	2.90145e+08	1.21803e+08	2.53687e+08	5.68655e+07	9.68232e+07	1.86243e+08	7.29912e+07	7.44611e+07	4.19885e+07	5.74852e+07	2.09033e+08
324POS	PC(34:4)+H	PC(34:4)+H	PC	(34:4)	(34:4)	0	0		C42 H77 O8 N1 P1	754.538	10.3668	0.287833	0.00295248	0.158344	0.0237699	9.8889e+06	9.48107e+06	9.50529e+06	1.09976e+07	6.38219e+06	6.6224e+06	6.70519e+06	3.1675e+06	4.38547e+06	1.71586e+06	1.5553e+06	1.68987e+06	936733	1.35516e+06	3.75968e+06
325POS	PE(18:0p/20:3)+H	PE(38:3p)+H	PE	(18:0p/20:3)	(18:0p)	(20:3)	0		C43 H81 O7 N1 P1	754.575	13.7735	0.680016	0.146272	0.154115	0.0162303	1.11684e+08	1.11728e+08	1.08595e+08	7.11512e+07	6.70552e+07	8.26075e+07	6.67561e+07	2.55736e+07	3.32207e+07	5.38241e+07	1.58319e+07	3.49451e+07	2.52725e+07	4.33601e+07	6.22996e+07
326POS	PC(35:3p)+H	PC(35:3p)+H	PC	(35:3p)	(35:3p)	0	0		C43 H81 O7 N1 P1	754.575	11.7076	7.57695	0.00819129	0.752763	0.0155069	6.23362e+07	6.06781e+07	6.23388e+07	1.22684e+07	5.93032e+06	1.02773e+07	1.65046e+07	4.08292e+06	7.35577e+06	4.53931e+07	7.339e+07	3.55054e+07	4.38533e+07	6.97081e+07	1.59636e+08
327POS	PE(18:1p/20:2)+H	PE(38:3p)+H	PE	(18:1p/20:2)	(18:1p)	(20:2)	0		C43 H81 O7 N1 P1	754.575	13.4911	0.807884	0.565199	0.0741236	0.0882383	4.16062e+07	4.17227e+07	3.56062e+07	1.53397e+07	1.45855e+07	4.06826e+07	2.68538e+07	5.42536e+06	8.31992e+06	1.56155e+07	1.27614e+07	1.49827e+07	3.9171e+06	2.3054e+07	1.95116e+07
328POS	PC(35:3p)+H	PC(35:3p)+H	PC	(35:3p)	(35:3p)	0	0		C43 H81 O7 N1 P1	754.575	12.3419	0.456795	0.0878081	0.26441	0.100887	3.02535e+07	2.52755e+07	3.02953e+07	3.71797e+07	5.12479e+07	8.45585e+07	1.68641e+07	3.33739e+07	1.5902e+07	1.61586e+07	1.35318e+07	1.28339e+07	1.1672e+07	1.37665e+07	4.12689e+07
329POS	PE(18:0p/20:3)+H	PE(38:3p)+H	PE	(18:0p/20:3)	(18:0p)	(20:3)	0		C43 H81 O7 N1 P1	754.575	14.1105	0.184343	0.0228753	0.180561	0.0232254	1.9364e+07	2.0042e+07	1.9181e+07	8.81986e+06	7.31328e+06	1.82341e+07	1.38872e+07	1.43268e+06	2.79074e+06	3.20083e+06	917682	1.03029e+06	891926	1.4328e+06	2.20041e+06
330POS	PG(33:2)+Na	PG(33:2)+Na	PG	(33:2)	(33:2)	0	0		C39 H73 O10 N0 P1 Na1	755.483	10.2991	1.54588	0.535981	0.0669962	0.0642953	2.70779e+06	2.42736e+06	2.4268e+06	1.35816e+06	1.0567e+06	891122	978993	830003	3.14406e+06	7.6139e+06	1.3452e+06	667804	341436	1.73233e+06	1.0668e+06
331POS	PC(34:3)+H	PC(34:3)+H	PC	(34:3)	(34:3)	0	0		C42 H79 O8 N1 P1	756.554	8.5948	#DIV/0!	3.76852e-05	0.102029	0.065372	528392	525623	588971	0	0	0	0	0	0	1.79541e+06	909033	1.16768e+06	989243	799635	802053
332POS	PC(34:3)+H	PC(34:3)+H	PC	(34:3)	(34:3)	0	0		C42 H79 O8 N1 P1	756.554	8.36262	647.496	0.000132487	0.138645	0.0941301	1.29603e+06	1.55262e+06	1.36828e+06	0	20110.3	0	0	0	0	2.78006e+06	942721	3.0044e+06	2.39533e+06	1.17722e+06	2.72157e+06
333POS	PC(16:0/16:0)+Na	PC(32:0)+Na	PC	(16:0/16:0)	(16:0)	(16:0)	0		C40 H80 O8 N1 P1 Na1	756.551	12.3604	0.489248	0.00131146	0.696074	0.0230346	2.35914e+08	2.45249e+08	2.35533e+08	2.67502e+08	2.90993e+08	2.60912e+08	2.98944e+08	1.46082e+08	2.23317e+08	1.69426e+08	8.15954e+07	1.06754e+08	6.7918e+07	1.53189e+08	1.48995e+08
334POS	PC(34:3)+H	PC(34:3)+H	PC	(34:3)	(34:3)	0	0		C42 H79 O8 N1 P1	756.554	12.182	0.502415	0.0238792	0.254508	0.00359843	5.84682e+07	5.8167e+07	5.85715e+07	4.73705e+07	4.78146e+07	5.86009e+07	4.47737e+07	1.91796e+07	2.64282e+07	2.99419e+07	1.41425e+07	1.77388e+07	1.69724e+07	6.36492e+06	3.7513e+07
335POS	PC(34:3)+H	PC(34:3)+H	PC	(34:3)	(34:3)	0	0		C42 H79 O8 N1 P1	756.554	10.8814	0.851174	0.625924	0.103704	0.0628086	5.65877e+07	5.08679e+07	5.0828e+07	6.63628e+07	7.18298e+06	3.76511e+07	5.36503e+07	1.66106e+07	2.74338e+07	4.39377e+07	2.41125e+07	2.51777e+07	1.67164e+07	2.34795e+07	4.43793e+07
336POS	PC(34:3)+H	PC(34:3)+H	PC	(34:3)	(34:3)	0	0		C42 H79 O8 N1 P1	756.554	11.3485	0.884099	0.755675	0.0869013	0.0613239	2.68343e+07	2.98953e+07	2.99081e+07	3.70174e+07	2.80667e+07	2.58655e+07	6.46791e+07	1.25855e+07	2.10131e+07	2.91892e+07	2.09207e+07	6.46492e+06	2.42046e+07	1.79542e+07	6.85621e+07
337POS	PC(34:3)+H	PC(34:3)+H	PC	(34:3)	(34:3)	0	0		C42 H79 O8 N1 P1	756.554	12.365	0.871433	0.694619	0.0736904	0.0859598	1.99055e+08	1.70693e+08	1.98757e+08	1.12567e+08	1.12391e+08	1.14546e+08	4.65486e+07	2.76794e+07	9.54936e+07	8.94359e+07	2.26659e+07	5.50738e+07	3.03476e+07	7.48968e+07	1.71336e+08
338POS	PE(18:1p/20:1)+H	PE(38:2p)+H	PE	(18:1p/20:1)	(18:1p)	(20:1)	0		C43 H83 O7 N1 P1	756.59	14.3802	0.474524	0.05628	0.217659	0.0058384	5.68296e+07	5.74103e+07	5.7406e+07	4.13551e+07	3.85101e+07	8.94191e+07	4.17952e+07	1.26583e+07	3.67568e+07	2.91133e+07	1.30187e+07	1.3878e+07	2.39956e+07	1.82615e+07	2.5344e+07
339POS	PC(35:2p)+H	PC(35:2p)+H	PC	(35:2p)	(35:2p)	0	0		C43 H83 O7 N1 P1	756.59	12.4724	7.82219	0.000831515	0.878891	0.0204342	6.7404e+07	6.97918e+07	6.98992e+07	9.61921e+06	5.24658e+06	4.63671e+06	8.60179e+06	2.17682e+07	2.32409e+07	1.14806e+08	8.89897e+07	7.56755e+07	4.89018e+07	7.35164e+07	1.70018e+08
340POS	PE(18:0p/20:2)+H	PE(38:2p)+H	PE	(18:0p/20:2)	(18:0p)	(20:2)	0		C43 H83 O7 N1 P1	756.59	14.8013	1.59639	0.161248	0.20202	0.0237522	1.66584e+07	1.73531e+07	1.6658e+07	1.21133e+07	8.59919e+06	3.22946e+06	8.71054e+06	2.60079e+06	1.47678e+06	1.36412e+07	6.57586e+06	6.3447e+06	5.92522e+06	1.08285e+07	1.532e+07
341POS	PG(34:1e)+Na	PG(34:1e)+Na	PG	(34:1e)	(34:1e)	0	0		C40 H79 O9 N0 P1 Na1	757.535	12.1407	3.04546	0.0445096	0.430185	0.107821	4.90004e+07	4.91675e+07	4.04558e+07	2.47854e+07	9.00969e+06	9.96138e+06	9.09461e+06	5.25144e+06	1.19807e+07	1.99741e+07	1.18362e+07	2.0619e+07	4.35214e+07	3.81318e+07	7.93535e+07
342POS	SM(d38:2)+H	SM(d38:2)+H	SM	(d38:2)	(d38:2)	0	0		C43 H86 O6 N2 P1	757.622	12.5322	0.087633	0.000191974	1.0073	0.0213935	1.96585e+08	1.96531e+08	2.03932e+08	2.18544e+08	1.75924e+08	2.47845e+08	1.91757e+08	7.25697e+07	1.11787e+08	1.82874e+07	8.17919e+06	1.42293e+07	8.89295e+06	1.71478e+07	2.2511e+07
343POS	PC(34:2)+H	PC(34:2)+H	PC	(34:2)	(34:2)	0	0		C42 H81 O8 N1 P1	758.569	11.6309	3.23359	0.0364593	5.7643	0.102768	4.36196e+09	5.18317e+09	4.35496e+09	1.63795e+09	3.07521e+09	1.22479e+09	1.62561e+09	1.21688e+09	1.84142e+09	5.86911e+09	2.45329e+09	5.68242e+09	4.58476e+09	2.54628e+09	1.32109e+10
344POS	PC(34:2)+H	PC(34:2)+H	PC	(34:2)	(34:2)	0	0		C42 H81 O8 N1 P1	758.569	12.0921	0.630028	0.0567831	0.165801	0.0490661	4.32077e+07	4.69877e+07	4.32094e+07	3.51162e+07	4.61062e+07	3.67294e+07	3.77346e+07	2.05534e+07	2.45379e+07	2.61104e+07	9.88142e+06	2.09909e+07	1.20198e+07	1.86503e+07	3.88427e+07
345POS	PC(34:2)+H	PC(34:2)+H	PC	(34:2)	(34:2)	0	0		C42 H81 O8 N1 P1	758.569	8.87975	360.958	0.0002281	0.312671	0.000826885	1.08434e+07	1.08589e+07	1.0859e+07	20751.3	31311.5	15281.7	38330.9	16689.8	56469.2	8.10411e+06	1.90843e+07	1.02206e+07	8.48758e+06	5.84485e+06	1.28101e+07
346POS	PC(34:2)+H	PC(34:2)+H	PC	(34:2)	(34:2)	0	0		C42 H81 O8 N1 P1	758.569	9.08574	#DIV/0!	0.000565485	0.189472	0.00682885	3.89276e+06	3.89368e+06	3.84736e+06	0	0	0	0	0	0	3.00337e+06	7.49504e+06	3.03655e+06	3.94169e+06	1.80469e+06	4.89565e+06
347POS	PE(18:0p/20:1)+H	PE(38:1p)+H	PE	(18:0p/20:1)	(18:0p)	(20:1)	0		C43 H85 O7 N1 P1	758.606	15.5258	0.884826	0.742612	0.107117	0.184649	5.12603e+07	3.57424e+07	4.89203e+07	4.76131e+07	6.3758e+07	4.24329e+07	3.92367e+07	4.25287e+07	6.53472e+07	9.87309e+07	9.30724e+06	9.7883e+06	7.37395e+06	7.17987e+07	6.92598e+07
348POS	PC(35:1p)+H	PC(35:1p)+H	PC	(35:1p)	(35:1p)	0	0		C43 H85 O7 N1 P1	758.606	13.4802	0.632784	0.154866	0.0639017	0.0489228	5.69917e+07	5.69822e+07	5.22907e+07	2.89067e+07	3.65415e+07	4.7838e+07	3.75348e+07	1.03513e+07	1.32795e+07	2.70749e+07	1.91251e+07	9.8713e+06	7.23691e+06	1.91393e+07	2.79428e+07
349POS	PC(35:1p)+H	PC(35:1p)+H	PC	(35:1p)	(35:1p)	0	0		C43 H85 O7 N1 P1	758.606	12.6294	0.537602	0.134257	0.242566	0.055804	2.62778e+07	2.38985e+07	2.38849e+07	5.54622e+07	2.64448e+07	6.11359e+07	4.79438e+07	1.94667e+07	3.12634e+07	3.40924e+07	2.08552e+07	5.58012e+06	3.64656e+06	5.4998e+06	6.02733e+07
350POS	PG(34:0e)+Na	PG(34:0e)+Na	PG	(34:0e)	(34:0e)	0	0		C40 H81 O9 N0 P1 Na1	759.551	13.067	0.532983	0.141431	0.212578	0.0240134	1.15593e+08	1.20565e+08	1.20509e+08	1.0182e+08	8.17396e+07	8.86975e+07	6.41809e+07	1.00312e+07	2.67933e+07	3.57843e+07	1.55504e+07	1.55039e+07	1.66225e+07	3.33482e+07	8.21335e+07
351POS	SM(d38:1)+H	SM(d38:1)+H	SM	(d38:1)	(d38:1)	0	0		C43 H88 O6 N2 P1	759.637	13.4768	0.225561	0.000689739	1.53143	0.00837495	6.67388e+08	6.67187e+08	6.77013e+08	4.91888e+08	6.01568e+08	6.95222e+08	6.50389e+08	1.98937e+08	3.88259e+08	6.53529e+07	9.12281e+07	9.84887e+07	6.52907e+07	1.20226e+08	2.4202e+08
352POS	PC(34:1)+H	PC(34:1)+H	PC	(34:1)	(34:1)	0	0		C42 H83 O8 N1 P1	760.585	12.4455	0.472902	0.0141368	5.97923	0.0810498	2.05487e+10	2.3749e+10	2.37132e+10	1.26564e+10	2.10411e+10	2.0437e+10	2.32742e+10	8.57401e+09	1.42098e+10	1.49785e+10	1.78889e+09	9.858e+09	7.66912e+09	5.039e+09	8.04789e+09
353POS	PC(35:0p)+H	PC(35:0p)+H	PC	(35:0p)	(35:0p)	0	0		C43 H87 O7 N1 P1	760.621	13.6455	1.30781	0.346929	0.401134	0.0567504	7.96268e+07	7.20552e+07	7.96422e+07	4.49058e+07	4.16488e+07	4.7563e+07	3.80173e+07	7.11172e+06	1.87426e+07	4.43919e+07	2.79878e+07	3.46759e+07	2.71213e+07	4.57885e+07	7.89676e+07
354POS	PC(35:0p)+H	PC(35:0p)+H	PC	(35:0p)	(35:0p)	0	0		C43 H87 O7 N1 P1	760.621	13.3932	1.50172	0.0242042	0.281993	0.216883	2.44659e+07	3.44899e+07	2.38157e+07	1.28892e+07	7.18414e+06	1.58143e+07	1.7398e+07	7.59626e+06	1.64917e+07	2.06168e+07	1.59992e+07	1.65628e+07	1.57963e+07	2.54176e+07	2.1801e+07
355POS	SM(d38:0)+H	SM(d38:0)+H	SM	(d38:0)	(d38:0)	0	0		C43 H90 O6 N2 P1	761.653	13.88	0.148395	8.43941e-05	0.458949	0.010212	5.86708e+07	5.97328e+07	5.97087e+07	5.12825e+07	4.81833e+07	3.8684e+07	3.36977e+07	1.82508e+07	3.57216e+07	5.08713e+06	5.13974e+06	3.2428e+06	2.33002e+06	4.68319e+06	1.30277e+07
356POS	PC(34:0)+H	PC(34:0)+H	PC	(34:0)	(34:0)	0	0		C42 H85 O8 N1 P1	762.601	13.3937	0.902654	0.692145	0.931845	0.00374638	2.18721e+09	2.18722e+09	2.20144e+09	1.17597e+09	1.37486e+09	1.30425e+09	1.36454e+09	4.00247e+08	8.55607e+08	1.33689e+09	4.73207e+08	7.20233e+08	4.57141e+08	1.17841e+09	1.67923e+09
357POS	PC(35:0e)+H	PC(35:0e)+H	PC	(35:0e)	(35:0e)	0	0		C43 H89 O7 N1 P1	762.637	14.4853	1.21959	0.614932	0.227675	0.0541361	3.11642e+07	3.42689e+07	3.42933e+07	3.64474e+07	1.65381e+07	1.61195e+07	1.97441e+07	1.39082e+06	9.09558e+06	4.02883e+07	6.94194e+06	1.65604e+07	8.76339e+06	2.09441e+07	2.76509e+07
358POS	PE(16:0/22:6)+H	PE(38:6)+H	PE	(16:0/22:6)	(16:0)	(22:6)	0		C43 H75 O8 N1 P1	764.522	11.4653	0.451125	0.0492812	0.102521	0.0457728	1.45233e+07	1.34135e+07	1.45488e+07	1.23272e+07	1.33095e+07	1.88945e+07	3.06813e+07	8.2964e+06	7.58091e+06	5.26116e+06	7.03756e+06	8.91886e+06	1.06086e+07	1.91851e+06	7.34825e+06
359POS	PE(18:1/18:2)+Na	PE(36:3)+Na	PE	(18:1/18:2)	(18:1)	(18:2)	0		C41 H76 O8 N1 P1 Na1	764.52	11.154	0.378628	0.100717	0.169533	0.134595	1.98262e+07	1.55204e+07	1.97821e+07	1.04564e+07	7.879e+06	9.4578e+06	2.2296e+07	7.94776e+06	4.80224e+06	1.68929e+07	1.28432e+06	891767	768989	1.39169e+06	2.563e+06
360POS	PE(36:3)+Na	PE(36:3)+Na	PE	(36:3)	(36:3)	0	0		C41 H76 O8 N1 P1 Na1	764.52	12.0239	1.18437	0.58574	0.137697	0.00810317	1.58061e+07	1.60294e+07	1.5807e+07	1.40658e+07	5.30961e+06	6.11196e+06	5.24351e+06	2.1414e+06	2.84584e+06	1.01655e+07	5.91395e+06	6.28403e+06	5.38304e+06	5.21118e+06	9.34575e+06
361POS	PG(17:1/17:1)+NH4	PG(34:2)+NH4	PG	(17:1/17:1)	(17:1)	(17:1)	0		C40 H79 O10 N1 P1	764.544	10.9963	1.44138	0.625731	0.116705	0.19811	1.10311e+07	7.61353e+06	1.09696e+07	1.38935e+07	1.84598e+06	3.09713e+06	3.14839e+06	2.01322e+06	1.09292e+07	3.12371e+07	4.48613e+06	2.69935e+06	670719	4.73033e+06	6.52008e+06
362POS	PG(34:2)+NH4	PG(34:2)+NH4	PG	(34:2)	(34:2)	0	0		C40 H79 O10 N1 P1	764.544	10.6512	1.13313	0.715728	0.331386	0.0173538	8.58873e+07	8.33107e+07	8.58441e+07	1.14947e+08	8.44169e+07	7.0856e+07	3.25693e+07	4.03736e+07	8.83118e+07	1.87447e+08	5.67984e+07	7.32885e+07	3.75189e+07	5.10433e+07	8.28197e+07
363POS	PC(36:5p)+H	PC(36:5p)+H	PC	(36:5p)	(36:5p)	0	0		C44 H79 O7 N1 P1	764.559	11.2301	0.202839	0.00743322	0.344008	0.0171413	3.98984e+07	3.97935e+07	4.10373e+07	4.55177e+07	2.96734e+07	2.92348e+07	3.671e+07	1.12514e+07	1.0029e+07	2.71875e+06	3.11858e+06	2.12324e+06	2.11969e+06	2.5761e+06	2.0288e+07
364POS	PC(36:5p)+H	PC(36:5p)+H	PC	(36:5p)	(36:5p)	0	0		C44 H79 O7 N1 P1	764.559	12.134	5.77174	0.0529924	0.363031	0.0193298	3.86416e+07	3.86617e+07	3.7372e+07	6.23169e+06	4.15496e+06	3.54814e+06	1.68405e+06	5.60539e+06	743445	5.54696e+07	1.16532e+07	1.07235e+07	7.98701e+06	3.32971e+07	7.66131e+06
365POS	PE(18:1/18:1)+Na	PE(36:2)+Na	PE	(18:1/18:1)	(18:1)	(18:1)	0		C41 H78 O8 N1 P1 Na1	766.536	11.8292	0.0167343	2.25584e-05	1.18084	0.0431861	1.88983e+08	2.03423e+08	1.88877e+08	2.55448e+08	2.17755e+08	2.6307e+08	2.37285e+08	1.09144e+08	1.32317e+08	6.99679e+06	2.50717e+06	1.48395e+06	1.73386e+06	1.26014e+06	6.35054e+06
366POS	PC(35:5)+H	PC(35:5)+H	PC	(35:5)	(35:5)	0	0		C43 H77 O8 N1 P1	766.538	12.0945	0.0126745	0.000131683	0.64144	0.0296003	6.42214e+07	6.75724e+07	6.42237e+07	8.77796e+07	7.02337e+07	7.50561e+07	7.92935e+07	2.22605e+07	4.1664e+07	1.21202e+06	553411	495091	347070	803301	1.35835e+06
367POS	PE(36:2)+Na	PE(36:2)+Na	PE	(36:2)	(36:2)	0	0		C41 H78 O8 N1 P1 Na1	766.536	13.1631	0.686432	0.345079	0.0782083	0.0387701	3.24342e+07	3.03111e+07	3.24496e+07	3.83047e+07	1.63312e+07	2.51433e+07	7.99995e+07	3.86973e+07	7.40887e+06	3.09987e+07	1.67849e+07	1.85966e+07	1.61544e+07	2.52494e+07	3.3542e+07
368POS	PG(16:0/18:1)+NH4	PG(34:1)+NH4	PG	(16:0/18:1)	(16:0)	(18:1)	0		C40 H81 O10 N1 P1	766.559	11.5842	0.569099	0.0136315	0.409556	0.00439991	2.63932e+08	2.65965e+08	2.65942e+08	2.3661e+08	2.12537e+08	2.47958e+08	2.10618e+08	1.22099e+08	2.00984e+08	2.2241e+08	1.22182e+08	9.7595e+07	6.04683e+07	7.57114e+07	1.22084e+08
369POS	PC(36:4p)+H	PC(36:4p)+H	PC	(36:4p)	(36:4p)	0	0		C44 H81 O7 N1 P1	766.575	11.9408	0.256559	0.000895389	1.12283	0.00605985	5.07184e+08	5.07113e+08	5.1249e+08	2.53825e+08	2.97694e+08	3.21443e+08	3.72153e+08	1.44313e+08	2.15342e+08	4.78244e+07	5.62051e+07	3.11055e+07	2.38799e+07	5.17775e+07	2.00926e+08
370POS	PC(34:2e)+Na	PC(34:2e)+Na	PC	(34:2e)	(34:2e)	0	0		C42 H82 O7 N1 P1 Na1	766.572	12.289	0.996789	0.993831	0.1741	0.0119037	4.523e+07	4.43045e+07	4.52315e+07	5.12217e+07	6.03627e+07	5.89531e+07	7.71035e+06	2.678e+06	3.60273e+07	3.46329e+07	2.19861e+07	1.91766e+07	1.66746e+07	3.97971e+07	8.39894e+07
371POS	PC(36:4p)+H	PC(36:4p)+H	PC	(36:4p)	(36:4p)	0	0		C44 H81 O7 N1 P1	766.575	11.4133	0.487282	0.211003	0.225045	0.00616631	5.2362e+07	5.1802e+07	5.23564e+07	3.81572e+07	1.69276e+07	1.17536e+07	1.71726e+07	1.08582e+07	6.83193e+07	7.62776e+06	1.09052e+07	6.25009e+06	3.43754e+06	1.43877e+07	3.69105e+07
372POS	PC(16:1p/18:0)+Na	PC(34:1p)+Na	PC	(16:1p/18:0)	(16:1p)	(18:0)	0		C42 H82 O7 N1 P1 Na1	766.572	13.035	0.932636	0.311256	0.87184	0.00319412	6.26376e+08	6.2638e+08	6.22919e+08	6.03332e+08	6.01476e+08	6.69368e+08	5.85595e+08	5.21922e+08	7.59016e+08	6.34393e+08	5.80357e+08	6.54407e+08	5.36443e+08	5.3565e+08	5.47469e+08
373POS	TG(18:1/12:0/14:0)+NH4	TG(44:1)+NH4	TG	(18:1/12:0/14:0)	(18:1)	(12:0)	(14:0)		C47 H92 O6 N1	766.692	20.1142	0.263918	0.00360786	0.234587	0.0193058	1.34883e+07	1.30261e+07	1.34527e+07	1.34042e+07	1.31349e+07	1.67674e+07	1.27364e+07	1.26384e+07	3.20573e+07	6.81585e+06	2.15077e+06	7.98533e+06	2.59605e+06	4.1209e+06	2.91783e+06
374POS	PE(18:0/20:4)+H	PE(38:4)+H	PE	(18:0/20:4)	(18:0)	(20:4)	0		C43 H79 O8 N1 P1	768.554	12.742	0.0532302	2.17235e-05	1.49919	0.00412982	4.62904e+08	4.59229e+08	4.6194e+08	3.70392e+08	2.97843e+08	4.59521e+08	4.53104e+08	1.82686e+08	2.93224e+08	2.64681e+07	1.37062e+07	1.79075e+07	9.26687e+06	1.96056e+07	2.25281e+07
375POS	PC(35:4)+H	PC(35:4)+H	PC	(35:4)	(35:4)	0	0		C43 H79 O8 N1 P1	768.554	8.938	#DIV/0!	0.00254075	0.180925	0.0637072	2.09902e+06	2.09715e+06	1.87479e+06	0	0	0	0	0	0	4.38524e+06	2.92958e+06	2.36222e+06	1.60827e+06	3.09685e+06	8.01403e+06
376POS	PG(34:0)+NH4	PG(34:0)+NH4	PG	(34:0)	(34:0)	0	0		C40 H83 O10 N1 P1	768.575	12.4749	0.615808	0.0988463	0.402256	0.0304213	1.77572e+08	1.6839e+08	1.77599e+08	1.31745e+08	1.40212e+08	1.7517e+08	1.28959e+08	7.22269e+07	9.06469e+07	5.8143e+07	6.79017e+07	6.52942e+07	1.65986e+07	7.36537e+07	1.73466e+08
377POS	PC(16:0p/18:0)+Na	PC(34:0p)+Na	PC	(16:0p/18:0)	(16:0p)	(18:0)	0		C42 H84 O7 N1 P1 Na1	768.588	13.0727	0.854362	0.681009	0.13308	0.0191976	2.92864e+08	2.83162e+08	2.92715e+08	1.91449e+08	1.46554e+08	1.8251e+08	1.39885e+08	3.13015e+07	6.20811e+07	1.12823e+08	4.91543e+07	6.16814e+07	5.43397e+07	9.60103e+07	2.69992e+08
378POS	PC(36:4e)+H	PC(36:4e)+H	PC	(36:4e)	(36:4e)	0	0		C44 H83 O7 N1 P1	768.59	12.3765	1.04223	0.877712	0.220238	0.105936	6.94731e+07	8.25582e+07	6.868e+07	6.86652e+07	3.54277e+07	1.78576e+07	4.25883e+07	3.76557e+07	5.39179e+07	8.16136e+07	4.83639e+07	2.32557e+07	4.10776e+07	2.1702e+07	5.09149e+07
379POS	PC(36:4e)+H	PC(36:4e)+H	PC	(36:4e)	(36:4e)	0	0		C44 H83 O7 N1 P1	768.59	12.1971	0.716276	0.244826	0.156301	0.128232	2.21866e+08	1.77306e+08	1.80764e+08	1.6059e+08	1.36788e+08	1.66115e+08	9.92036e+07	8.06369e+07	1.3779e+08	1.75775e+08	6.59684e+07	3.69899e+07	6.33828e+07	4.16593e+07	1.75725e+08
380POS	TG(16:0/14:0/14:0)+NH4	TG(44:0)+NH4	TG	(16:0/14:0/14:0)	(16:0)	(14:0)	(14:0)		C47 H94 O6 N1	768.708	21.3479	0.173185	0.00206306	0.403203	0.00434175	2.99134e+07	2.99151e+07	3.01397e+07	3.15074e+07	2.98802e+07	4.73375e+07	3.41714e+07	2.12434e+07	7.57518e+07	6.53705e+06	4.62593e+06	1.19051e+07	4.83489e+06	6.34563e+06	7.29702e+06
381POS	PG(34:2)+Na	PG(34:2)+Na	PG	(34:2)	(34:2)	0	0		C40 H75 O10 N0 P1 Na1	769.499	10.6512	1.17096	0.599466	0.211329	0.0272418	3.35108e+07	3.19219e+07	3.34408e+07	4.22725e+07	3.20403e+07	2.80778e+07	1.39914e+07	2.11726e+07	3.11567e+07	6.78917e+07	2.79312e+07	3.3379e+07	1.05738e+07	2.16675e+07	3.6111e+07
382POS	PG(34:2)+Na	PG(34:2)+Na	PG	(17:1/17:1)	(17:1)	(17:1)	0		C40 H75 O10 N0 P1 Na1	769.499	10.9963	1.70758	0.485522	0.0705993	0.0226176	5.18665e+06	5.17243e+06	5.38476e+06	1.78618e+06	727293	891553	1.71791e+06	2.33237e+06	4.06179e+06	1.21577e+07	2.14122e+06	648851	393625	1.74341e+06	2.58148e+06
383POS	PC(35:3)+H	PC(35:3)+H	PC	(35:3)	(35:3)	0	0		C43 H81 O8 N1 P1	770.569	13.2073	0.459155	0.0194354	0.382807	0.0212323	7.49954e+07	7.50001e+07	7.22731e+07	8.91258e+07	7.66075e+07	7.81594e+07	5.07166e+07	3.51043e+07	4.95651e+07	3.27728e+07	3.60817e+06	2.27843e+07	1.98371e+07	2.68668e+07	6.82787e+07
384POS	PC(35:3)+H	PC(35:3)+H	PC	(35:3)	(35:3)	0	0		C43 H81 O8 N1 P1	770.569	11.441	3.19428	0.0744804	0.313035	0.133459	1.70856e+07	2.12653e+07	1.69301e+07	8.64882e+06	7.12193e+06	6.55048e+06	6.9546e+06	1.9859e+06	3.58195e+06	8.29622e+06	1.6211e+07	3.16978e+07	2.43683e+06	9.99917e+06	4.26594e+07
385POS	LPC(34:0)+Na	LPC(34:0)+Na	LPC	(34:0)	(34:0)	0	0		C42 H86 O7 N1 P1 Na1	770.603	14.1252	0.410198	0.0321014	0.329793	0.00269237	9.97322e+07	1e+08	1.00271e+08	6.25213e+07	7.57615e+07	7.80736e+07	5.83912e+07	1.16529e+07	2.57526e+07	2.96289e+07	1.0776e+07	1.01757e+07	1.04033e+07	2.55083e+07	4.15524e+07
386POS	PC(36:2p)+H	PC(36:2p)+H	PC	(36:2p)	(36:2p)	0	0		C44 H85 O7 N1 P1	770.606	13.0418	0.69049	0.227915	0.173422	0.016092	2.14569e+08	2.15309e+08	2.09038e+08	1.54538e+08	1.15548e+08	1.27708e+08	1.23507e+08	2.62422e+07	6.14698e+07	1.05196e+08	2.84969e+07	8.84264e+07	2.16932e+07	9.80724e+07	7.86322e+07
387POS	PC(36:2p)+H	PC(36:2p)+H	PC	(36:2p)	(36:2p)	0	0		C44 H85 O7 N1 P1	770.606	12.3493	5.87534	0.000111121	1.20156	0.128588	1.17563e+08	1.47736e+08	1.48854e+08	4.89715e+07	4.54114e+07	3.10448e+07	3.63955e+07	8.51163e+06	5.30037e+06	2.71419e+08	1.58677e+08	1.45857e+08	1.25191e+08	1.93002e+08	1.37769e+08
388POS	PG(34:1)+Na	PG(34:1)+Na	PG	(16:0/18:1)	(16:0)	(18:1)	0		C40 H77 O10 N0 P1 Na1	771.515	11.5842	0.463883	0.00659644	0.690574	0.00469934	2.96112e+08	2.98532e+08	2.98539e+08	2.90139e+08	2.43424e+08	2.96307e+08	2.57235e+08	1.0631e+08	1.67498e+08	1.80784e+08	9.24984e+07	8.93264e+07	5.4795e+07	8.17283e+07	1.32172e+08
389POS	SM(d39:2)+H	SM(d39:2)+H	SM	(d39:2)	(d39:2)	0	0		C44 H88 O6 N2 P1	771.637	12.937	0.97377	0.957252	0.0602297	0.172652	1.26198e+07	1.26594e+07	1.68377e+07	1.40538e+07	1.49889e+07	8.89518e+06	1.26499e+07	1.50648e+06	8.61878e+06	5.10834e+06	2.02956e+06	1.12974e+07	7.9235e+06	2.21496e+06	3.05468e+07
390POS	PC(35:2)+H	PC(35:2)+H	PC	(35:2)	(35:2)	0	0		C43 H83 O8 N1 P1	772.585	12.2486	3.31859	0.0435064	1.71303	0.00217905	4.8505e+08	4.85378e+08	4.87025e+08	2.71652e+08	1.78127e+08	7.5705e+07	2.18611e+08	5.86877e+07	6.77873e+07	5.84278e+08	4.42598e+08	2.36585e+08	2.5097e+08	2.48238e+08	1.1264e+09
391POS	PC(35:2)+H	PC(35:2)+H	PC	(35:2)	(35:2)	0	0		C43 H83 O8 N1 P1	772.585	12.667	2.23098	0.0027979	0.297943	0.0988498	3.29648e+07	4.00335e+07	3.81647e+07	7.84046e+06	8.41067e+06	7.61998e+06	9.32659e+06	3.27191e+06	3.52871e+06	1.43459e+07	1.89906e+07	2.06246e+07	1.21209e+07	8.65392e+06	1.44997e+07
392POS	PE(38:2)+H	PE(38:2)+H	PE	(38:2)	(38:2)	0	0		C43 H83 O8 N1 P1	772.585	13.7938	0.0646183	0.00181519	0.662819	0.155905	1.01849e+08	7.65365e+07	1.01633e+08	1.19332e+08	9.72547e+07	1.4183e+08	1.02562e+08	7.17282e+06	6.03313e+07	8.9535e+06	9.24982e+06	3.86674e+06	1.96028e+06	4.20957e+06	5.90974e+06
393POS	PC(36:2e)+H	PC(36:2e)+H	PC	(36:2e)	(36:2e)	0	0		C44 H87 O7 N1 P1	772.621	13.1512	2.14043	0.0645687	1.18654	0.0324347	3.85684e+08	4.07844e+08	3.85835e+08	1.73143e+08	2.20902e+08	7.658e+07	1.61636e+08	4.13721e+07	8.872e+07	1.06205e+08	1.63859e+08	2.11506e+08	2.82885e+08	3.1668e+08	5.50624e+08
394POS	PC(36:2e)+H	PC(36:2e)+H	PC	(36:2e)	(36:2e)	0	0		C44 H87 O7 N1 P1	772.621	14.0331	0.635054	0.119256	0.161823	0.0191106	2.41274e+08	2.49445e+08	2.49435e+08	1.20643e+08	1.45586e+08	1.58885e+08	1.56001e+08	3.38641e+07	7.81177e+07	7.18219e+07	5.74107e+07	5.88587e+07	4.62582e+07	6.47879e+07	1.41016e+08
395POS	SM(d39:1)+H	SM(d39:1)+H	SM	(d39:1)	(d39:1)	0	0		C44 H90 O6 N2 P1	773.653	14.0583	0.72952	0.166047	0.0643264	0.00225377	1.77684e+08	1.78052e+08	1.78486e+08	1.03341e+08	1.12366e+08	1.26135e+08	1.14468e+08	3.15989e+07	7.56246e+07	8.43156e+07	5.41199e+07	5.88632e+07	4.45823e+07	6.31014e+07	1.06126e+08
396POS	SM(d39:1)+H	SM(d39:1)+H	SM	(d39:1)	(d39:1)	0	0		C44 H90 O6 N2 P1	773.653	13.8607	1.13692	0.696418	0.0920946	0.0157256	9.24975e+06	9.25158e+06	9.50494e+06	3.66599e+06	4.43719e+06	5.07944e+06	4.05441e+06	508331	727409	6.18858e+06	3.46433e+06	3.27774e+06	961676	3.69815e+06	3.4115e+06
397POS	PE(38:4p)+Na	PE(38:4p)+Na	PE	(18:0p/20:4)	(18:0p)	(20:4)	0		C43 H78 O7 N1 P1 Na1	774.541	13.2902	0.253061	7.72822e-06	0.59969	0.0189928	8.91333e+07	8.91121e+07	8.62227e+07	8.89615e+07	7.39534e+07	1.03076e+08	8.88614e+07	6.0559e+07	6.3648e+07	2.63524e+07	1.53176e+07	1.71861e+07	1.46929e+07	2.11481e+07	2.65341e+07
398POS	PE(18:1p/22:6)+H	PE(40:7p)+H	PE	(18:1p/22:6)	(18:1p)	(22:6)	0		C45 H77 O7 N1 P1	774.543	12.0214	0.423692	0.0222856	0.277282	0.0173087	2.96828e+07	3.05803e+07	3.06011e+07	3.21493e+07	2.9787e+07	1.15241e+07	1.12407e+07	1.99188e+07	2.78929e+07	5.14832e+06	1.32481e+07	3.37359e+06	7.19453e+06	5.55941e+06	2.16206e+07
399POS	PE(38:1)+H	PE(38:1)+H	PE	(38:1)	(38:1)	0	0		C43 H85 O8 N1 P1	774.601	14.8676	0.194031	0.0125526	0.313444	0.00763989	3.07891e+07	3.03865e+07	3.07951e+07	1.71462e+07	3.8084e+07	3.81607e+07	3.49147e+07	5.28224e+06	8.78628e+06	9.90708e+06	1.84833e+06	4.94061e+06	3.02105e+06	2.35862e+06	5.54924e+06
400POS	PC(35:1)+H	PC(35:1)+H	PC	(35:1)	(35:1)	0	0		C43 H85 O8 N1 P1	774.601	12.9553	0.673956	0.0375738	0.388201	0.0178581	1.10077e+09	1.13526e+09	1.10094e+09	4.81055e+08	6.97824e+08	5.53046e+08	4.9149e+08	3.01623e+08	4.73169e+08	3.51815e+08	2.82614e+08	2.78309e+08	3.22747e+08	2.45513e+08	5.39661e+08
401POS	PC(36:1e)+H	PC(36:1e)+H	PC	(36:1e)	(36:1e)	0	0		C44 H89 O7 N1 P1	774.637	14.2159	2.29706	0.0551317	1.49239	0.00587896	5.89704e+08	5.95763e+08	5.95736e+08	2.28646e+08	2.04703e+08	2.23338e+08	1.9816e+08	4.92546e+07	1.28644e+08	3.28867e+08	2.5711e+08	2.37708e+08	2.51176e+08	4.30385e+08	8.67036e+08
402POS	PC(36:1e)+H	PC(36:1e)+H	PC	(36:1e)	(36:1e)	0	0		C44 H89 O7 N1 P1	774.637	14.4636	1.60535	0.262046	0.332351	0.0721814	1.05606e+08	9.29244e+07	1.05591e+08	1.88827e+07	1.39538e+07	3.89304e+07	2.61649e+07	3.02539e+06	7.87043e+06	3.32208e+07	1.50972e+07	1.65196e+07	1.48311e+07	3.23895e+07	6.2648e+07
403POS	PE(18:1p/22:5)+H	PE(40:6p)+H	PE	(18:1p/22:5)	(18:1p)	(22:5)	0		C45 H79 O7 N1 P1	776.559	12.3082	0.0479805	0.00123352	0.671251	0.00322667	9.26841e+07	9.32051e+07	9.32031e+07	3.04462e+07	9.84752e+07	1.12898e+08	1.18967e+08	3.72603e+07	5.3849e+07	4.05057e+06	5.32294e+06	1.84139e+06	4.68341e+06	2.26731e+06	3.51655e+06
404POS	PC(35:0)+H	PC(35:0)+H	PC	(35:0)	(35:0)	0	0		C43 H87 O8 N1 P1	776.616	13.7421	1.22727	0.394653	0.301199	0.0120154	5.67894e+07	5.56148e+07	5.67876e+07	2.01432e+07	3.0578e+07	3.23223e+07	1.86874e+07	6.04542e+06	1.9488e+07	3.28239e+07	2.05478e+07	2.24311e+07	1.48673e+07	2.48474e+07	4.06697e+07
405POS	PC(35:0)+H	PC(35:0)+H	PC	(35:0)	(35:0)	0	0		C43 H87 O8 N1 P1	776.616	13.9495	0.96116	0.879442	0.105582	0.0073869	2.16671e+07	2.16663e+07	2.19451e+07	8.46674e+06	1.62099e+07	1.61763e+07	5.49356e+06	4.50637e+06	1.20487e+07	1.48403e+07	6.15434e+06	9.21165e+06	5.53742e+06	1.10815e+07	1.36332e+07
406POS	PC(36:0e)+H	PC(36:0e)+H	PC	(36:0e)	(36:0e)	0	0		C44 H91 O7 N1 P1	776.653	15.309	5.19572	0.00893659	0.874171	0.00988468	8.49808e+07	8.49896e+07	8.64485e+07	1.53421e+07	2.97722e+07	2.55536e+07	2.88969e+07	9.64805e+06	1.84792e+07	1.26503e+08	5.40591e+07	7.29312e+07	4.91883e+07	1.34877e+08	2.25894e+08
407POS	PC(34:3)+Na	PC(34:3)+Na	PC	(34:3)	(34:3)	0	0		C42 H78 O8 N1 P1 Na1	778.536	10.8814	7.72847	0.00561242	0.149246	0.0822499	3.77612e+06	3.22587e+06	3.37544e+06	706070	365992	390827	453866	105709	174840	3.72867e+06	1.66942e+06	2.61644e+06	1.34035e+06	1.79037e+06	5.83654e+06
408POS	PE(18:1p/22:4)+H	PE(40:5p)+H	PE	(18:1p/22:4)	(18:1p)	(22:4)	0		C45 H81 O7 N1 P1	778.575	13.2947	0.108516	4.29306e-05	1.13316	0.00073081	2.47489e+08	2.47488e+08	2.47802e+08	2.06416e+08	2.73106e+08	2.80589e+08	2.52077e+08	1.25715e+08	1.42532e+08	3.77201e+07	7.49449e+06	2.06179e+07	1.65819e+07	2.38446e+07	3.26892e+07
409POS	PE(18:1p/22:4)+H	PE(40:5p)+H	PE	(18:1p/22:4)	(18:1p)	(22:4)	0		C45 H81 O7 N1 P1	778.575	13.0388	0.888262	0.102993	0.974291	0.0217934	1.55273e+09	1.55224e+09	1.49461e+09	1.40593e+09	1.66954e+09	1.50634e+09	1.69318e+09	1.49144e+09	1.79796e+09	1.58337e+09	1.18481e+09	1.41459e+09	1.24561e+09	1.68648e+09	1.38083e+09
410POS	PC(34:2)+Na	PC(34:2)+Na	PC	(34:2)	(34:2)	0	0		C42 H80 O8 N1 P1 Na1	780.551	11.6309	3.17062	0.000755322	2.02799	0.00278136	5.88433e+08	5.85602e+08	5.8843e+08	1.84803e+08	2.0754e+08	2.08865e+08	2.64223e+08	9.35551e+07	9.55011e+07	5.49538e+08	5.12036e+08	4.54473e+08	4.05106e+08	5.04491e+08	9.17734e+08
411POS	PC(36:5)+H	PC(36:5)+H	PC	(36:5)	(36:5)	0	0		C44 H79 O8 N1 P1	780.554	10.7608	0.391234	0.025784	0.312837	0.00525359	8.35853e+07	8.2821e+07	8.35731e+07	8.19383e+07	5.43235e+07	4.70712e+07	4.13474e+07	1.66847e+07	2.2946e+07	1.63105e+07	1.00531e+07	1.54908e+07	1.12962e+07	1.54823e+07	3.47745e+07
412POS	PC(36:5)+H	PC(36:5)+H	PC	(36:5)	(36:5)	0	0		C44 H79 O8 N1 P1	780.554	10.1245	5.37896	0.00433752	0.178248	0.0154473	5.5855e+06	5.73321e+06	5.74174e+06	3.02697e+06	371022	470294	299509	179523	401773	4.83652e+06	3.788e+06	3.47191e+06	1.36577e+06	4.48367e+06	7.59928e+06
413POS	PC(36:5)+H	PC(36:5)+H	PC	(36:5)	(36:5)	0	0		C44 H79 O8 N1 P1	780.554	10.5661	0.0703943	0.00400021	0.289585	0.0225861	2.7414e+07	2.74436e+07	2.85157e+07	3.44894e+07	2.07573e+07	1.83658e+07	1.44591e+07	4.23285e+06	9.84061e+06	987049	1.01105e+06	955784	879081	1.04899e+06	2.30848e+06
414POS	PC(34:2)+Na	PC(34:2)+Na	PC	(34:2)	(34:2)	0	0		C42 H80 O8 N1 P1 Na1	780.551	8.87975	230.339	0.00294405	0.163193	0.0583697	1.72116e+06	1.72662e+06	1.90419e+06	0	0	0	0	0	78646.5	2.51692e+06	1.9554e+06	2.07736e+06	1.75585e+06	3.05994e+06	6.74985e+06
415POS	PE(38:2e)+Na	PE(38:2e)+Na	PE	(38:2e)	(38:2e)	0	0		C43 H84 O7 N1 P1 Na1	780.588	15.5276	0.853461	0.53205	0.0764341	0.00477232	1.50502e+07	1.5174e+07	1.51766e+07	1.01137e+07	9.72064e+06	9.07903e+06	9.7588e+06	2.44089e+06	4.02717e+06	9.94806e+06	4.78132e+06	5.80396e+06	3.10323e+06	6.60238e+06	8.28644e+06
416POS	PE(20:0p/20:4)+H	PE(40:4p)+H	PE	(20:0p/20:4)	(20:0p)	(20:4)	0		C45 H83 O7 N1 P1	780.59	14.3962	0.0951004	2.29682e-05	0.384154	0.011097	2.83903e+07	2.78557e+07	2.84054e+07	2.7483e+07	3.2681e+07	2.75651e+07	2.90024e+07	1.48121e+07	1.60878e+07	1.98872e+06	2.41583e+06	3.20744e+06	2.25432e+06	2.19136e+06	1.98215e+06
417POS	PE(18:0p/22:4)+H	PE(40:4p)+H	PE	(18:0p/22:4)	(18:0p)	(22:4)	0		C45 H83 O7 N1 P1	780.59	14.0536	0.112567	2.2203e-06	0.741009	0.0334683	9.46731e+07	1.0043e+08	1.00333e+08	1.09624e+08	1.14082e+08	9.52728e+07	9.28521e+07	6.38669e+07	7.21837e+07	1.85274e+07	6.22027e+06	6.68194e+06	5.57624e+06	1.28287e+07	1.18386e+07
418POS	TG(15:0/14:0/16:1)+NH4	TG(45:1)+NH4	TG	(15:0/14:0/16:1)	(15:0)	(14:0)	(16:1)		C48 H94 O6 N1	780.708	20.762	0.511636	0.0218747	0.0784427	0.0155872	3.94009e+06	4.04759e+06	4.04921e+06	3.86545e+06	3.98611e+06	8.77319e+06	7.70488e+06	4.2879e+06	8.93322e+06	5.03688e+06	2.23357e+06	4.50838e+06	2.58683e+06	2.13201e+06	2.71466e+06
419POS	SM(d40:4)+H	SM(d40:4)+H	SM	(d40:4)	(d40:4)	0	0		C45 H86 O6 N2 P1	781.622	13.491	0.223492	0.000773118	0.478385	0.03396	3.65059e+07	3.73559e+07	3.49289e+07	4.2934e+07	5.93596e+07	6.53249e+07	5.94239e+07	2.18162e+07	3.37468e+07	8.06144e+06	4.48292e+06	9.81235e+06	3.60077e+06	1.21455e+07	2.5057e+07
420POS	PC(36:4)+H	PC(36:4)+H	PC	(16:0/20:4)	(16:0)	(20:4)	0		C44 H81 O8 N1 P1	782.569	11.4877	0.207078	0.000164266	2.85354	0.0116555	1.97335e+09	1.97326e+09	2.01341e+09	1.8704e+09	1.8526e+09	1.85703e+09	2.02094e+09	7.20027e+08	1.29595e+09	3.20406e+08	2.76131e+08	2.34528e+08	1.77951e+08	2.81867e+08	7.00572e+08
421POS	PC(34:1)+Na	PC(34:1)+Na	PC	(34:1)	(34:1)	0	0		C42 H82 O8 N1 P1 Na1	782.567	12.4455	0.958972	0.689196	0.918646	0.0186707	6.84485e+08	7.06517e+08	6.83832e+08	5.57734e+08	5.55502e+08	5.29505e+08	7.35538e+08	4.73225e+08	7.41853e+08	5.6322e+08	5.45623e+08	5.19282e+08	4.74093e+08	5.99463e+08	7.44249e+08
422POS	PC(36:4)+H	PC(36:4)+H	PC	(18:2/18:2)	(18:2)	(18:2)	0		C44 H81 O8 N1 P1	782.569	10.9341	5.89499	0.000696635	0.874454	0.00653087	8.05991e+07	8.06098e+07	8.15196e+07	1.09074e+07	2.02217e+07	2.25051e+07	2.26026e+07	3.45578e+06	1.42122e+07	8.22567e+07	8.63265e+07	7.0892e+07	5.86356e+07	8.87788e+07	1.66678e+08
423POS	PC(36:4)+H	PC(36:4)+H	PC	(36:4)	(36:4)	0	0		C44 H81 O8 N1 P1	782.569	9.771	185.991	6.16073e-05	0.112101	0.0560625	1.0702e+06	956736	1.01034e+06	15831.8	11899.6	0	14506.6	0	0	1.10352e+06	1.16264e+06	1.43205e+06	897649	1.0311e+06	2.22893e+06
424POS	PE(18:0p/22:3)+H	PE(40:3p)+H	PE	(18:0p/22:3)	(18:0p)	(22:3)	0		C45 H85 O7 N1 P1	782.606	14.9434	0.0416955	0.000691838	0.234989	0.00906291	1.40405e+07	1.42612e+07	1.42652e+07	1.12633e+07	1.01698e+07	1.61048e+07	4.93968e+06	6.40636e+06	5.11396e+06	486260	133845	235579	129039	838622	428124
425POS	TG(15:0/14:0/16:0)+NH4	TG(45:0)+NH4	TG	(15:0/14:0/16:0)	(15:0)	(14:0)	(16:0)		C48 H96 O6 N1	782.723	21.7151	0.647392	0.0909208	0.0601749	0.0409257	6.87349e+06	6.87672e+06	7.37423e+06	3.7136e+06	6.53475e+06	7.79699e+06	6.16738e+06	5.73891e+06	1.21681e+07	5.99642e+06	3.01641e+06	5.05369e+06	2.90542e+06	3.77491e+06	6.52116e+06
426POS	TG(15:0/14:0/16:0)+NH4	TG(45:0)+NH4	TG	(15:0/14:0/16:0)	(15:0)	(14:0)	(16:0)		C48 H96 O6 N1	782.723	21.923	0.560328	0.0670384	0.0868164	0.00647578	1.09187e+07	1.10416e+07	1.09187e+07	5.24293e+06	8.37332e+06	1.05875e+07	1.05681e+07	6.60177e+06	1.935e+07	7.74345e+06	3.93532e+06	6.26963e+06	4.40105e+06	4.01963e+06	7.65602e+06
427POS	PC(36:3)+H	PC(36:3)+H	PC	(36:3)	(36:3)	0	0		C44 H83 O8 N1 P1	784.585	13.3874	0.457841	0.166143	0.173987	0.328181	4.76643e+07	3.62393e+07	6.9227e+07	6.20623e+07	2.39906e+07	8.54446e+06	7.10044e+07	1.02894e+07	2.43206e+07	3.98197e+07	1.65703e+07	8.10199e+06	2.3079e+06	1.36368e+07	1.12283e+07
428POS	PC(36:3)+H	PC(36:3)+H	PC	(36:3)	(36:3)	0	0		C44 H83 O8 N1 P1	784.585	11.7484	2.33656	0.00494288	3.18958	0.0241481	1.78183e+09	1.85775e+09	1.85922e+09	8.99113e+08	7.6133e+08	8.06732e+08	7.95968e+08	3.1199e+08	5.08729e+08	2.09246e+09	1.43817e+09	1.31285e+09	8.92343e+08	1.33568e+09	2.47067e+09
429POS	PC(34:0)+Na	PC(34:0)+Na	PC	(34:0)	(34:0)	0	0		C42 H84 O8 N1 P1 Na1	784.583	13.3937	0.823454	0.531017	0.249027	0.00712666	1.4379e+08	1.4194e+08	1.4361e+08	9.00745e+07	9.83338e+07	1.02711e+08	9.44165e+07	1.97013e+07	5.91196e+07	9.47257e+07	1.30875e+07	4.49938e+07	3.06307e+07	8.24158e+07	1.16523e+08
430POS	PC(36:3)+H	PC(36:3)+H	PC	(36:3)	(36:3)	0	0		C44 H83 O8 N1 P1	784.585	12.264	0.684653	0.461868	0.381683	0.0604661	1.84187e+08	2.04315e+08	2.05481e+08	2.32611e+08	1.54013e+08	1.6164e+08	1.62086e+08	7.6711e+07	1.60075e+08	3.88111e+07	2.54645e+07	2.05761e+07	1.76003e+07	1.44762e+08	4.01246e+08
431POS	PE(18:0p/22:2)+H	PE(40:2p)+H	PE	(18:0p/22:2)	(18:0p)	(22:2)	0		C45 H87 O7 N1 P1	784.621	15.7502	0.40916	0.053757	0.110198	0.0535581	8.34608e+06	8.44359e+06	9.19384e+06	7.4033e+06	8.82251e+06	1.05509e+07	7.50745e+06	2.02411e+06	3.31089e+06	946574	617465	508149	2.2989e+06	3.83044e+06	8.00904e+06
432POS	CerG1(d18:1/22:0)+H	CerG1(d40:1)+H	CerG1	(d18:1/22:0)	(d18:1)	(22:0)	0		C46 H90 O8 N1	784.666	15.0073	3.08401	0.028405	0.430622	0.00900731	3.50676e+07	3.45231e+07	3.50671e+07	1.36488e+07	9.35272e+06	1.02917e+07	1.45982e+07	3.07835e+06	6.02063e+06	2.89476e+07	1.56633e+07	2.08061e+07	1.59729e+07	2.95515e+07	6.48173e+07
433POS	SM(d40:2)+H	SM(d40:2)+H	SM	(d40:2)	(d40:2)	0	0		C45 H90 O6 N2 P1	785.653	13.6	0.302718	0.00160255	1.2668	0.0033552	5.56455e+08	5.53246e+08	5.53222e+08	5.14495e+08	4.7412e+08	5.56915e+08	4.79205e+08	1.61788e+08	3.02953e+08	2.20501e+08	7.56109e+07	8.63215e+07	4.51636e+07	1.52765e+08	1.73247e+08
434POS	PS(36:3)+H	PS(36:3)+H	PS	(36:3)	(36:3)	0	0		C42 H77 O10 N1 P1	786.528	11.0281	1.23652	0.451997	0.1479	0.192183	1.18261e+07	1.51496e+07	1.04885e+07	8.72259e+06	1.09669e+07	6.92744e+06	6.60172e+06	2.0136e+06	9.96313e+06	1.14012e+07	2.73017e+06	9.8081e+06	5.99761e+06	1.60504e+07	9.89746e+06
435POS	PC(36:2)+H	PC(36:2)+H	PC	(18:0/18:2)	(18:0)	(18:2)	0		C44 H85 O8 N1 P1	786.601	12.6777	5.22842	0.00293457	7.57054	0.0179213	7.88183e+09	7.64133e+09	7.8852e+09	1.88361e+09	1.58898e+09	1.6859e+09	1.72462e+09	4.03355e+08	9.66023e+08	7.47652e+09	4.53902e+09	6.33969e+09	4.41457e+09	6.22847e+09	1.41492e+10
436POS	PC(36:2)+H	PC(36:2)+H	PC	(18:1/18:1)	(18:1)	(18:1)	0		C44 H85 O8 N1 P1	786.601	12.5198	0.116436	0.00610365	0.708747	0.0638188	2.07388e+08	2.3248e+08	2.31774e+08	1.55697e+08	1.72099e+08	1.84877e+08	1.26343e+08	1.01391e+07	4.64427e+07	1.27525e+07	6.30351e+06	1.42912e+07	4.59887e+06	7.62828e+06	3.54182e+07
437POS	PE(18:0p/22:1)+H	PE(40:1p)+H	PE	(18:0p/22:1)	(18:0p)	(22:1)	0		C45 H89 O7 N1 P1	786.637	16.758	3.06372	0.0085617	0.202012	0.0661115	7.2693e+06	7.25519e+06	6.46132e+06	3.82792e+06	1.78925e+06	1.95214e+06	1.85457e+06	607151	1.56373e+06	7.59598e+06	3.47699e+06	4.70452e+06	4.91132e+06	3.98161e+06	1.08526e+07
438POS	SM(d40:1)+H	SM(d40:1)+H	SM	(d40:1)	(d40:1)	0	0		C45 H92 O6 N2 P1	787.669	13.8356	0.0460535	9.03039e-05	0.600943	0.0152074	6.82654e+07	6.82493e+07	7.00711e+07	6.54497e+07	6.78826e+07	7.22367e+07	6.71307e+07	2.3441e+07	3.62521e+07	1.72732e+06	1.10383e+06	1.03209e+06	923847	1.40463e+06	9.11612e+06
439POS	SM(d40:1)+H	SM(d40:1)+H	SM	(d40:1)	(d40:1)	0	0		C45 H92 O6 N2 P1	787.669	14.6064	0.281195	0.00196163	2.82357	0.0321353	2.85907e+09	3.02434e+09	2.86515e+09	2.46236e+09	1.9489e+09	2.48034e+09	2.53041e+09	8.25485e+08	1.30261e+09	4.74415e+08	2.31024e+08	2.70303e+08	3.90726e+08	5.87596e+08	1.29377e+09
440POS	SM(d40:1)+H	SM(d40:1)+H	SM	(d40:1)	(d40:1)	0	0		C45 H92 O6 N2 P1	787.669	14.0317	0.112832	0.0133911	0.225429	0.101812	1.29725e+07	1.07848e+07	1.29058e+07	2.59258e+07	4.92244e+06	1.37447e+07	1.12689e+07	4.86531e+06	6.37884e+06	1.59309e+06	960009	805693	640090	1.01834e+06	2.55446e+06
441POS	PS(18:1/18:1)+H	PS(36:2)+H	PS	(18:1/18:1)	(18:1)	(18:1)	0		C42 H79 O10 N1 P1	788.544	11.6424	0.28811	0.0102609	1.25586	0.0394853	6.01214e+08	6.00557e+08	6.42935e+08	6.33862e+08	7.03387e+08	1.0129e+09	4.91321e+08	1.62412e+08	3.1124e+08	1.31779e+08	1.04541e+08	1.27479e+08	1.63192e+08	2.2596e+08	2.02171e+08
442POS	PC(36:1)+H	PC(36:1)+H	PC	(18:0/18:1)	(18:0)	(18:1)	0		C44 H87 O8 N1 P1	788.616	13.4827	0.989858	0.9687	3.24595	0.0320562	9.3637e+09	9.35435e+09	9.8884e+09	5.86611e+09	6.32232e+09	6.89418e+09	4.97558e+09	2.1693e+09	3.2209e+09	4.39826e+09	4.61436e+09	4.06252e+09	3.0717e+09	3.4021e+09	9.60081e+09
443POS	SM(d40:0)+H	SM(d40:0)+H	SM	(d40:0)	(d40:0)	0	0		C45 H94 O6 N2 P1	789.684	15.0657	0.304661	0.000966491	0.533197	0.0040123	1.00311e+08	9.96106e+07	1.00302e+08	6.44545e+07	8.73624e+07	9.88572e+07	8.28167e+07	3.96357e+07	4.57972e+07	2.622e+07	1.48156e+07	1.59106e+07	1.1866e+07	2.00319e+07	3.87857e+07
444POS	PE(18:1/22:6)+H	PE(40:7)+H	PE	(18:1/22:6)	(18:1)	(22:6)	0		C45 H77 O8 N1 P1	790.538	11.5884	0.180056	0.00156106	0.811116	0.00791099	1.7152e+08	1.73887e+08	1.73896e+08	1.84654e+08	1.67685e+08	1.92333e+08	1.61993e+08	4.6915e+07	7.34363e+07	2.54116e+07	1.20819e+07	7.47258e+06	1.80188e+07	2.70835e+07	5.88414e+07
445POS	PS(36:1)+H	PS(36:1)+H	PS	(36:1)	(36:1)	0	0		C42 H81 O10 N1 P1	790.559	12.5094	0.334811	0.0193692	1.49953	0.00447721	1.23547e+09	1.22595e+09	1.22593e+09	1.69669e+09	5.82897e+08	7.79822e+08	1.39586e+09	3.36228e+08	7.10383e+08	3.38795e+08	8.16798e+07	2.67617e+08	3.2551e+08	3.21034e+08	5.07455e+08
446POS	PC(36:4e)+Na	PC(36:4e)+Na	PC	(36:4e)	(36:4e)	0	0		C44 H82 O7 N1 P1 Na1	790.572	12.1971	0.641249	0.254095	0.058823	0.0104673	3.91836e+07	3.85432e+07	3.93023e+07	1.80089e+07	2.35892e+07	3.71122e+07	1.55236e+07	3.96089e+06	1.40561e+07	1.40654e+07	8.07717e+06	3.33673e+06	7.86916e+06	1.25384e+07	2.60939e+07
447POS	PC(38:6p)+H	PC(38:6p)+H	PC	(38:6p)	(38:6p)	0	0		C46 H81 O7 N1 P1	790.575	11.3078	0.00695821	0.000583065	0.380776	0.0218326	2.25596e+07	2.2607e+07	2.34472e+07	4.21005e+07	2.18352e+07	1.85831e+07	2.84322e+07	9.20113e+06	1.74579e+07	154813	52283.7	197878	25753.5	40069.6	486722
448POS	PC(38:6p)+H	PC(38:6p)+H	PC	(38:6p)	(38:6p)	0	0		C46 H81 O7 N1 P1	790.575	11.6435	0.0409877	0.000125084	0.990128	0.0316674	1.82288e+08	1.72561e+08	1.72726e+08	1.78479e+08	1.37314e+08	1.91959e+08	2.28862e+08	6.22618e+07	1.17924e+08	7.68673e+06	3.75722e+06	4.29099e+06	5.99085e+06	9.03474e+06	6.81705e+06
449POS	PC(36:0)+H	PC(36:0)+H	PC	(36:0)	(36:0)	0	0		C44 H89 O8 N1 P1	790.632	13.14	0.687919	0.277817	0.069732	0.0311361	6.5863e+07	6.24601e+07	6.2409e+07	3.44669e+07	3.86224e+07	4.81022e+07	3.18031e+07	1.42487e+07	2.10589e+07	1.65338e+07	7.2871e+06	1.02917e+07	1.77835e+07	2.33762e+07	5.42643e+07
450POS	PC(36:0)+H	PC(36:0)+H	PC	(36:0)	(36:0)	0	0		C44 H89 O8 N1 P1	790.632	14.5038	1.9911	0.0260974	0.79857	0.0122715	1.76882e+08	1.79274e+08	1.81273e+08	6.9483e+07	8.35338e+07	8.05286e+07	6.35575e+07	2.67194e+07	5.68013e+07	1.82378e+08	6.91111e+07	1.06118e+08	5.90531e+07	1.74538e+08	1.66663e+08
451POS	SM(d41:6)+H	SM(d41:6)+H	SM	(d41:6)	(d41:6)	0	0		C46 H84 O6 N2 P1	791.606	11.45	0.969765	0.90881	0.0341289	0.0486063	9.13316e+06	9.8201e+06	8.96674e+06	8.54388e+06	6.49587e+06	5.73893e+06	6.80179e+06	7.664e+06	4.07577e+06	1.04795e+07	3.50124e+06	4.47647e+06	1.37279e+06	7.71059e+06	1.05908e+07
452POS	PC(37:6)+H	PC(37:6)+H	PC	(37:6)	(37:6)	0	0		C45 H79 O8 N1 P1	792.554	11.593	0.91159	0.782013	0.137197	0.0879478	5.6804e+07	5.66709e+07	4.85131e+07	3.74289e+07	2.22186e+07	2.79004e+07	2.7763e+07	1.19863e+07	2.51959e+07	5.74482e+07	1.71718e+07	2.451e+07	9.97587e+06	1.3214e+07	1.66914e+07
453POS	PG(36:2)+NH4	PG(36:2)+NH4	PG	(36:2)	(36:2)	0	0		C42 H83 O10 N1 P1	792.575	11.5982	1.06056	0.869777	0.337788	0.038743	8.2085e+07	7.66665e+07	8.20187e+07	5.02616e+07	5.39941e+07	4.751e+07	1.09343e+08	2.61947e+07	5.13472e+07	1.42556e+08	5.77657e+07	4.54032e+07	3.50523e+07	4.0234e+07	3.81476e+07
454POS	PC(38:6e)+H	PC(38:6e)+H	PC	(38:6e)	(38:6e)	0	0		C46 H83 O7 N1 P1	792.59	11.9889	0.137134	0.000569199	1.11168	0.00549108	3.51042e+08	3.47721e+08	3.51057e+08	3.22186e+08	2.58305e+08	2.65822e+08	3.43629e+08	7.90822e+07	1.63355e+08	3.08879e+07	4.14481e+07	2.25161e+07	1.73417e+07	2.12385e+07	6.29948e+07
455POS	PC(38:6e)+H	PC(38:6e)+H	PC	(38:6e)	(38:6e)	0	0		C46 H83 O7 N1 P1	792.59	11.4734	0.855139	0.818134	0.161683	0.0404539	2.78771e+07	2.60296e+07	2.59928e+07	2.15353e+07	1.41063e+07	9.88147e+07	1.73545e+07	7.18126e+06	9.77496e+06	6.90165e+07	3.04018e+07	1.20926e+07	1.73779e+07	4.19244e+06	1.12381e+07
456POS	PC(38:6e)+H	PC(38:6e)+H	PC	(38:6e)	(38:6e)	0	0		C46 H83 O7 N1 P1	792.59	12.2741	0.161175	0.00203777	0.629276	0.00645877	1.69537e+08	1.67596e+08	1.69428e+08	1.22911e+08	9.93018e+07	1.15188e+08	1.24512e+08	1.42212e+07	5.98188e+07	1.49235e+07	9.42644e+06	1.15055e+07	7.90935e+06	1.63933e+07	2.62241e+07
457POS	TG(16:1/14:0/16:1)+NH4	TG(46:2)+NH4	TG	(16:1/14:0/16:1)	(16:1)	(14:0)	(16:1)		C49 H94 O6 N1	792.708	20.2202	0.295621	0.00349899	0.246868	0.00494113	1.92498e+07	1.92514e+07	1.94158e+07	1.79084e+07	1.7123e+07	2.15858e+07	1.96743e+07	5.78257e+06	1.41639e+07	1.39054e+07	2.16134e+06	5.15047e+06	1.71806e+06	2.34977e+06	3.16488e+06
458POS	PC(35:2)+Na	PC(35:2)+Na	PC	(35:2)	(35:2)	0	0		C43 H82 O8 N1 P1 Na1	794.567	12.0377	1.46237	0.349491	0.167599	0.0124296	2.8001e+07	2.73606e+07	2.79033e+07	9.06138e+06	5.89632e+06	1.28806e+07	1.1675e+07	1.16724e+07	2.18206e+07	3.07115e+07	1.10623e+07	7.68771e+06	9.25497e+06	1.02807e+07	3.77651e+07
459POS	PE(20:1/20:4)+H	PE(40:5)+H	PE	(20:1/20:4)	(20:1)	(20:4)	0		C45 H81 O8 N1 P1	794.569	12.7794	0.131704	0.000134736	0.574583	0.0943576	6.11752e+07	6.1274e+07	5.17358e+07	8.49833e+07	3.60284e+07	5.0453e+07	4.22437e+07	8.59505e+07	6.54555e+07	1.09542e+07	5.91888e+06	7.50675e+06	5.71638e+06	6.40217e+06	1.15888e+07
460POS	PE(38:2)+Na	PE(38:2)+Na	PE	(38:2)	(38:2)	0	0		C43 H82 O8 N1 P1 Na1	794.567	13.7938	0.128185	0.000329119	0.253403	0.0176911	1.32748e+07	1.32752e+07	1.28723e+07	1.50344e+07	1.62124e+07	8.15143e+06	1.52561e+07	5.05345e+06	1.00143e+07	1.8728e+06	651348	826244	754464	1.78175e+06	3.05074e+06
461POS	PC(37:5)+H	PC(37:5)+H	PC	(37:5)	(37:5)	0	0		C45 H81 O8 N1 P1	794.569	11.0319	0.0826687	1.72074e-06	0.289087	0.0691107	1.24825e+07	1.24691e+07	1.10397e+07	1.48387e+07	1.11513e+07	1.74763e+07	1.31596e+07	8.98461e+06	1.3121e+07	998447	901784	790498	624793	1.12003e+06	2.07308e+06
462POS	PC(37:5)+H	PC(37:5)+H	PC	(37:5)	(37:5)	0	0		C45 H81 O8 N1 P1	794.569	12.176	0.505668	0.163296	0.273887	0.025752	3.00252e+07	2.86952e+07	3.00032e+07	9.5158e+07	6.80262e+07	1.43703e+07	1.30882e+07	3.0877e+07	4.20386e+07	3.54644e+07	1.16649e+07	1.67336e+07	1.09602e+07	1.3394e+07	4.50559e+07
463POS	PC(37:5)+H	PC(37:5)+H	PC	(37:5)	(37:5)	0	0		C45 H81 O8 N1 P1	794.569	12.7816	0.153507	0.0068142	0.384301	0.057022	3.32877e+07	3.32034e+07	3.664e+07	3.04536e+07	5.3543e+07	5.30603e+07	5.53261e+07	4.45597e+06	1.72732e+07	8.83952e+06	5.43715e+06	7.03359e+06	3.47985e+06	2.76087e+06	5.3167e+06
464POS	PC(36:2e)+Na	PC(36:2e)+Na	PC	(36:2e)	(36:2e)	0	0		C44 H86 O7 N1 P1 Na1	794.603	14.0331	0.108965	0.0221716	0.214283	0.109142	1.81097e+07	1.95513e+07	2.24035e+07	2.19789e+07	2.6828e+07	1.66389e+07	6.30229e+06	877706	4.98387e+06	1.30458e+06	1.01337e+06	1.00414e+06	781062	1.14469e+06	3.20889e+06
465POS	PC(38:4p)+H	PC(38:4p)+H	PC	(38:4p)	(38:4p)	0	0		C46 H85 O7 N1 P1	794.606	12.2167	0.221346	0.000402958	0.90078	0.00340158	2.71738e+08	2.71734e+08	2.7334e+08	2.1991e+08	1.75631e+08	1.60117e+08	2.24101e+08	9.12683e+07	1.14553e+08	3.40939e+07	2.50025e+07	1.82256e+07	2.10243e+07	3.04028e+07	8.94055e+07
466POS	PC(38:4p)+H	PC(38:4p)+H	PC	(38:4p)	(38:4p)	0	0		C46 H85 O7 N1 P1	794.606	12.9344	0.100562	7.06473e-05	1.04556	0.00360172	2.32698e+08	2.34153e+08	2.32699e+08	2.26949e+08	1.9084e+08	2.00754e+08	2.50864e+08	8.90171e+07	1.30256e+08	1.71686e+07	1.66236e+07	1.25281e+07	1.34397e+07	1.13959e+07	3.83236e+07
467POS	PC(38:4p)+H	PC(38:4p)+H	PC	(38:4p)	(38:4p)	0	0		C46 H85 O7 N1 P1	794.606	12.6896	0.250649	0.000538473	0.53164	0.00796004	9.91125e+07	9.77274e+07	9.90605e+07	8.64099e+07	6.59736e+07	7.35382e+07	7.89916e+07	2.65228e+07	5.12772e+07	1.66572e+07	1.50392e+07	1.26443e+07	1.08432e+07	8.58685e+06	3.21559e+07
468POS	TG(16:0/14:1/16:0)+NH4	TG(46:1)+NH4	TG	(16:0/14:1/16:0)	(16:0)	(14:1)	(16:0)		C49 H96 O6 N1	794.723	21.3847	0.167381	0.00679623	0.509742	0.0084432	4.59397e+07	4.59386e+07	4.52706e+07	4.78726e+07	4.46463e+07	6.40989e+07	5.01087e+07	4.05216e+07	1.42162e+08	1.55107e+07	7.5123e+06	1.55172e+07	6.62449e+06	6.07885e+06	1.39364e+07
469POS	Co(Q9)+H	Co(Q9)+H	Co	(Q9)	(Q9)	0	0		C54 H83 O4	795.629	17.9736	2.214	0.11548	0.496916	0.00929353	8.50977e+07	8.5094e+07	8.37334e+07	3.82015e+07	2.05057e+07	3.00264e+07	1.13227e+07	2.54976e+07	4.06002e+07	1.49876e+08	5.67146e+07	6.92549e+07	2.44869e+07	3.25075e+07	3.50246e+07
470POS	SM(d41:4)+H	SM(d41:4)+H	SM	(d41:4)	(d41:4)	0	0		C46 H88 O6 N2 P1	795.637	14.084	0.519415	0.0481192	0.150426	0.00739655	2.83112e+07	2.83197e+07	2.86797e+07	1.97368e+07	2.06914e+07	2.36183e+07	1.78451e+07	5.88481e+06	8.9143e+06	9.37669e+06	5.61303e+06	5.81248e+06	5.31545e+06	6.86898e+06	1.7236e+07
471POS	PC(35:1)+Na	PC(35:1)+Na	PC	(35:1)	(35:1)	0	0		C43 H84 O8 N1 P1 Na1	796.583	12.9553	0.54397	0.0967217	0.177984	0.0122448	6.94377e+07	7.01545e+07	6.84626e+07	1.83818e+07	5.0191e+07	4.75188e+07	4.25363e+07	8.24459e+06	2.40012e+07	2.31926e+07	1.30039e+07	1.2607e+07	9.31186e+06	1.33071e+07	3.2407e+07
472POS	PC(37:4)+H	PC(37:4)+H	PC	(37:4)	(37:4)	0	0		C45 H83 O8 N1 P1	796.585	11.9926	0.767363	0.478654	0.0389742	0.0183766	5.11213e+07	5.28281e+07	5.12491e+07	3.21426e+07	2.24272e+07	2.78136e+07	7.19567e+07	1.09516e+07	1.88517e+07	3.06595e+07	2.2709e+07	2.20435e+07	1.12139e+07	1.55588e+07	3.91202e+07
473POS	PC(37:4)+H	PC(37:4)+H	PC	(37:4)	(37:4)	0	0		C45 H83 O8 N1 P1	796.585	13.451	0.168218	0.000347562	0.33411	0.0424719	2.27119e+07	2.27449e+07	2.10967e+07	1.71415e+07	2.66768e+07	2.96876e+07	2.52271e+07	8.75168e+06	1.85134e+07	3.37883e+06	2.57031e+06	2.61113e+06	1.6112e+06	2.69526e+06	8.32837e+06
474POS	PC(36:1e)+Na	PC(36:1e)+Na	PC	(36:1e)	(36:1e)	0	0		C44 H88 O7 N1 P1 Na1	796.619	14.2159	2.13116	0.0666699	0.345639	0.06258	3.7351e+07	3.73788e+07	3.34562e+07	7.46991e+06	1.55816e+07	1.58744e+07	1.42812e+07	6.86062e+06	5.95808e+06	2.45584e+07	1.23744e+07	1.57195e+07	1.32042e+07	2.50149e+07	4.98406e+07
475POS	PC(38:4e)+H	PC(38:4e)+H	PC	(38:4e)	(38:4e)	0	0		C46 H87 O7 N1 P1	796.621	12.5854	1.00391	0.984395	0.115393	0.0162143	5.23253e+07	5.13834e+07	5.30745e+07	6.27905e+06	1.42616e+07	1.29177e+07	1.02393e+07	6.07153e+06	9.07486e+06	7.73249e+06	5.74446e+06	1.08258e+07	7.84735e+06	1.41198e+07	1.28044e+07
476POS	PC(38:4e)+H	PC(38:4e)+H	PC	(38:4e)	(38:4e)	0	0		C46 H87 O7 N1 P1	796.621	13.12	0.268991	0.000421848	0.726555	0.044212	1.86096e+08	1.86121e+08	2.00733e+08	1.52107e+08	9.34094e+07	1.31089e+08	1.60461e+08	7.11725e+07	9.6203e+07	2.10058e+07	2.64418e+07	2.42716e+07	2.03834e+07	2.66565e+07	7.0729e+07
477POS	TG(16:0/14:0/16:0)+NH4	TG(46:0)+NH4	TG	(16:0/14:0/16:0)	(16:0)	(14:0)	(16:0)		C49 H98 O6 N1	796.739	22.4215	0.207602	0.0165482	0.622284	0.0177907	1.1033e+08	1.10359e+08	1.06979e+08	1.06237e+08	7.02595e+07	1.33069e+08	9.90299e+07	4.48784e+07	2.75967e+08	3.12402e+07	2.02822e+07	2.31746e+07	1.78823e+07	1.68053e+07	4.20487e+07
478POS	PG(36:2)+Na	PG(36:2)+Na	PG	(36:2)	(36:2)	0	0		C42 H79 O10 N0 P1 Na1	797.53	11.5982	2.34527	0.000277593	1.36715	0.00614556	2.89605e+08	2.89603e+08	2.92697e+08	1.64964e+08	1.26131e+08	1.16727e+08	1.44735e+08	5.82309e+07	1.12903e+08	3.30824e+08	2.68844e+08	2.3162e+08	2.20236e+08	2.60731e+08	3.84996e+08
479POS	SM(d41:3)+H	SM(d41:3)+H	SM	(d41:3)	(d41:3)	0	0		C46 H90 O6 N2 P1	797.653	13.0082	0.0999758	0.000260358	0.506526	0.00861153	5.68031e+07	5.67958e+07	5.76509e+07	5.34541e+07	5.12814e+07	6.40584e+07	4.59058e+07	1.85647e+07	2.77472e+07	5.16757e+06	2.97386e+06	3.32185e+06	2.64036e+06	1.08832e+06	1.09029e+07
480POS	PC(37:3)+H	PC(37:3)+H	PC	(37:3)	(37:3)	0	0		C45 H85 O8 N1 P1	798.601	12.2485	0.971915	0.928611	0.210511	0.179774	1.24564e+08	1.73685e+08	1.73335e+08	6.85898e+07	6.56347e+07	7.89086e+07	6.29577e+07	2.00008e+07	4.39021e+07	1.08157e+08	4.55277e+07	3.71119e+07	1.89293e+07	2.76216e+07	9.30976e+07
481POS	PC(38:3e)+H	PC(38:3e)+H	PC	(38:3e)	(38:3e)	0	0		C46 H89 O7 N1 P1	798.637	13.5713	0.849887	0.501382	0.142587	0.00682529	5.05468e+07	5.05468e+07	4.99516e+07	3.14789e+07	2.69387e+07	2.93238e+07	3.02341e+07	9.71717e+06	2.11853e+07	2.29311e+07	2.21652e+07	1.22803e+07	1.09477e+07	1.9044e+07	3.91612e+07
482POS	LPC(36:0)+Na	LPC(36:0)+Na	LPC	(36:0)	(36:0)	0	0		C44 H90 O7 N1 P1 Na1	798.635	15.319	8.22038	0.0229864	0.186242	0.0185853	5.65111e+06	5.47085e+06	5.65053e+06	959056	698685	1.33268e+06	1.00898e+06	258930	128136	7.40359e+06	1.16844e+06	4.30962e+06	1.06928e+06	8.65479e+06	1.34527e+07
483POS	PC(38:3e)+H	PC(38:3e)+H	PC	(38:3e)	(38:3e)	0	0		C46 H89 O7 N1 P1	798.637	14.0085	0.202456	0.00118596	0.252048	0.0230578	2.06638e+07	1.98228e+07	2.06051e+07	1.44212e+07	1.42748e+07	1.46145e+07	1.68142e+07	5.45973e+06	8.5279e+06	1.74303e+06	936322	1.14739e+06	814920	1.43276e+06	8.93005e+06
484POS	SM(d41:2)+H	SM(d41:2)+H	SM	(d41:2)	(d41:2)	0	0		C46 H92 O6 N2 P1	799.669	13.9791	0.123318	0.000280384	1.2935	0.020876	3.86027e+08	3.72309e+08	3.86179e+08	3.85239e+08	3.42597e+08	3.76874e+08	3.90643e+08	1.13397e+08	1.97491e+08	5.10383e+07	2.82308e+07	3.40323e+07	2.88873e+07	1.36268e+07	6.69274e+07
485POS	SM(d41:2)+H	SM(d41:2)+H	SM	(d41:2)	(d41:2)	0	0		C46 H92 O6 N2 P1	799.669	14.1708	0.781996	0.586723	0.180036	0.0659857	1.36548e+08	1.53182e+08	1.37304e+08	7.9769e+07	1.2689e+08	1.61387e+08	8.77188e+07	5.09872e+07	8.50784e+07	7.88664e+07	5.13733e+07	1.9069e+07	3.0658e+07	3.69048e+07	2.45937e+08
486POS	CerG1(d40:2)+NH4	CerG1(d40:2)+NH4	CerG1	(d40:2)	(d40:2)	0	0		C46 H91 O8 N2	799.677	21.373	0.173808	0.00245994	0.233089	0.00881822	1.26336e+07	1.28307e+07	1.28264e+07	1.04634e+07	9.0782e+06	1.43287e+07	1.29946e+07	7.27764e+06	2.57398e+07	3.95067e+06	1.92028e+06	3.5332e+06	1.12498e+06	1.11281e+06	2.24228e+06
487POS	PE(40:6e)+Na	PE(40:6e)+Na	PE	(40:6e)	(40:6e)	0	0		C45 H80 O7 N1 P1 Na1	800.556	13.299	0.574948	0.144502	0.428537	0.0502845	1.70615e+08	1.71115e+08	1.5641e+08	1.59833e+08	2.22244e+08	2.10434e+08	1.00191e+08	5.28141e+07	1.12681e+08	1.72845e+08	2.30835e+07	3.18523e+07	3.89531e+07	6.75277e+07	1.59158e+08
488POS	PC(37:2)+H	PC(37:2)+H	PC	(37:2)	(37:2)	0	0		C45 H87 O8 N1 P1	800.616	14.887	0.193662	0.00181111	0.2232	0.109877	1.72982e+07	1.63044e+07	2.00974e+07	1.95705e+07	1.18837e+07	1.24125e+07	1.04337e+07	3.00794e+06	1.46772e+07	1.95092e+06	1.1722e+06	1.76414e+06	865614	3.56568e+06	4.62231e+06
489POS	PE(40:2)+H	PE(40:2)+H	PE	(40:2)	(40:2)	0	0		C45 H87 O8 N1 P1	800.616	15.0759	0.239889	0.00344894	0.184039	0.0828107	1.09668e+07	1.1089e+07	1.26856e+07	9.9874e+06	1.16139e+07	9.00981e+06	1.05675e+07	3.53924e+06	3.35661e+06	2.97261e+06	1.02167e+06	1.60955e+06	1.06332e+06	503055	4.36233e+06
490POS	PC(37:2)+H	PC(37:2)+H	PC	(37:2)	(37:2)	0	0		C45 H87 O8 N1 P1	800.616	13.487	0.594504	0.268079	0.0369876	0.118934	1.15886e+07	1.43545e+07	1.19544e+07	2.21188e+07	2.81319e+07	7.29673e+06	2.15153e+07	373927	1.6593e+07	4.31658e+06	3.47473e+06	1.4182e+07	443490	2.41741e+07	1.04992e+07
491POS	PC(19:1/18:1)+H	PC(37:2)+H	PC	(19:1/18:1)	(19:1)	(18:1)	0		C45 H87 O8 N1 P1	800.616	12.976	0.311883	0.00326129	0.625661	0.0122788	2.04005e+08	2.02027e+08	2.0701e+08	1.64911e+08	9.46964e+07	1.42237e+08	1.3629e+08	4.43801e+07	7.64375e+07	4.44058e+07	2.7913e+07	2.49479e+07	1.99933e+07	2.71726e+07	6.1083e+07
492POS	PE(40:2)+H	PE(40:2)+H	PE	(40:2)	(40:2)	0	0		C45 H87 O8 N1 P1	800.616	14.8805	0.105653	0.000470494	0.367377	0.00813172	2.84757e+07	2.80818e+07	2.8075e+07	3.3878e+07	2.75816e+07	3.57942e+07	2.60868e+07	8.53129e+06	1.63146e+07	5.90541e+06	2.59979e+06	2.98189e+06	1.57865e+06	1.16748e+06	1.42312e+06
493POS	PC(38:2e)+H	PC(38:2e)+H	PC	(38:2e)	(38:2e)	0	0		C46 H91 O7 N1 P1	800.653	14.3743	0.865311	0.6846	0.156179	0.138453	3.1183e+07	2.53523e+07	2.42432e+07	2.3333e+07	1.5441e+07	2.28638e+07	2.44933e+07	1.68245e+06	9.60176e+06	2.61949e+07	4.1444e+06	2.13915e+07	1.17858e+07	4.48595e+06	1.6292e+07
494POS	PC(38:2e)+H	PC(38:2e)+H	PC	(38:2e)	(38:2e)	0	0		C46 H91 O7 N1 P1	800.653	15.1831	0.229951	0.00473471	0.254829	0.00527728	2.78496e+07	2.75954e+07	2.78488e+07	2.33444e+07	2.09292e+07	2.46677e+07	1.55415e+07	5.22957e+06	8.31563e+06	3.43941e+06	2.98954e+06	1.72643e+06	2.70556e+06	2.6021e+06	9.07865e+06
495POS	SM(d41:1)+H	SM(d41:1)+H	SM	(d41:1)	(d41:1)	0	0		C46 H94 O6 N2 P1	801.684	15.2249	1.83459	0.0761297	1.62795	0.0341001	6.33598e+08	6.33568e+08	5.96884e+08	2.96908e+08	3.15601e+08	3.54133e+08	3.23715e+08	1.37061e+08	2.21723e+08	5.71677e+08	3.40906e+08	3.84737e+08	2.88605e+08	4.14872e+08	1.0247e+09
496POS	SM(d41:1)+H	SM(d41:1)+H	SM	(d41:1)	(d41:1)	0	0		C46 H94 O6 N2 P1	801.684	14.9905	3.69939	0.0101948	0.663427	0.0267938	5.63609e+07	5.64022e+07	5.38051e+07	1.62811e+07	1.87684e+07	2.17399e+07	1.97373e+07	8.03857e+06	1.47291e+07	6.73929e+07	4.1564e+07	4.68596e+07	3.51222e+07	4.87072e+07	1.27682e+08
497POS	SM(d41:1)+H	SM(d41:1)+H	SM	(d41:1)	(d41:1)	0	0		C46 H94 O6 N2 P1	801.684	14.397	0.335977	0.0372583	0.185439	0.0284332	9.24985e+06	9.24354e+06	9.70964e+06	2.23906e+07	9.09053e+06	1.11879e+07	2.10084e+07	1.98853e+06	2.42164e+07	3.29802e+06	4.78328e+06	2.32343e+06	2.90978e+06	2.0233e+06	1.48606e+07
498POS	PC(36:5)+Na	PC(36:5)+Na	PC	(36:5)	(36:5)	0	0		C44 H78 O8 N1 P1 Na1	802.536	10.7608	0.147259	0.00370997	0.12059	0.013873	6.11559e+06	5.96818e+06	6.11219e+06	5.35995e+06	3.26234e+06	3.73402e+06	4.02448e+06	1.37661e+06	878466	749352	314782	195074	177005	304498	1.00359e+06
499POS	PC(37:1)+H	PC(37:1)+H	PC	(37:1)	(37:1)	0	0		C45 H89 O8 N1 P1	802.632	14.0456	0.795634	0.409353	0.183656	0.0380321	1.01154e+08	1.08142e+08	1.08104e+08	7.29353e+07	8.3716e+07	5.71297e+07	1.01337e+08	2.0636e+07	5.46469e+07	4.72515e+07	5.64927e+07	5.15116e+07	2.4757e+07	3.25579e+07	9.80459e+07
500POS	PE(40:1)+H	PE(40:1)+H	PE	(40:1)	(40:1)	0	0		C45 H89 O8 N1 P1	802.632	16.206	1.00627	0.982566	0.0876974	0.0643192	1.15004e+07	1.02715e+07	1.15146e+07	6.38826e+06	7.85624e+06	7.69728e+06	4.21728e+06	2.26564e+06	2.54551e+06	8.89748e+06	3.43448e+06	5.45672e+06	1.98471e+06	4.34197e+06	7.04913e+06
501POS	PC(38:1e)+H	PC(38:1e)+H	PC	(38:1e)	(38:1e)	0	0		C46 H93 O7 N1 P1	802.668	15.4356	1.09905	0.768697	0.210905	0.00990167	4.70957e+07	4.79194e+07	4.79059e+07	2.80349e+07	2.48928e+07	2.34182e+07	2.03337e+07	5.35878e+06	1.32059e+07	2.3638e+07	1.39901e+07	1.7956e+07	1.41225e+07	1.10474e+07	4.59045e+07
502POS	PC(16:0/20:4)+Na	PC(36:4)+Na	PC	(16:0/20:4)	(16:0)	(20:4)	0		C44 H80 O8 N1 P1 Na1	804.551	11.4877	0.37037	0.000296822	0.508314	0.00222256	7.97151e+07	7.93762e+07	7.96332e+07	7.7846e+07	7.10811e+07	6.18378e+07	9.11631e+07	5.64014e+07	7.0556e+07	3.2978e+07	2.08044e+07	1.73996e+07	1.27451e+07	1.82289e+07	5.66904e+07
503POS	PC(38:0e)+H	PC(38:0e)+H	PC	(38:0e)	(38:0e)	0	0		C46 H95 O7 N1 P1	804.684	16.5632	3.16479	0.00830277	0.392826	0.0135138	2.40587e+07	2.40389e+07	2.46159e+07	9.43278e+06	8.88921e+06	1.05327e+07	8.91448e+06	2.88712e+06	5.85054e+06	2.78093e+07	1.29832e+07	1.909e+07	1.15478e+07	3.30496e+07	4.27044e+07
504POS	PC(38:6)+H	PC(38:6)+H	PC	(38:6)	(38:6)	0	0		C46 H81 O8 N1 P1	806.569	10.8311	0.231833	0.00485898	0.347013	0.00480834	4.8375e+07	4.79734e+07	4.83754e+07	5.21391e+07	3.19438e+07	3.32436e+07	4.59425e+07	6.54646e+06	2.44745e+07	1.23738e+07	6.83534e+06	3.55069e+06	2.93501e+06	4.28346e+06	1.50646e+07
505POS	PC(36:3)+Na	PC(36:3)+Na	PC	(36:3)	(36:3)	0	0		C44 H82 O8 N1 P1 Na1	806.567	11.9368	0.92646	0.828113	0.0780059	0.0809211	1.16555e+07	1.34386e+07	1.34758e+07	3.3186e+06	1.25046e+07	4.71093e+06	1.13697e+07	2.47866e+06	8.24437e+06	1.26096e+07	4.59793e+06	4.39067e+06	2.79258e+06	4.95985e+06	1.01414e+07
506POS	PC(38:6)+H	PC(38:6)+H	PC	(38:6)	(38:6)	0	0		C46 H81 O8 N1 P1	806.569	11.1873	0.0307172	0.000384011	1.03144	0.00630083	2.68805e+08	2.70602e+08	2.72212e+08	2.40727e+08	2.19576e+08	2.46193e+08	1.62977e+08	5.87286e+07	1.02029e+08	6.78753e+06	5.62801e+06	2.716e+06	2.07214e+06	2.30285e+06	1.21392e+07
507POS	SM(d40:2)+Na	SM(d40:2)+Na	SM	(d40:2)	(d40:2)	0	0		C45 H89 O6 N2 P1 Na1	807.635	13.6	0.190242	0.00157555	0.638493	0.0126784	1.19221e+08	1.19206e+08	1.21851e+08	1.04569e+08	9.93824e+07	1.29741e+08	9.72438e+07	2.85526e+07	5.13667e+07	1.76554e+07	1.19211e+07	9.99212e+06	6.68159e+06	1.21878e+07	3.87481e+07
508POS	PC(38:5)+H	PC(38:5)+H	PC	(38:5)	(38:5)	0	0		C46 H83 O8 N1 P1	808.585	11.8103	0.204814	2.76789e-05	1.17442	0.210759	3.23477e+08	3.19631e+08	2.16953e+08	3.05272e+08	3.12636e+08	2.94727e+08	3.28285e+08	1.42988e+08	2.40518e+08	5.97189e+07	4.5058e+07	4.37316e+07	2.46025e+07	7.81687e+07	8.14254e+07
509POS	PC(38:5)+H	PC(38:5)+H	PC	(38:5)	(38:5)	0	0		C46 H83 O8 N1 P1	808.585	11.1791	0.310947	0.0557323	0.262513	0.185599	7.43788e+07	7.37494e+07	5.25655e+07	7.93519e+07	2.45098e+07	2.72612e+07	2.99922e+07	1.13758e+07	1.90653e+07	7.45491e+06	7.09384e+06	5.82728e+06	5.03706e+06	2.06685e+07	1.34823e+07
510POS	PC(38:5)+H	PC(38:5)+H	PC	(38:5)	(38:5)	0	0		C46 H83 O8 N1 P1	808.585	12.6723	5.37564	0.000379917	2.10979	0.0183503	5.05836e+08	5.22484e+08	5.22029e+08	1.19183e+08	1.128e+08	1.20947e+08	1.3392e+08	4.81655e+07	7.4596e+07	7.0838e+08	4.95337e+08	4.8717e+08	3.15871e+08	4.01238e+08	8.69059e+08
511POS	PC(38:5)+H	PC(38:5)+H	PC	(38:5)	(38:5)	0	0		C46 H83 O8 N1 P1	808.585	11.5521	0.157811	0.00105439	2.61177	0.0658505	1.70262e+09	1.51278e+09	1.69625e+09	1.051e+09	1.41221e+09	2.31909e+09	1.62598e+09	5.76597e+08	1.03575e+09	3.66339e+08	1.77239e+08	1.61493e+08	1.73437e+08	1.76686e+08	2.10545e+08
512POS	TG(15:0/16:0/16:1)+NH4	TG(47:1)+NH4	TG	(15:0/16:0/16:1)	(15:0)	(16:0)	(16:1)		C50 H98 O6 N1	808.739	21.921	0.532553	0.062933	0.13839	0.0157462	1.78378e+07	1.84079e+07	1.81027e+07	1.80287e+07	1.34618e+07	1.87743e+07	1.97856e+07	1.03888e+07	3.79226e+07	1.58668e+07	4.30257e+06	9.70485e+06	8.55376e+06	7.63894e+06	1.6967e+07
513POS	SM(d42:4)+H	SM(d42:4)+H	SM	(d42:4)	(d42:4)	0	0		C47 H90 O6 N2 P1	809.653	12.7578	0.181936	0.00378183	0.65333	0.029854	1.56911e+08	1.47873e+08	1.51603e+08	8.49404e+07	1.08026e+08	1.39886e+08	1.44586e+08	2.26222e+07	5.56088e+07	2.06339e+07	1.0769e+07	1.13032e+07	3.58907e+06	1.59524e+07	3.88486e+07
514POS	PS(18:0/20:5)+H	PS(38:5)+H	PS	(18:0/20:5)	(18:0)	(20:5)	0		C44 H77 O10 N1 P1	810.528	10.9	0.0318999	1.32553e-05	0.207764	0.0861733	1.17777e+07	1.37275e+07	1.37322e+07	8.11353e+06	8.36166e+06	7.68885e+06	6.26237e+06	9.01399e+06	3.18372e+06	394876	85377	134906	83860.9	248111	412573
515POS	PC(18:0/18:1)+Na	PC(36:1)+Na	PC	(18:0/18:1)	(18:0)	(18:1)	0		C44 H86 O8 N1 P1 Na1	810.598	13.4827	1.07024	0.729705	1.10046	0.00202493	7.40412e+08	7.39886e+08	7.37596e+08	4.45498e+08	5.04755e+08	4.59164e+08	5.32701e+08	1.93266e+08	3.40992e+08	5.05216e+08	3.9395e+08	3.63202e+08	2.72436e+08	3.96222e+08	7.19286e+08
516POS	PC(38:4)+H	PC(38:4)+H	PC	(18:0/20:4)	(18:0)	(20:4)	0		C46 H85 O8 N1 P1	810.601	12.4888	0.454776	0.00173989	2.12696	0.00178497	2.56888e+09	2.56095e+09	2.56888e+09	1.95965e+09	1.96257e+09	2.11368e+09	1.42702e+09	9.66358e+08	1.70613e+09	8.50303e+08	6.70882e+08	6.23545e+08	4.68282e+08	6.31538e+08	1.3648e+09
517POS	PC(38:4)+H	PC(38:4)+H	PC	(38:4)	(38:4)	0	0		C46 H85 O8 N1 P1	810.601	11.9934	0.577674	0.14002	0.384407	0.217223	5.54478e+08	8.33311e+08	8.32571e+08	2.86993e+08	2.32489e+08	2.48279e+08	1.75312e+08	8.4195e+07	1.52928e+08	6.84232e+07	5.66696e+07	3.31347e+07	3.65234e+07	2.11941e+08	2.75078e+08
518POS	CerG1(d18:1/24:1)+H	CerG1(d42:2)+H	CerG1	(d18:1/24:1)	(d18:1)	(24:1)	0		C48 H92 O8 N1	810.682	14.9375	0.465681	0.0073279	0.264051	0.0342553	4.72435e+07	4.71804e+07	4.44657e+07	3.71769e+07	3.61855e+07	2.75641e+07	3.8193e+07	1.68829e+07	2.05213e+07	1.43399e+07	8.34226e+06	9.5623e+06	8.13184e+06	1.56519e+07	2.61755e+07
519POS	TG(15:0/16:0/16:0)+NH4	TG(47:0)+NH4	TG	(15:0/16:0/16:0)	(15:0)	(16:0)	(16:0)		C50 H100 O6 N1	810.755	22.8095	0.963286	0.890723	0.157869	0.0582101	6.43686e+07	6.4331e+07	7.10633e+07	3.77289e+07	2.38248e+07	3.07648e+07	2.82849e+07	1.67535e+07	6.08497e+07	3.37501e+07	2.11108e+07	3.06342e+07	1.72904e+07	2.96276e+07	5.85165e+07
520POS	SM(d42:3)+H	SM(d42:3)+H	SM	(d42:3)	(d42:3)	0	0		C47 H92 O6 N2 P1	811.669	13.5431	0.100757	0.000746823	3.2472	0.00909754	2.33178e+09	2.35915e+09	2.37402e+09	2.12877e+09	2.39975e+09	2.8278e+09	2.2677e+09	6.92727e+08	9.37284e+08	2.30883e+08	1.2165e+08	1.30945e+08	1.01205e+08	1.60662e+08	3.8858e+08
521POS	PS(18:0/18:1)+Na	PS(36:1)+Na	PS	(18:0/18:1)	(18:0)	(18:1)	0		C42 H80 O10 N1 P1 Na1	812.541	11.6055	0.0893361	2.17025e-05	1.40917	0.0202317	3.3534e+08	3.47368e+08	3.47376e+08	3.80417e+08	3.69342e+08	3.95219e+08	3.85577e+08	1.93352e+08	2.03646e+08	2.93932e+07	1.90628e+07	1.71045e+07	2.5474e+07	3.5187e+07	4.59785e+07
522POS	PC(38:3)+H	PC(38:3)+H	PC	(38:3)	(38:3)	0	0		C46 H87 O8 N1 P1	812.616	12.6684	0.272076	0.000844211	1.10512	0.028863	3.52705e+08	3.70949e+08	3.70942e+08	5.03904e+08	3.58508e+08	2.57262e+08	3.44805e+08	1.60117e+08	2.70664e+08	1.40865e+08	8.31853e+07	7.83989e+07	5.67154e+07	7.27085e+07	8.37813e+07
523POS	PC(38:3)+H	PC(38:3)+H	PC	(38:3)	(38:3)	0	0		C46 H87 O8 N1 P1	812.616	13.2583	0.788018	0.217727	0.328401	0.0139154	2.53101e+08	2.47106e+08	2.47088e+08	1.49614e+08	1.56074e+08	2.06996e+08	1.56519e+08	9.97774e+07	1.40532e+08	1.30348e+08	1.12797e+08	1.07549e+08	7.39571e+07	8.20402e+07	2.10021e+08
524POS	PC(38:3)+H	PC(38:3)+H	PC	(38:3)	(38:3)	0	0		C46 H87 O8 N1 P1	812.616	12.913	1.15585	0.468137	1.63866	0.030887	1.53724e+09	1.4579e+09	1.45777e+09	7.35794e+08	7.40477e+08	9.40232e+08	8.31524e+08	3.14645e+08	7.1875e+08	8.27407e+08	7.86285e+08	6.85468e+08	5.54864e+08	7.05377e+08	1.38928e+09
525POS	PC(36:0)+Na	PC(36:0)+Na	PC	(36:0)	(36:0)	0	0		C44 H88 O8 N1 P1 Na1	812.614	14.5038	3.3358	0.0319566	0.217209	0.0268647	1.28015e+07	1.22184e+07	1.28087e+07	2.3585e+06	3.02516e+06	2.68669e+06	2.78456e+06	1.24428e+06	1.96508e+06	1.35812e+07	3.91176e+06	6.16009e+06	3.50907e+06	4.19401e+06	1.55595e+07
526POS	Co(Q9)+NH4	Co(Q9)+NH4	Co	(Q9)	(Q9)	0	0		C54 H86 O4 N1	812.655	17.9736	2.33196	0.116696	0.810267	0.0277455	2.111e+08	2.06801e+08	2.1844e+08	8.08795e+07	5.1533e+07	9.19642e+07	3.01011e+07	5.07359e+07	8.47848e+07	3.88008e+08	1.46741e+08	1.39886e+08	5.27035e+07	9.8945e+07	8.31787e+07
527POS	CerG1(d18:1/24:0)+H	CerG1(d42:1)+H	CerG1	(d18:1/24:0)	(d18:1)	(24:0)	0		C48 H94 O8 N1	812.697	16.2444	4.68123	0.0144498	0.585956	0.0258922	4.72095e+07	4.51553e+07	4.51522e+07	1.58313e+07	1.33953e+07	1.40406e+07	1.24556e+07	6.18225e+06	8.16756e+06	4.82416e+07	2.39061e+07	3.25824e+07	2.92665e+07	7.99711e+07	1.14058e+08
528POS	CerG1(d18:0/24:1)+H	CerG1(d42:1)+H	CerG1	(d18:0/24:1)	(d18:0)	(24:1)	0		C48 H94 O8 N1	812.697	15.3616	0.0458478	6.0095e-06	0.17619	0.098492	3.22224e+06	3.83984e+06	3.84507e+06	6.07721e+06	4.47006e+06	2.94052e+06	4.68832e+06	6.72805e+06	4.75945e+06	114531	131458	108033	113234	383189	509568
529POS	SM(d42:2)+H	SM(d42:2)+H	SM	(d42:2)	(d42:2)	0	0		C47 H94 O6 N2 P1	813.684	14.5355	0.122722	0.000167921	4.68498	0.0461808	5.01477e+09	4.61848e+09	5.00233e+09	4.82915e+09	5.14975e+09	4.11364e+09	5.13833e+09	2.15462e+09	2.09981e+09	4.31845e+08	4.85314e+08	5.60299e+08	1.75161e+08	5.47918e+08	6.8163e+08
530POS	SM(d42:2)+H	SM(d42:2)+H	SM	(d42:2)	(d42:2)	0	0		C47 H94 O6 N2 P1	813.684	14.0441	0.0230151	9.95086e-07	0.565494	0.00152659	4.70749e+07	4.71996e+07	4.71996e+07	4.22847e+07	4.73037e+07	5.85144e+07	4.49103e+07	3.06068e+07	5.90023e+07	1.54626e+06	659323	769180	578735	844062	2.10703e+06
531POS	SM(d42:2)+H	SM(d42:2)+H	SM	(d42:2)	(d42:2)	0	0		C47 H94 O6 N2 P1	813.684	14.728	0.232789	0.00299668	1.5723	0.369943	4.45188e+08	9.48993e+08	9.36972e+08	9.04475e+08	3.90286e+08	8.24424e+08	8.3554e+08	2.26034e+08	4.42352e+08	1.65282e+08	8.85526e+07	1.13317e+08	7.10904e+07	1.7798e+08	2.27199e+08
532POS	SM(d42:2)+H	SM(d42:2)+H	SM	(d42:2)	(d42:2)	0	0		C47 H94 O6 N2 P1	813.684	13.5679	0.179813	5.77635e-05	0.581886	0.239536	4.51638e+07	7.32303e+07	6.76241e+07	8.49064e+07	6.82244e+07	5.19217e+07	7.01711e+07	3.9105e+07	5.37467e+07	1.46412e+07	6.40526e+06	7.18451e+06	2.02594e+06	8.62901e+06	2.72988e+07
533POS	PS(38:3)+H	PS(38:3)+H	PS	(38:3)	(38:3)	0	0		C44 H81 O10 N1 P1	814.559	12.0308	0.114536	0.00177862	0.709049	0.021963	9.45293e+07	9.10519e+07	9.09933e+07	1.1076e+08	1.05829e+08	1.76206e+08	1.00251e+08	3.16201e+07	5.73794e+07	1.56658e+07	7.16217e+06	8.58039e+06	1.0375e+07	1.16055e+07	1.32766e+07
534POS	PC(40:8p)+H	PC(40:8p)+H	PC	(40:8p)	(40:8p)	0	0		C48 H81 O7 N1 P1	814.575	13.7622	1.42619	0.496421	0.128142	0.0375441	6.66085e+06	6.87226e+06	7.17642e+06	2.40745e+06	2.7091e+06	2.09096e+06	2.45857e+06	1.06413e+07	2.11891e+07	1.66751e+07	1.3571e+07	652776	1.03051e+07	1.52232e+07	2.75461e+06
535POS	PC(40:8p)+H	PC(40:8p)+H	PC	(40:8p)	(40:8p)	0	0		C48 H81 O7 N1 P1	814.575	12.957	1.73875	0.346792	0.309193	0.00294313	6.41553e+06	6.39276e+06	6.43022e+06	3.00051e+06	3.49013e+06	4.83684e+07	3.75499e+06	1.4979e+07	3.28373e+06	4.48824e+06	3.09611e+07	2.85155e+07	2.79534e+07	3.91204e+07	2.63112e+06
536POS	PC(38:2)+H	PC(38:2)+H	PC	(20:1/18:1)	(20:1)	(18:1)	0		C46 H89 O8 N1 P1	814.632	13.4801	0.456796	0.0566934	0.796381	0.0128554	8.65748e+08	8.46708e+08	8.46797e+08	8.7755e+08	3.5764e+08	6.8711e+08	6.52698e+08	9.83316e+07	3.31623e+08	2.93841e+08	1.38868e+08	1.39398e+08	1.49687e+08	2.19253e+08	4.31602e+08
537POS	PC(38:2)+H	PC(38:2)+H	PC	(38:2)	(38:2)	0	0		C46 H89 O8 N1 P1	814.632	12.894	3.56217	0.0277222	0.932527	0.0313298	9.35667e+07	9.8834e+07	9.88354e+07	3.73284e+07	2.21356e+07	3.21231e+07	6.33895e+07	1.25695e+07	4.80587e+07	7.9268e+07	1.64427e+08	1.19877e+08	5.31726e+07	6.87807e+07	2.82497e+08
538POS	SM(d42:1)+H	SM(d42:1)+H	SM	(d42:1)	(d42:1)	0	0		C47 H96 O6 N2 P1	815.7	14.9824	0.0850235	0.00016686	1.08975	0.00652207	2.60479e+08	2.57552e+08	2.60487e+08	2.48324e+08	2.21362e+08	2.83907e+08	2.19737e+08	7.66324e+07	1.40725e+08	2.00851e+07	1.1839e+07	1.34496e+07	1.0731e+07	1.77621e+07	2.73697e+07
539POS	SM(d42:1)+H	SM(d42:1)+H	SM	(d42:1)	(d42:1)	0	0		C47 H96 O6 N2 P1	815.7	15.8425	0.997862	0.993115	1.33375	0.00789189	2.56399e+09	2.56404e+09	2.59922e+09	1.54126e+09	1.14902e+09	1.50154e+09	1.22371e+09	4.56371e+08	1.01239e+09	1.41454e+09	6.21585e+08	9.59069e+08	6.04889e+08	1.20354e+09	2.06594e+09
540POS	PS(38:2)+H	PS(38:2)+H	PS	(38:2)	(38:2)	0	0		C44 H83 O10 N1 P1	816.575	12.5297	0.110604	0.0115786	0.591033	0.0284866	8.49093e+07	8.89752e+07	8.45613e+07	1.41736e+08	8.3533e+07	1.68874e+08	6.02045e+07	1.84118e+07	3.62363e+07	2.15824e+07	1.11253e+07	3.03489e+06	3.11499e+06	1.37756e+07	3.66398e+06
541POS	PC(40:7p)+H	PC(40:7p)+H	PC	(40:7p)	(40:7p)	0	0		C48 H83 O7 N1 P1	816.59	11.6745	0.00393499	0.000114585	0.605597	0.00494234	6.22525e+07	6.27884e+07	6.22555e+07	7.48554e+07	6.01966e+07	6.18977e+07	7.59107e+07	1.83756e+07	4.09078e+07	0	190625	524289	193893	200331	197844
542POS	PC(38:1)+H	PC(38:1)+H	PC	(38:1)	(38:1)	0	0		C46 H91 O8 N1 P1	816.648	14.6	0.718279	0.216892	0.151428	0.0197803	3.40037e+08	3.40161e+08	3.51885e+08	1.95005e+08	2.22768e+08	2.36457e+08	2.00099e+08	5.88576e+07	1.20934e+08	1.56516e+08	7.28008e+07	9.33361e+07	7.03457e+07	1.27048e+08	2.22741e+08
543POS	SM(d42:0)+H	SM(d42:0)+H	SM	(d42:0)	(d42:0)	0	0		C47 H98 O6 N2 P1	817.716	16.3166	0.519067	0.0284583	0.191384	0.0126014	3.48602e+07	3.48611e+07	3.41053e+07	2.68901e+07	2.40168e+07	2.81169e+07	2.15103e+07	8.84246e+06	1.67215e+07	1.83326e+07	6.46071e+06	1.03053e+07	4.84319e+06	6.09999e+06	1.94116e+07
544POS	PC(40:6p)+H	PC(40:6p)+H	PC	(40:6p)	(40:6p)	0	0		C48 H85 O7 N1 P1	818.606	11.949	0.0668398	0.00250289	0.319821	0.0179315	3.37005e+07	3.47689e+07	3.47698e+07	3.46775e+07	1.31003e+07	2.79812e+07	1.14493e+07	8.35754e+06	1.47268e+07	2.56755e+06	829572	689824	380275	1.23839e+06	1.66634e+06
545POS	PC(40:6p)+H	PC(40:6p)+H	PC	(40:6p)	(40:6p)	0	0		C48 H85 O7 N1 P1	818.606	12.6093	0.00475309	0.000133035	0.52915	0.00600318	5.73932e+07	5.73897e+07	5.79902e+07	5.6248e+07	4.68122e+07	5.13408e+07	5.61741e+07	1.52685e+07	2.66583e+07	0	114487	0	203415	434336	447927
546POS	TG(16:1/16:1/16:1)+NH4	TG(48:3)+NH4	TG	(16:1/16:1/16:1)	(16:1)	(16:1)	(16:1)		C51 H96 O6 N1	818.723	20.574	0.563823	0.175594	0.0559924	0.0577539	3.81951e+06	3.44851e+06	3.81672e+06	3.50818e+06	1.58471e+06	3.79883e+06	3.59749e+06	1.87022e+06	8.15555e+06	3.63994e+06	1.06137e+06	1.61874e+06	1.37428e+06	829808	4.17032e+06
547POS	SM(d43:6)+H	SM(d43:6)+H	SM	(d43:6)	(d43:6)	0	0		C48 H88 O6 N2 P1	819.637	12.41	1.07385	0.668283	0.223495	0.0210668	3.2707e+07	3.26007e+07	3.14803e+07	3.81137e+07	1.32738e+07	1.45345e+07	3.38085e+07	3.37645e+07	3.54058e+07	3.49963e+07	2.8359e+07	2.84891e+07	2.75027e+07	2.9395e+07	3.26321e+07
548POS	PC(39:6)+H	PC(39:6)+H	PC	(39:6)	(39:6)	0	0		C47 H83 O8 N1 P1	820.585	11.6896	0.0150914	4.68524e-06	0.482865	0.0181755	4.00025e+07	3.87638e+07	4.00178e+07	3.92849e+07	3.74446e+07	3.70966e+07	4.08079e+07	1.64379e+07	3.04751e+07	1.41167e+06	579762	267776	487484	294930	0
549POS	PC(40:6e)+H	PC(40:6e)+H	PC	(40:6e)	(40:6e)	0	0		C48 H87 O7 N1 P1	820.621	12.952	0.0393863	3.2649e-05	0.55338	0.0203722	5.92698e+07	6.13451e+07	5.91927e+07	5.50719e+07	5.07146e+07	5.28649e+07	6.15203e+07	2.21654e+07	3.26162e+07	2.56152e+06	846951	730337	734230	1.4613e+06	4.49505e+06
550POS	TG(16:0/16:1/16:1)+NH4	TG(48:2)+NH4	TG	(16:0/16:1/16:1)	(16:0)	(16:1)	(16:1)		C51 H98 O6 N1	820.739	21.4846	0.359924	0.0183334	0.349399	0.0599124	3.68926e+07	3.67352e+07	4.07686e+07	4.98452e+07	4.21924e+07	4.63677e+07	3.81539e+07	3.33302e+07	1.01489e+08	4.112e+07	6.95191e+06	2.99831e+07	8.54699e+06	5.16127e+06	2.03096e+07
551POS	SM(d41:2)+Na	SM(d41:2)+Na	SM	(d41:2)	(d41:2)	0	0		C46 H91 O6 N2 P1 Na1	821.651	14.1708	0.355342	0.0205801	0.27412	0.0138345	3.27369e+07	3.19668e+07	3.19628e+07	4.68565e+07	2.2459e+07	3.07657e+07	2.12856e+07	1.86916e+07	1.05837e+07	1.52279e+07	6.02533e+06	3.35925e+06	5.52585e+06	2.84621e+06	2.05449e+07
552POS	SM(d43:5)+H	SM(d43:5)+H	SM	(d43:5)	(d43:5)	0	0		C48 H90 O6 N2 P1	821.653	13.9607	0.140632	0.0682297	0.23156	0.134948	1.46573e+07	1.87517e+07	1.86784e+07	9.62061e+06	9.17194e+06	4.85257e+07	1.61581e+07	2.49655e+06	1.03385e+07	4.41842e+06	1.09444e+06	2.6743e+06	1.87399e+06	1.33801e+06	2.14531e+06
553POS	PC(39:5)+H	PC(39:5)+H	PC	(39:5)	(39:5)	0	0		C47 H85 O8 N1 P1	822.601	12.016	0.201921	0.000440829	0.389118	0.0143691	4.61731e+07	4.50372e+07	4.50483e+07	3.7577e+07	3.61559e+07	3.70343e+07	3.42927e+07	1.2378e+07	2.20036e+07	7.17299e+06	3.68068e+06	4.74927e+06	3.12374e+06	2.47946e+06	1.50268e+07
554POS	PC(40:5e)+H	PC(40:5e)+H	PC	(40:5e)	(40:5e)	0	0		C48 H89 O7 N1 P1	822.637	13.1245	0.23773	0.000325032	0.358309	0.0174337	4.30716e+07	4.30806e+07	4.439e+07	3.24909e+07	3.38978e+07	2.85859e+07	3.54567e+07	1.21079e+07	2.158e+07	6.58018e+06	4.16405e+06	5.71085e+06	4.611e+06	4.96711e+06	1.29829e+07
555POS	PC(40:5e)+H	PC(40:5e)+H	PC	(40:5e)	(40:5e)	0	0		C48 H89 O7 N1 P1	822.637	13.696	0.0742679	4.21383e-05	0.336619	0.386978	2.12054e+07	9.56595e+06	2.11078e+07	2.14106e+07	2.12153e+07	2.03504e+07	2.22887e+07	7.31988e+06	1.51897e+07	1.18973e+06	650814	676439	399509	1.57958e+06	3.50812e+06
556POS	TG(16:0/16:0/16:1)+NH4	TG(48:1)+NH4	TG	(16:0/16:0/16:1)	(16:0)	(16:0)	(16:1)		C51 H100 O6 N1	822.755	22.4469	0.188752	0.0227125	0.848845	0.00744454	1.98496e+08	2.00784e+08	1.98008e+08	1.5778e+08	1.29947e+08	1.94978e+08	1.9179e+08	8.49079e+07	5.16384e+08	4.64678e+07	2.56445e+07	4.51085e+07	1.91257e+07	1.2158e+07	9.2303e+07
557POS	PC(39:4)+H	PC(39:4)+H	PC	(39:4)	(39:4)	0	0		C47 H87 O8 N1 P1	824.616	12.9792	0.255153	0.00228127	0.233341	0.00825352	2.79207e+07	2.79216e+07	2.75239e+07	1.58424e+07	8.58728e+06	1.97948e+07	7.60106e+06	8.1381e+06	1.31679e+07	3.62535e+06	2.25304e+06	1.55195e+06	1.46335e+06	2.15452e+06	7.61149e+06
558POS	PC(40:3p)+H	PC(40:3p)+H	PC	(40:3p)	(40:3p)	0	0		C48 H91 O7 N1 P1	824.653	13.8974	0.274574	0.00396653	0.213931	0.0735068	1.43216e+07	1.64255e+07	1.61774e+07	1.2905e+07	2.01875e+07	1.55002e+07	6.84074e+06	6.25389e+06	1.01819e+07	1.58835e+06	2.32148e+06	2.89709e+06	2.74179e+06	2.88582e+06	7.29887e+06
559POS	PC(40:3p)+H	PC(40:3p)+H	PC	(40:3p)	(40:3p)	0	0		C48 H91 O7 N1 P1	824.653	14.2104	0.0271462	1.96753e-06	0.4079	0.241119	1.69779e+07	2.6978e+07	2.66166e+07	2.51465e+07	3.25541e+07	2.62825e+07	2.49707e+07	1.5937e+07	1.92774e+07	397579	271783	124382	398221	300352	2.4213e+06
560POS	TG(16:0/16:0/16:0)+NH4	TG(48:0)+NH4	TG	(16:0/16:0/16:0)	(16:0)	(16:0)	(16:0)		C51 H102 O6 N1	824.77	23.2794	0.440414	0.0492711	0.697358	0.00590142	4.29861e+08	4.25473e+08	4.29843e+08	2.38621e+08	2.06685e+08	3.08671e+08	2.86678e+08	1.34876e+08	6.16468e+08	9.22272e+07	8.63601e+07	1.47148e+08	9.57905e+07	9.22812e+07	2.75414e+08
561POS	TG(16:0/16:0/16:0)+NH4	TG(48:0)+NH4	TG	(16:0/16:0/16:0)	(16:0)	(16:0)	(16:0)		C51 H102 O6 N1	824.77	22.6154	0.135682	0.0250472	0.342445	0.035064	3.08641e+07	3.08392e+07	2.90153e+07	3.27234e+07	1.65527e+07	2.54263e+07	3.71558e+07	8.02005e+06	8.57511e+07	3.88437e+06	2.54131e+06	8.53769e+06	1.8989e+06	1.88048e+06	9.15751e+06
562POS	SM(d43:3)+H	SM(d43:3)+H	SM	(d43:3)	(d43:3)	0	0		C48 H94 O6 N2 P1	825.684	14.0865	0.100405	0.000450071	0.336217	0.0339013	2.43276e+07	2.43529e+07	2.57979e+07	2.25676e+07	2.13053e+07	2.94566e+07	2.45218e+07	6.46826e+06	1.3281e+07	2.56446e+06	1.19124e+06	1.1793e+06	440519	1.95811e+06	4.47401e+06
563POS	SM(d43:2)+H	SM(d43:2)+H	SM	(d43:2)	(d43:2)	0	0		C48 H96 O6 N2 P1	827.7	15.1286	0.189244	0.00357855	0.482912	0.00114862	6.75303e+07	6.75303e+07	6.76647e+07	5.67596e+07	1.04453e+08	6.75884e+07	5.69431e+07	7.85566e+06	6.76718e+07	1.56851e+07	7.94942e+06	7.71384e+06	6.92428e+06	9.06891e+06	2.1027e+07
564POS	SM(d43:2)+H	SM(d43:2)+H	SM	(d43:2)	(d43:2)	0	0		C48 H96 O6 N2 P1	827.7	15.3419	0.659995	0.288022	0.0410757	0.00618278	1.9547e+07	1.93389e+07	1.95478e+07	1.31951e+07	5.04593e+06	1.68901e+07	1.60902e+07	4.21499e+06	4.05882e+06	5.66549e+06	4.94854e+06	3.77108e+06	3.37524e+06	7.12766e+06	1.43785e+07
565POS	SM(d43:2)+H	SM(d43:2)+H	SM	(d43:2)	(d43:2)	0	0		C48 H96 O6 N2 P1	827.7	14.9207	0.540015	0.117495	0.135468	0.00872626	4.50832e+07	4.57739e+07	4.57691e+07	3.65439e+07	1.44286e+07	3.97469e+07	3.66664e+07	1.01779e+07	8.34447e+06	1.65186e+07	7.81958e+06	1.08293e+07	8.1464e+06	1.16536e+07	2.38252e+07
566POS	PC(38:6)+Na	PC(38:6)+Na	PC	(38:6)	(38:6)	0	0		C46 H80 O8 N1 P1 Na1	828.551	11.1873	0.0870092	7.56479e-05	0.293729	0.0187026	2.08815e+07	2.02112e+07	2.08792e+07	1.91019e+07	1.365e+07	1.71904e+07	1.85626e+07	5.86885e+06	1.22389e+07	1.64858e+06	1.59731e+06	1.11825e+06	474210	1.33755e+06	1.3602e+06
567POS	PC(39:2)+H	PC(39:2)+H	PC	(39:2)	(39:2)	0	0		C47 H91 O8 N1 P1	828.648	14.0126	0.175503	0.00738204	0.115396	0.112638	5.19865e+06	5.27411e+06	6.32694e+06	1.92339e+06	2.48247e+06	4.81774e+06	5.16604e+06	712347	2.51275e+06	759012	274518	259245	180542	397633	1.22049e+06
568POS	PE(42:2)+H	PE(42:2)+H	PE	(42:2)	(42:2)	0	0		C47 H91 O8 N1 P1	828.648	16.0437	0.0888173	0.0107927	0.130106	0.0218297	1.23956e+07	1.19206e+07	1.23692e+07	6.19058e+06	3.28774e+06	6.36566e+06	6.50314e+06	240142	1.18576e+06	1.16793e+06	278627	62052.2	154657	143950	304239
569POS	CerG1(d18:1/24:0+O)+H	CerG1(d42:1+O)+H	CerG1	(d18:1/24:0+O)	(d18:1)	(24:0+O)	0		C48 H94 O9 N1	828.692	15.9046	0.061386	0.0642866	0.0809147	0.0143861	5.46828e+06	5.33402e+06	5.47006e+06	1.31022e+06	1.14527e+06	5.51166e+06	1.25142e+06	182532	936692	138422	0	0	107268	55576.1	333329
570POS	SM(d43:1)+H	SM(d43:1)+H	SM	(d43:1)	(d43:1)	0	0		C48 H98 O6 N2 P1	829.716	16.4891	2.31334	0.0594493	0.420545	0.044394	4.5522e+07	4.23088e+07	4.59174e+07	1.57547e+07	1.45903e+07	1.92683e+07	1.80215e+07	6.95836e+06	1.17056e+07	6.11243e+07	9.4758e+06	2.47169e+07	1.62004e+07	3.12485e+07	5.68728e+07
571POS	SM(d43:1)+H	SM(d43:1)+H	SM	(d43:1)	(d43:1)	0	0		C48 H98 O6 N2 P1	829.716	16.2491	1.828	0.169007	0.241864	0.209426	1.3523e+07	1.92938e+07	1.38015e+07	1.29606e+07	4.3718e+06	1.31231e+07	1.06157e+07	4.24231e+06	6.58181e+06	1.33679e+07	7.13873e+06	1.61253e+07	4.90907e+06	1.71761e+07	3.61475e+07
572POS	PC(38:5)+Na	PC(38:5)+Na	PC	(38:5)	(38:5)	0	0		C46 H82 O8 N1 P1 Na1	830.567	11.5521	0.146215	1.03953e-05	0.65421	0.021356	8.72499e+07	8.40616e+07	8.72493e+07	9.19068e+07	6.89429e+07	7.78696e+07	8.75593e+07	4.3319e+07	7.10221e+07	1.45215e+07	4.1094e+06	8.78382e+06	5.75558e+06	6.59766e+06	2.46573e+07
573POS	PE(42:1)+H	PE(42:1)+H	PE	(42:1)	(42:1)	0	0		C47 H93 O8 N1 P1	830.663	17.4312	4.11535	0.000996678	0.233659	0.0157829	9.1907e+06	8.94319e+06	9.19368e+06	1.7385e+06	1.43328e+06	3.56897e+06	2.71283e+06	250418	429693	1.15848e+07	5.98753e+06	6.02639e+06	4.15341e+06	6.81829e+06	7.13325e+06
574POS	PC(40:1e)+H	PC(40:1e)+H	PC	(40:1e)	(40:1e)	0	0		C48 H97 O7 N1 P1	830.7	16.6539	0.834424	0.625537	0.0262598	0.0904185	9.95515e+06	9.90625e+06	1.1571e+07	8.88399e+06	5.5999e+06	5.55398e+06	8.20894e+06	1.79963e+06	1.71637e+06	6.04844e+06	2.19747e+06	2.00536e+06	1.64467e+06	5.4852e+06	9.12251e+06
575POS	SM(d42:1+pO)+H	SM(d42:1+pO)+H	SM	(d42:1+pO)	(d42:1+pO)	0	0		C47 H96 O7 N2 P1	831.695	13.9434	0.257225	0.0216277	0.21938	0.0595772	2.12443e+07	1.92207e+07	2.14421e+07	2.43751e+07	9.62527e+06	2.07904e+07	2.6201e+07	4.51368e+06	5.47498e+06	5.87511e+06	980805	1.52314e+06	3.86823e+06	2.83218e+06	8.323e+06
576POS	PC(40:7)+H	PC(40:7)+H	PC	(40:7)	(40:7)	0	0		C48 H83 O8 N1 P1	832.585	11.2827	0.00216855	7.17871e-05	0.828619	0.0594936	1.03494e+08	1.14939e+08	1.14952e+08	1.57914e+08	1.15491e+08	7.52749e+07	1.22694e+08	5.87147e+07	7.22369e+07	401291	211397	236251	260209	21129.6	175893
577POS	PC(18:0/20:4)+Na	PC(38:4)+Na	PC	(18:0/20:4)	(18:0)	(20:4)	0		C46 H84 O8 N1 P1 Na1	832.583	12.4888	0.707897	0.00994011	0.244899	0.0075968	7.55349e+07	7.65349e+07	7.55384e+07	5.47567e+07	7.27195e+07	6.25747e+07	7.1468e+07	6.00973e+07	7.55844e+07	4.19927e+07	4.7191e+07	4.48967e+07	3.63741e+07	3.96683e+07	7.10543e+07
578POS	PC(40:0e)+H	PC(40:0e)+H	PC	(40:0e)	(40:0e)	0	0		C48 H99 O7 N1 P1	832.715	17.885	14.6867	0.000668938	0.238053	0.0410917	6.17786e+06	6.18026e+06	5.74948e+06	448823	397721	302975	1.41426e+06	115609	148543	8.1732e+06	4.12924e+06	4.95066e+06	3.3634e+06	9.77266e+06	1.11439e+07
579POS	SM(d42:3)+Na	SM(d42:3)+Na	SM	(d42:3)	(d42:3)	0	0		C47 H91 O6 N2 P1 Na1	833.651	13.788	0.0462268	0.00202386	0.566163	0.0149547	8.9525e+07	8.72416e+07	8.95568e+07	7.40705e+07	8.54801e+07	9.17876e+07	7.6097e+07	5.4515e+06	3.19035e+07	2.99153e+06	1.20614e+06	1.27955e+06	1.18566e+06	5.49356e+06	4.70666e+06
580POS	SM(d44:6)+H	SM(d44:6)+H	SM	(d44:6)	(d44:6)	0	0		C49 H90 O6 N2 P1	833.653	13.5446	0.121093	0.00865987	0.761945	0.0630281	1.50427e+08	1.49982e+08	1.34387e+08	8.41433e+07	1.89833e+08	2.47117e+08	9.42907e+07	6.40307e+07	4.66126e+07	1.2286e+07	6.23152e+06	1.42634e+07	4.29199e+06	1.7254e+07	3.35902e+07
581POS	SM(d42:0+pO)+H	SM(d42:0+pO)+H	SM	(d42:0+pO)	(d42:0+pO)	0	0		C47 H98 O7 N2 P1	833.711	15.1784	2.72324	0.00518755	0.17474	0.0311709	5.00587e+06	4.73971e+06	5.00444e+06	2.5029e+06	1.85854e+06	2.43658e+06	1.15051e+06	289459	1.39227e+06	5.73518e+06	3.2479e+06	3.5038e+06	2.82283e+06	3.73486e+06	7.18093e+06
582POS	PC(38:3)+Na	PC(38:3)+Na	PC	(38:3)	(38:3)	0	0		C46 H86 O8 N1 P1 Na1	834.598	12.913	1.0888	0.765167	0.342679	0.0454313	8.86372e+07	9.59093e+07	9.60838e+07	4.91772e+07	4.71304e+07	5.94665e+07	6.2004e+07	1.3321e+07	3.4294e+07	4.42818e+07	4.31609e+07	3.29813e+07	2.82794e+07	4.14439e+07	9.88117e+07
583POS	PC(40:6)+H	PC(40:6)+H	PC	(40:6)	(40:6)	0	0		C48 H85 O8 N1 P1	834.601	11.5977	0.141325	0.00011515	1.03595	0.00983156	2.47525e+08	2.47754e+08	2.51876e+08	2.51782e+08	1.93875e+08	2.1129e+08	2.41595e+08	9.60879e+07	1.3496e+08	1.5709e+07	2.99519e+07	2.62297e+07	7.82135e+06	1.32518e+07	6.66757e+07
584POS	PC(40:6)+H	PC(40:6)+H	PC	(40:6)	(40:6)	0	0		C48 H85 O8 N1 P1	834.601	12.2005	0.0405773	5.14871e-05	1.72933	0.0220091	7.23285e+08	7.51657e+08	7.51495e+08	5.63276e+08	5.08431e+08	5.60545e+08	5.86611e+08	1.69709e+08	3.83257e+08	1.02596e+07	1.60796e+07	1.83288e+07	1.26906e+07	1.26957e+07	4.24189e+07
585POS	TG(15:0/16:1/18:1)+NH4	TG(49:2)+NH4	TG	(15:0/16:1/18:1)	(15:0)	(16:1)	(18:1)		C52 H100 O6 N1	834.755	21.9752	0.833161	0.584206	0.0720242	0.0595407	1.53871e+07	1.53367e+07	1.38309e+07	2.07532e+07	1.05624e+07	1.37397e+07	1.32896e+07	7.30326e+06	2.48092e+07	1.78749e+07	9.56115e+06	7.22136e+06	7.85388e+06	4.95929e+06	2.78949e+07
586POS	SM(d42:2)+Na	SM(d42:2)+Na	SM	(d42:2)	(d42:2)	0	0		C47 H93 O6 N2 P1 Na1	835.666	14.5355	0.124782	0.000396064	2.27229	0.0172238	1.18733e+09	1.18645e+09	1.15184e+09	1.25697e+09	1.03051e+09	1.31839e+09	9.97576e+08	2.837e+08	7.75691e+08	1.42512e+08	6.40399e+07	5.71602e+07	4.19531e+07	1.13907e+08	2.87051e+08
587POS	PS(38:3)+Na	PS(38:3)+Na	PS	(38:3)	(38:3)	0	0		C44 H80 O10 N1 P1 Na1	836.541	12.0308	0.208185	8.26832e-05	0.287473	0.153255	2.04396e+07	2.04787e+07	1.54699e+07	1.5214e+07	2.35443e+07	1.19595e+07	2.39898e+07	1.26008e+07	1.76444e+07	4.18854e+06	2.55126e+06	3.58497e+06	2.74222e+06	3.9693e+06	4.81329e+06
588POS	PS(18:0/22:6)+H	PS(40:6)+H	PS	(18:0/22:6)	(18:0)	(22:6)	0		C46 H79 O10 N1 P1	836.544	11.3428	0.00165971	0.000465945	0.55378	0.110542	3.71436e+07	3.04624e+07	3.71529e+07	3.5985e+07	5.18613e+07	8.58359e+07	4.74744e+07	2.3743e+07	3.12257e+07	0	84807.5	90234.8	212594	70652.9	0
589POS	PC(20:1/18:1)+Na	PC(38:2)+Na	PC	(20:1/18:1)	(20:1)	(18:1)	0		C46 H88 O8 N1 P1 Na1	836.614	13.4801	0.323586	0.00188957	0.412439	0.0106532	6.88642e+07	7.01552e+07	7.01463e+07	7.1571e+07	5.86415e+07	5.27383e+07	5.70847e+07	1.87377e+07	3.72719e+07	1.86323e+07	1.25666e+07	1.12978e+07	1.20198e+07	1.43565e+07	2.69232e+07
590POS	PC(40:5)+H	PC(40:5)+H	PC	(40:5)	(40:5)	0	0		C48 H87 O8 N1 P1	836.616	12.8756	0.0864816	7.06613e-06	0.603481	0.00959669	8.29999e+07	8.22289e+07	8.3822e+07	7.5118e+07	6.11374e+07	6.24398e+07	6.23309e+07	3.17566e+07	5.0578e+07	6.21419e+06	4.00751e+06	2.69123e+06	2.51134e+06	2.87154e+06	1.13986e+07
591POS	PC(40:5)+H	PC(40:5)+H	PC	(40:5)	(40:5)	0	0		C48 H87 O8 N1 P1	836.616	12.5011	0.385007	0.00149686	1.6471	0.0468449	9.03165e+08	9.81501e+08	9.79739e+08	9.27076e+08	9.64105e+08	9.22923e+08	8.88564e+08	3.87541e+08	6.36183e+08	3.42243e+08	2.40977e+08	2.31549e+08	1.72117e+08	2.42281e+08	5.90529e+08
592POS	TG(15:0/16:0/18:1)+NH4	TG(49:1)+NH4	TG	(15:0/16:0/18:1)	(15:0)	(16:0)	(18:1)		C52 H102 O6 N1	836.77	22.8696	0.783466	0.556159	0.108026	0.050362	5.43203e+07	5.91569e+07	5.42411e+07	2.31382e+07	2.07038e+07	2.86785e+07	5.29086e+07	2.07529e+07	9.41412e+07	4.07386e+07	3.03588e+07	1.90942e+07	2.02101e+07	1.2919e+07	6.49644e+07
593POS	PI(34:1)+H	PI(34:1)+H	PI	(34:1)	(34:1)	0	0		C43 H82 O13 N0 P1	837.549	11.3123	0.212763	0.00148317	0.520424	0.0133424	8.00445e+07	7.82702e+07	8.01642e+07	7.33022e+07	7.78161e+07	8.96327e+07	5.9163e+07	2.66721e+07	3.12168e+07	1.08692e+07	7.3275e+06	9.47302e+06	7.98188e+06	1.62427e+07	2.42329e+07
594POS	SM(d44:4)+H	SM(d44:4)+H	SM	(d44:4)	(d44:4)	0	0		C49 H94 O6 N2 P1	837.684	14.964	0.070711	0.000651554	0.376842	0.0100442	3.18249e+07	3.12746e+07	3.18252e+07	3.10097e+07	3.28337e+07	3.61171e+07	2.66389e+07	6.42188e+06	1.53839e+07	2.71061e+06	607263	1.58374e+06	409269	1.63081e+06	3.55219e+06
595POS	PS(18:0/22:5)+H	PS(40:5)+H	PS	(18:0/22:5)	(18:0)	(22:5)	0		C46 H81 O10 N1 P1	838.559	11.6241	0.1324	0.000253824	1.1979	0.00465257	2.5529e+08	2.56465e+08	2.57676e+08	2.57318e+08	3.20898e+08	3.98826e+08	2.76144e+08	1.24413e+08	1.75528e+08	4.85835e+07	2.57357e+07	1.43169e+07	3.03646e+07	4.50693e+07	4.1564e+07
596POS	PC(40:4)+H	PC(40:4)+H	PC	(40:4)	(40:4)	0	0		C48 H89 O8 N1 P1	838.632	13.414	0.155261	0.000193618	0.378356	0.171163	7.71764e+07	7.69136e+07	5.62593e+07	2.60034e+07	2.76464e+07	3.02136e+07	4.61098e+07	2.37199e+07	1.68071e+07	3.10161e+06	2.47317e+06	2.89598e+06	1.80274e+06	1.0038e+07	6.16051e+06
597POS	PC(40:4)+H	PC(40:4)+H	PC	(40:4)	(40:4)	0	0		C48 H89 O8 N1 P1	838.632	13.1936	0.772421	0.289312	0.234736	0.00433616	2.921e+08	2.89938e+08	2.92152e+08	1.57117e+08	1.61048e+08	1.81806e+08	1.64213e+08	5.89079e+07	1.20791e+08	1.1783e+08	9.8642e+07	7.76843e+07	6.2282e+07	8.36951e+07	2.117e+08
598POS	PC(40:4)+H	PC(40:4)+H	PC	(40:4)	(40:4)	0	0		C48 H89 O8 N1 P1	838.632	12.68	0.134358	0.0107078	0.357816	0.0440098	6.81505e+07	6.30784e+07	6.81378e+07	5.11873e+07	1.54688e+07	5.13418e+07	2.00557e+07	1.67164e+07	1.09082e+07	4.06406e+06	2.72888e+06	2.86052e+06	2.07122e+06	2.09554e+06	8.43997e+06
599POS	TG(16:0/16:0/17:0)+NH4	TG(49:0)+NH4	TG	(16:0/16:0/17:0)	(16:0)	(16:0)	(17:0)		C52 H104 O6 N1	838.786	23.7186	1.72187	0.240714	0.400155	0.00578598	1.24673e+08	1.24654e+08	1.25917e+08	2.21967e+07	1.42699e+07	2.74603e+07	2.74978e+07	1.03167e+07	4.01501e+07	2.45357e+07	3.25917e+07	4.50854e+07	1.7574e+07	2.20223e+07	1.02509e+08
600POS	TG(18:0/15:0/16:0)+NH4	TG(49:0)+NH4	TG	(18:0/15:0/16:0)	(18:0)	(15:0)	(16:0)		C52 H104 O6 N1	838.786	22.991	0.59264	0.195579	0.0676819	0.169501	8.48897e+06	6.27949e+06	6.55232e+06	7.81e+06	3.34545e+06	4.60441e+06	5.3052e+06	4.58904e+06	1.17605e+07	1.00333e+07	2.38073e+06	2.56012e+06	1.68625e+06	1.33416e+06	4.17883e+06
601POS	TG(16:0e/16:0/18:0)+NH4	TG(50:0e)+NH4	TG	(16:0e/16:0/18:0)	(16:0e)	(16:0)	(18:0)		C53 H108 O5 N1	838.822	24.798	3.64719	0.265177	0.0833095	0.101698	2.19756e+06	2.63324e+06	2.63902e+06	1.38874e+06	446335	495494	384126	318994	725504	1.59943e+06	806888	1.05524e+06	175530	872681	9.20069e+06
602POS	SM(d44:3)+H	SM(d44:3)+H	SM	(d44:3)	(d44:3)	0	0		C49 H96 O6 N2 P1	839.7	14.789	0.0500363	0.0168654	0.156169	0.0732883	6.32876e+06	6.27438e+06	7.13544e+06	2.9288e+06	9.38225e+06	4.98888e+06	1.06439e+07	1.34431e+06	1.04362e+06	380509	187539	354997	107259	250471	236915
603POS	SM(d44:3)+H	SM(d44:3)+H	SM	(d44:3)	(d44:3)	0	0		C49 H96 O6 N2 P1	839.7	14.6354	0.0788308	0.000130677	0.492378	0.0199421	5.0559e+07	5.08403e+07	5.24542e+07	5.02988e+07	5.00945e+07	4.86101e+07	5.16516e+07	1.14798e+07	3.83233e+07	1.8362e+06	2.64485e+06	2.66424e+06	2.23414e+06	4.242e+06	6.12238e+06
604POS	PS(18:0/22:4)+H	PS(40:4)+H	PS	(18:0/22:4)	(18:0)	(22:4)	0		C46 H83 O10 N1 P1	840.575	12.3242	0.0643601	0.000879947	0.587836	0.0145803	6.45139e+07	6.61814e+07	6.61605e+07	7.26945e+07	6.12507e+07	1.02585e+08	6.17028e+07	2.77061e+07	2.65696e+07	7.17498e+06	3.09031e+06	1.27797e+06	1.56056e+06	4.87219e+06	4.71151e+06
605POS	PC(40:3)+H	PC(40:3)+H	PC	(40:3)	(40:3)	0	0		C48 H91 O8 N1 P1	840.648	14.017	0.271051	0.000210449	0.248863	0.0201934	2.35548e+07	2.3565e+07	2.27454e+07	1.65936e+07	1.65947e+07	1.62841e+07	1.59794e+07	6.84169e+06	1.34356e+07	4.88072e+06	3.92572e+06	1.19313e+06	1.10305e+06	4.93969e+06	7.1946e+06
606POS	PC(40:3)+H	PC(40:3)+H	PC	(40:3)	(40:3)	0	0		C48 H91 O8 N1 P1	840.648	13.688	0.317799	0.00413565	0.261354	0.0380369	2.98756e+07	2.99161e+07	3.19093e+07	3.22785e+07	2.76295e+07	2.39246e+07	1.8736e+07	7.47589e+06	1.71629e+07	1.07849e+07	6.11064e+06	2.47564e+06	1.94053e+06	8.26394e+06	1.08507e+07
607POS	SM(d44:2)+H	SM(d44:2)+H	SM	(d44:2)	(d44:2)	0	0		C49 H98 O6 N2 P1	841.716	15.7467	0.370916	0.00966456	0.40741	0.00910037	6.81004e+07	6.9334e+07	6.89015e+07	6.4362e+07	6.33901e+07	7.25156e+07	6.04728e+07	1.68381e+07	3.94524e+07	2.24582e+07	1.22432e+07	1.15015e+07	7.25334e+06	1.62158e+07	4.79198e+07
608POS	PC(40:2)+H	PC(40:2)+H	PC	(40:2)	(40:2)	0	0		C48 H93 O8 N1 P1	842.663	14.5432	0.334754	0.00791069	0.39736	0.0142325	1.00409e+08	1.02903e+08	1.00404e+08	8.38546e+07	7.01966e+07	6.98427e+07	6.6979e+07	1.4748e+07	3.30638e+07	2.14166e+07	1.25606e+07	1.33063e+07	1.02228e+07	2.38047e+07	3.2065e+07
609POS	SM(d44:1)+H	SM(d44:1)+H	SM	(d44:1)	(d44:1)	0	0		C49 H100 O6 N2 P1	843.731	17.132	2.21327	0.0560193	0.294203	0.0350093	1.93915e+07	2.06115e+07	2.06223e+07	8.99028e+06	8.79362e+06	9.73795e+06	9.24038e+06	1.04001e+06	3.27142e+06	1.77201e+07	1.19273e+07	9.23605e+06	7.75818e+06	1.29113e+07	3.13543e+07
610POS	PS(40:2)+H	PS(40:2)+H	PS	(40:2)	(40:2)	0	0		C46 H87 O10 N1 P1	844.606	13.5044	0.180159	0.000826976	0.448263	0.037912	7.88245e+07	7.30653e+07	7.59837e+07	4.68571e+07	5.58481e+07	5.76829e+07	5.49762e+07	1.28063e+07	2.89567e+07	1.01006e+07	5.22605e+06	5.89957e+06	9.00373e+06	6.73673e+06	9.35703e+06
611POS	PC(40:1)+H	PC(40:1)+H	PC	(40:1)	(40:1)	0	0		C48 H95 O8 N1 P1	844.679	15.6955	2.70136	0.0877719	0.348739	0.019268	2.89721e+07	2.99607e+07	2.99613e+07	9.56706e+06	1.16804e+07	1.57047e+07	1.05714e+07	1.09989e+06	2.24892e+06	3.57961e+07	1.20321e+07	1.46557e+07	1.41308e+07	7.59349e+06	5.32162e+07
612POS	PS(40:1)+H	PS(40:1)+H	PS	(40:1)	(40:1)	0	0		C46 H89 O10 N1 P1	846.622	14.5781	1.54617	0.128694	0.311385	0.0145735	3.89548e+07	3.89515e+07	3.79781e+07	1.66716e+07	1.39826e+07	2.85957e+07	1.38605e+07	1.89621e+06	4.29641e+06	2.0595e+07	1.33354e+07	1.71217e+07	2.07547e+07	2.44289e+07	2.638e+07
613POS	PC(40:0)+H	PC(40:0)+H	PC	(40:0)	(40:0)	0	0		C48 H97 O8 N1 P1	846.695	16.9971	10.3537	0.00126347	0.275353	0.0245101	7.21486e+06	7.22111e+06	7.52876e+06	1.02354e+06	965894	1.39586e+06	1.34143e+06	152866	606211	1.34114e+07	3.33309e+06	7.69821e+06	5.17645e+06	1.26632e+07	1.4516e+07
614POS	TG(16:1/16:1/18:1)+NH4	TG(50:3)+NH4	TG	(16:1/16:1/18:1)	(16:1)	(16:1)	(18:1)		C53 H100 O6 N1	846.755	21.5502	0.404718	0.0543837	0.208539	0.0126374	2.73747e+07	2.787e+07	2.72007e+07	2.09175e+07	1.5909e+07	5.26761e+07	2.10934e+07	8.96895e+06	5.01754e+07	1.49613e+07	7.87415e+06	1.18247e+07	6.17484e+06	1.06927e+07	1.71693e+07
615POS	TG(16:0/16:1/18:2)+NH4	TG(50:3)+NH4	TG	(16:0/16:1/18:2)	(16:0)	(16:1)	(18:2)		C53 H100 O6 N1	846.755	22.086	0.521094	0.119233	0.0399749	0.027571	2.8507e+06	2.98427e+06	2.84201e+06	2.6239e+06	3.282e+06	1.06267e+06	4.36288e+06	1.13742e+06	4.82888e+06	2.00338e+06	2.29017e+06	3.24403e+06	382348	272842	820994
616POS	TG(16:0/16:1/18:2)+NH4	TG(50:3)+NH4	TG	(16:0/16:1/18:2)	(16:0)	(16:1)	(18:2)		C53 H100 O6 N1	846.755	21.756	0.478957	0.079845	0.167814	0.0579575	1.26403e+07	1.25471e+07	1.38991e+07	1.43347e+07	1.14489e+07	1.14661e+07	1.31542e+07	8.64619e+06	2.98277e+07	6.80987e+06	5.94063e+06	3.30514e+06	5.70026e+06	1.98873e+06	1.8824e+07
617POS	PC(42:6e)+H	PC(42:6e)+H	PC	(42:6e)	(42:6e)	0	0		C50 H91 O7 N1 P1	848.653	13.8715	0.0014142	0.000262982	0.30397	0.0785837	1.29589e+07	1.12608e+07	1.29338e+07	1.49981e+07	1.47991e+07	1.46893e+07	2.37476e+07	5.07551e+06	1.01483e+07	0	0	20820.1	22147.6	0	75058.1
618POS	TG(16:0/16:1/18:1)+NH4	TG(50:2)+NH4	TG	(16:0/16:1/18:1)	(16:0)	(16:1)	(18:1)		C53 H102 O6 N1	848.77	22.4001	0.315661	0.0205561	0.753737	0.00565708	2.14023e+08	2.14022e+08	2.16126e+08	1.74094e+08	1.40152e+08	2.31277e+08	2.06017e+08	9.768e+07	4.59796e+08	8.76213e+07	4.90763e+07	5.78336e+07	4.24023e+07	3.80781e+07	1.38194e+08
619POS	PC(42:4p)+H	PC(42:4p)+H	PC	(42:4p)	(42:4p)	0	0		C50 H93 O7 N1 P1	850.668	14.2096	0.0124956	6.691e-06	0.308866	0.0321219	1.61605e+07	1.70819e+07	1.61706e+07	1.57479e+07	1.50335e+07	1.54283e+07	1.72861e+07	6.84547e+06	1.13273e+07	123066	148971	121941	63998.9	81190.4	481332
620POS	TG(16:0/16:0/18:1)+NH4	TG(50:1)+NH4	TG	(16:0/16:0/18:1)	(16:0)	(16:0)	(18:1)		C53 H104 O6 N1	850.786	23.285	0.342212	0.0102909	0.87866	0.00833017	5.56638e+08	5.56894e+08	5.64835e+08	2.17558e+08	3.24322e+08	3.00372e+08	4.68476e+08	1.17222e+08	5.70929e+08	1.37232e+08	5.44667e+07	9.93329e+07	1.15257e+08	9.73917e+07	1.8036e+08
621POS	PC(42:3p)+H	PC(42:3p)+H	PC	(42:3p)	(42:3p)	0	0		C50 H95 O7 N1 P1	852.684	15.4331	0.0457774	1.00983e-05	0.254767	0.00371014	1.14695e+07	1.14345e+07	1.15192e+07	1.14496e+07	1.0996e+07	1.20134e+07	1.05981e+07	5.37314e+06	7.1689e+06	82680.6	25380.8	49615.4	21994.5	960276	1.49679e+06
622POS	TG(18:0/16:0/16:0)+NH4	TG(50:0)+NH4	TG	(18:0/16:0/16:0)	(18:0)	(16:0)	(16:0)		C53 H106 O6 N1	852.801	23.9391	2.58922	0.0391508	1.59551	0.00190837	1.23609e+09	1.23838e+09	1.24082e+09	1.35932e+08	1.0653e+08	2.16831e+08	2.11668e+08	9.60421e+07	3.43973e+08	2.98301e+08	3.06915e+08	7.32986e+08	3.18814e+08	2.69451e+08	9.50097e+08
623POS	PC(40:7)+Na	PC(40:7)+Na	PC	(40:7)	(40:7)	0	0		C48 H82 O8 N1 P1 Na1	854.567	11.2827	0.926181	0.748203	0.181732	0.0467757	4.64932e+07	5.03834e+07	4.65283e+07	4.0829e+07	3.04693e+07	3.43254e+07	3.86635e+07	1.29171e+07	2.03296e+07	2.26033e+07	1.82331e+07	2.14109e+07	1.93085e+07	3.38129e+07	4.90598e+07
624POS	PC(40:6)+Na	PC(40:6)+Na	PC	(40:6)	(40:6)	0	0		C48 H84 O8 N1 P1 Na1	856.583	12.2005	0.0320939	0.000120358	0.454254	0.0845496	4.31581e+07	3.70542e+07	4.29724e+07	2.81056e+07	4.19294e+07	4.05527e+07	4.21893e+07	1.18737e+07	2.42815e+07	1.18999e+06	416547	766458	399195	978614	2.31278e+06
625POS	PC(40:5)+Na	PC(40:5)+Na	PC	(40:5)	(40:5)	0	0		C48 H86 O8 N1 P1 Na1	858.598	12.5011	0.532027	0.00212172	0.237421	0.0142928	2.9364e+07	2.86366e+07	2.93507e+07	2.78159e+07	3.09131e+07	2.94759e+07	3.16273e+07	2.14394e+07	3.4697e+07	1.81043e+07	1.64492e+07	1.12726e+07	8.1341e+06	1.21922e+07	2.74677e+07
626POS	PC(40:4)+Na	PC(40:4)+Na	PC	(40:4)	(40:4)	0	0		C48 H88 O8 N1 P1 Na1	860.614	13.1936	0.792816	0.541088	0.0225851	0.0422768	2.03383e+07	2.18996e+07	2.19084e+07	1.02344e+07	6.01151e+06	1.73778e+07	1.25708e+07	4.45603e+06	6.67065e+06	1.14977e+07	7.22474e+06	2.23522e+06	4.26658e+06	2.75872e+06	1.74622e+07
627POS	TG(15:0/18:1/18:2)+NH4	TG(51:3)+NH4	TG	(15:0/18:1/18:2)	(15:0)	(18:1)	(18:2)		C54 H102 O6 N1	860.77	22.1139	0.852037	0.660502	0.0316239	0.0356475	6.21469e+06	6.61682e+06	6.2349e+06	1.74475e+06	2.7517e+06	4.53944e+06	3.73999e+06	2.65997e+06	7.77317e+06	3.47821e+06	2.39234e+06	6.73317e+06	651806	1.61862e+06	4.9008e+06
628POS	CerG2(d18:1/16:0)+H	CerG2(d34:1)+H	CerG2	(d18:1/16:0)	(d18:1)	(16:0)	0		C46 H88 O13 N1	862.625	11.319	1.53085	0.293376	0.354814	0.00697182	8.7439e+07	8.74397e+07	8.84995e+07	3.56592e+07	3.58696e+07	4.6752e+07	4.03535e+07	1.95698e+07	1.96915e+07	6.21186e+07	2.91815e+07	1.88118e+07	1.55403e+07	6.48255e+07	1.12471e+08
629POS	TG(15:0/18:1/18:1)+NH4	TG(51:2)+NH4	TG	(15:0/18:1/18:1)	(15:0)	(18:1)	(18:1)		C54 H104 O6 N1	862.786	22.8832	0.692808	0.324002	0.119835	0.010358	5.83259e+07	5.93837e+07	5.8336e+07	2.93154e+07	2.75526e+07	4.22036e+07	3.84144e+07	1.84401e+07	7.68203e+07	3.91794e+07	1.88398e+07	2.08662e+07	1.30594e+07	9.09336e+06	6.02105e+07
630POS	PI(36:2)+H	PI(36:2)+H	PI	(18:1/18:1)	(18:1)	(18:1)	0		C45 H84 O13 N0 P1	863.564	11.5693	2.52193	0.00767798	0.332567	0.0396481	1.17622e+07	1.17477e+07	1.09659e+07	1.34971e+07	1.12563e+07	3.54361e+06	4.24315e+06	3.59983e+06	4.52364e+06	1.60856e+07	1.2487e+07	1.43702e+07	1.18732e+07	1.92477e+07	2.84873e+07
631POS	CerG2(d18:0/16:0)+H	CerG2(d34:0)+H	CerG2	(d18:0/16:0)	(d18:0)	(16:0)	0		C46 H90 O13 N1	864.641	11.6971	0.787056	0.465006	0.0135384	0.181886	1.5078e+07	1.07878e+07	1.51017e+07	5.68298e+06	4.46148e+06	9.52704e+06	1.17771e+07	3.62699e+06	3.55093e+06	5.51214e+06	2.82474e+06	4.03452e+06	3.00139e+06	4.6501e+06	1.03784e+07
632POS	PC(42:5)+H	PC(42:5)+H	PC	(42:5)	(42:5)	0	0		C50 H91 O8 N1 P1	864.648	13.5096	0.0109701	7.53271e-05	0.31047	0.0104428	1.72497e+07	1.72534e+07	1.75655e+07	1.69649e+07	1.87285e+07	1.82431e+07	1.69845e+07	7.1735e+06	7.62781e+06	102882	187567	0	300903	45649.8	303380
633POS	TG(16:0/17:0/18:1)+NH4	TG(51:1)+NH4	TG	(16:0/17:0/18:1)	(16:0)	(17:0)	(18:1)		C54 H106 O6 N1	864.801	23.5808	1.32154	0.435324	0.347087	0.00385839	8.2322e+07	8.17718e+07	8.23195e+07	3.48056e+07	2.8689e+07	3.2959e+07	3.09074e+07	1.85698e+07	6.28328e+07	2.50603e+07	3.0972e+07	6.38516e+07	3.261e+07	2.34544e+07	9.994e+07
634POS	PI(36:1)+H	PI(36:1)+H	PI	(36:1)	(36:1)	0	0		C45 H86 O13 N0 P1	865.58	12.2502	0.360437	0.0242594	0.32098	0.00105626	5.72309e+07	5.73357e+07	5.73358e+07	5.2166e+07	3.1165e+07	4.28935e+07	4.44469e+07	1.38911e+07	2.1685e+07	5.49767e+06	3.77169e+06	4.97476e+06	4.35316e+06	1.64555e+07	3.92865e+07
635POS	TG(18:0/15:0/18:0)+NH4	TG(51:0)+NH4	TG	(18:0/15:0/18:0)	(18:0)	(15:0)	(18:0)		C54 H108 O6 N1	866.817	24.1434	7.59819	0.00333471	0.713676	0.0452865	1.45642e+08	1.46309e+08	1.57719e+08	5.03859e+06	6.12124e+06	9.76044e+06	9.34895e+06	4.182e+06	1.76888e+07	5.36575e+07	5.41341e+07	9.15752e+07	2.88977e+07	4.12747e+07	1.26631e+08
636POS	PC(42:2)+H	PC(42:2)+H	PC	(42:2)	(42:2)	0	0		C50 H97 O8 N1 P1	870.695	15.7103	0.42269	0.0688733	0.136672	0.013298	2.79181e+07	2.72777e+07	2.72922e+07	2.45545e+07	2.00076e+07	2.53594e+07	1.61362e+07	1.26468e+06	7.54719e+06	4.50426e+06	5.1609e+06	2.67376e+06	2.28598e+06	9.5124e+06	1.59631e+07
637POS	TG(16:0/18:2/18:3)+NH4	TG(52:5)+NH4	TG	(16:0/18:2/18:3)	(16:0)	(18:2)	(18:3)		C55 H100 O6 N1	870.755	20.762	0.213641	0.266477	0.11086	0.0818071	1.87441e+06	2.1705e+06	2.16483e+06	527174	1.18428e+06	2.4512e+07	2.34189e+06	2.9168e+06	2.76671e+06	1.787e+06	252828	1.56001e+06	174839	250311	3.29195e+06
638POS	PC(42:1)+H	PC(42:1)+H	PC	(42:1)	(42:1)	0	0		C50 H99 O8 N1 P1	872.71	17.0587	7.00576	0.00080317	0.462977	0.0376823	2.34791e+07	2.19803e+07	2.20428e+07	5.72509e+06	1.54501e+06	6.05618e+06	5.62092e+06	141361	3.44812e+06	3.07131e+07	1.61324e+07	1.97488e+07	1.50853e+07	3.173e+07	4.44768e+07
639POS	TG(16:0/18:1/18:3)+NH4	TG(52:4)+NH4	TG	(16:0/18:1/18:3)	(16:0)	(18:1)	(18:3)		C55 H102 O6 N1	872.77	21.6886	0.483026	0.15499	0.163853	0.0215122	2.47651e+07	2.38524e+07	2.47625e+07	1.47667e+07	1.42712e+07	7.63961e+07	1.908e+07	1.96262e+07	3.34429e+07	1.99177e+07	1.04083e+07	1.87642e+07	1.05851e+07	1.0341e+07	1.5761e+07
640POS	TG(16:0/16:0/20:4)+NH4	TG(52:4)+NH4	TG	(16:0/16:0/20:4)	(16:0)	(16:0)	(20:4)		C55 H102 O6 N1	872.77	22.2854	0.193418	0.008015	0.152809	0.00631712	6.33061e+06	6.26179e+06	6.2619e+06	4.99574e+06	4.02884e+06	6.44644e+06	5.88668e+06	2.26746e+06	1.18403e+07	721631	398134	373458	273823	1.22272e+06	3.86991e+06
641POS	TG(16:0/18:1/18:3)+NH4	TG(52:4)+NH4	TG	(16:0/18:1/18:3)	(16:0)	(18:1)	(18:3)		C55 H102 O6 N1	872.77	21.9632	0.564246	0.335827	0.0805179	0.159217	6.1046e+06	8.1898e+06	8.14387e+06	4.75955e+06	6.6733e+06	5.49939e+06	2.72374e+06	1.22684e+06	1.30034e+07	1.73421e+06	1.25957e+06	2.00222e+06	940263	1.1967e+06	1.19872e+07
642POS	PS(42:1)+H	PS(42:1)+H	PS	(42:1)	(42:1)	0	0		C48 H93 O10 N1 P1	874.653	15.7531	31.5267	0.002675	0.453589	0.108921	1.28196e+07	1.05205e+07	1.27606e+07	1.35073e+06	432642	1.44169e+06	1.63562e+06	27057.2	50290	3.62925e+07	6.54232e+06	1.23221e+07	1.87623e+07	3.66155e+07	4.51451e+07
643POS	PC(42:0)+H	PC(42:0)+H	PC	(42:0)	(42:0)	0	0		C50 H101 O8 N1 P1	874.726	18.2836	6.48057	0.000447044	0.198884	0.00293459	4.28134e+06	4.28136e+06	4.30315e+06	780431	375516	659838	1.25576e+06	84330.7	1.41154e+06	6.79515e+06	3.1686e+06	3.90688e+06	2.62288e+06	6.12163e+06	6.98424e+06
644POS	TG(16:0/18:1/18:2)+NH4	TG(52:3)+NH4	TG	(16:0/18:1/18:2)	(16:0)	(18:1)	(18:2)		C55 H104 O6 N1	874.786	22.5665	0.463617	0.0867234	0.348202	0.0259043	1.1029e+08	1.1033e+08	1.05434e+08	7.58174e+07	5.83136e+07	1.68038e+08	6.01091e+07	3.68781e+07	1.88055e+08	5.99969e+07	2.65056e+07	4.75693e+07	2.88617e+07	2.59802e+07	8.33279e+07
645POS	TG(16:0/18:1/18:1)+NH4	TG(52:2)+NH4	TG	(16:0/18:1/18:1)	(16:0)	(18:1)	(18:1)		C55 H106 O6 N1	876.801	23.2835	0.378422	0.0504551	0.994519	0.0208186	5.75647e+08	5.5503e+08	5.75424e+08	4.07656e+08	3.39851e+08	6.11055e+08	3.84501e+08	1.51664e+08	1.02611e+09	1.90249e+08	1.13741e+08	1.53363e+08	6.94035e+07	1.19283e+08	4.59268e+08
646POS	TG(18:0/16:0/18:1)+NH4	TG(52:1)+NH4	TG	(18:0/16:0/18:1)	(18:0)	(16:0)	(18:1)		C55 H108 O6 N1	878.817	23.9771	1.91836	0.223441	1.2844	0.0157106	1.16776e+09	1.16788e+09	1.19989e+09	1.84169e+08	1.56919e+08	2.04121e+08	2.10477e+08	9.79059e+07	5.77035e+08	1.62239e+08	2.79179e+08	6.6032e+08	3.81402e+08	1.39727e+08	1.12158e+09
647POS	PI(18:1/18:1)+NH4	PI(36:2)+NH4	PI	(18:1/18:1)	(18:1)	(18:1)	0		C45 H87 O13 N1 P1	880.591	11.5693	1.65248	0.185298	0.400014	0.0211372	4.23803e+07	4.39424e+07	4.23638e+07	2.98053e+07	4.59946e+07	2.28819e+07	2.06107e+07	1.50833e+07	6.92352e+06	1.7106e+07	2.83369e+07	3.72225e+07	2.14738e+07	5.09287e+07	7.84258e+07
648POS	Co(Q10)+NH4	Co(Q10)+NH4	Co	(Q10)	(Q10)	0	0		C59 H94 O4 N1	880.718	19.9707	0.745694	0.35393	0.0320004	0.0314018	1.37902e+07	1.37839e+07	1.45507e+07	1.25421e+07	6.71504e+06	1.02012e+07	6.47235e+06	2.27529e+06	5.33407e+06	1.02805e+07	6.72356e+06	3.56254e+06	5.08383e+06	1.80958e+06	5.00756e+06
649POS	TG(18:0/16:0/18:0)+NH4	TG(52:0)+NH4	TG	(18:0/16:0/18:0)	(18:0)	(16:0)	(18:0)		C55 H110 O6 N1	880.833	24.5192	20.8991	0.00290527	3.16115	0.00488749	3.05771e+09	3.03181e+09	3.05754e+09	5.21686e+07	4.63735e+07	6.19644e+07	5.91986e+07	2.77996e+07	1.06387e+08	7.02596e+08	7.26542e+08	1.84117e+09	1.11373e+09	6.0421e+08	2.40777e+09
650POS	PI(36:1)+NH4	PI(36:1)+NH4	PI	(36:1)	(36:1)	0	0		C45 H89 O13 N1 P1	882.607	12.2502	0.613469	0.239691	0.0899024	0.106234	6.70609e+07	5.60075e+07	5.6133e+07	4.45191e+07	3.53268e+07	3.64082e+07	6.56305e+07	1.26997e+07	8.51608e+06	2.16497e+07	1.49793e+07	1.5617e+07	1.69672e+07	6.56024e+06	4.88225e+07
651POS	PI(18:0/20:4)+H	PI(38:4)+H	PI	(18:0/20:4)	(18:0)	(20:4)	0		C47 H84 O13 N0 P1	887.564	11.3831	0.158317	3.50555e-06	0.428223	0.0503944	3.3574e+07	3.34699e+07	3.06801e+07	4.16063e+07	2.801e+07	3.84233e+07	3.29425e+07	2.40863e+07	3.04271e+07	5.01793e+06	4.1119e+06	3.6216e+06	5.08806e+06	1.67264e+06	1.14382e+07
652POS	TG(18:1/17:1/18:1)+NH4	TG(53:3)+NH4	TG	(18:1/17:1/18:1)	(18:1)	(17:1)	(18:1)		C56 H106 O6 N1	888.801	22.9542	0.49721	0.161439	0.0861942	0.012626	1.23792e+07	1.245e+07	1.26811e+07	7.25245e+06	6.97029e+06	1.06e+07	1.06732e+07	1.3939e+06	2.3114e+07	1.04831e+07	3.78249e+06	6.52562e+06	1.04038e+06	1.1214e+06	6.88154e+06
653POS	TG(17:0/18:1/18:1)+NH4	TG(53:2)+NH4	TG	(17:0/18:1/18:1)	(17:0)	(18:1)	(18:1)		C56 H108 O6 N1	890.817	23.6432	0.730164	0.429275	0.0982798	0.0312384	3.07974e+07	2.9141e+07	3.07551e+07	1.79106e+07	1.49717e+07	1.52395e+07	1.88108e+07	8.1276e+06	4.44588e+07	1.12961e+07	9.67968e+06	1.31882e+07	8.89937e+06	9.81032e+06	3.43947e+07
654POS	TG(18:0/17:0/18:1)+NH4	TG(53:1)+NH4	TG	(18:0/17:0/18:1)	(18:0)	(17:0)	(18:1)		C56 H110 O6 N1	892.833	24.2172	2.40522	0.0507708	0.358583	0.0488713	3.56762e+07	3.56926e+07	3.27467e+07	1.1464e+07	9.90293e+06	9.04544e+06	5.06291e+06	6.31724e+06	2.48509e+07	2.40288e+07	1.84925e+07	4.02593e+07	1.63469e+07	1.0159e+07	5.10058e+07
655POS	TG(18:0/16:0/19:0)+NH4	TG(53:0)+NH4	TG	(18:0/16:0/19:0)	(18:0)	(16:0)	(19:0)		C56 H112 O6 N1	894.848	24.67	15.6153	0.00601528	0.768423	0.0263739	1.7327e+08	1.81338e+08	1.73328e+08	5.26785e+06	2.61015e+06	6.69195e+06	4.86509e+06	3.81753e+06	7.2125e+06	4.18721e+07	3.36054e+07	1.25265e+08	7.65896e+07	3.87767e+07	1.59614e+08
656POS	TG(18:2/18:2/18:2)+NH4	TG(54:6)+NH4	TG	(18:2/18:2/18:2)	(18:2)	(18:2)	(18:2)		C57 H102 O6 N1	896.77	20.7208	0.129172	0.271749	0.238367	0.0137147	5.54979e+06	5.54975e+06	5.68265e+06	3.55413e+06	3.69901e+06	1.19827e+08	7.00525e+06	1.04153e+07	7.42862e+06	8.11438e+06	1.46062e+06	3.22327e+06	2.59337e+06	1.63045e+06	2.60284e+06
657POS	TG(16:0/18:1/20:4)+NH4	TG(54:5)+NH4	TG	(16:0/18:1/20:4)	(16:0)	(18:1)	(20:4)		C57 H104 O6 N1	898.786	22.3	0.134299	0.00536891	0.256629	0.00929815	1.10401e+07	1.08634e+07	1.08651e+07	1.27843e+07	6.69262e+06	2.68059e+07	1.05137e+07	6.14992e+06	1.7219e+07	1.04441e+06	1.11917e+06	2.02001e+06	339069	547561	5.69593e+06
658POS	TG(18:1/18:2/18:2)+NH4	TG(54:5)+NH4	TG	(18:1/18:2/18:2)	(18:1)	(18:2)	(18:2)		C57 H104 O6 N1	898.786	21.7346	0.17141	0.284063	0.305205	0.00866555	1.3175e+07	1.30495e+07	1.32773e+07	7.78302e+06	6.92239e+06	2.18665e+08	1.4905e+07	2.25827e+07	1.1509e+07	1.56752e+07	5.11128e+06	9.6907e+06	5.5945e+06	3.05933e+06	9.26956e+06
659POS	TG(18:1/18:1/18:2)+NH4	TG(54:4)+NH4	TG	(18:1/18:1/18:2)	(18:1)	(18:1)	(18:2)		C57 H106 O6 N1	900.801	22.6666	0.247823	0.244497	0.304546	0.0250986	2.19902e+07	2.10487e+07	2.1992e+07	1.31996e+07	7.13169e+06	2.04993e+08	2.18264e+07	2.46703e+07	3.48473e+07	1.80821e+07	9.5818e+06	1.28908e+07	8.24094e+06	7.93071e+06	1.92732e+07
660POS	TG(18:1/18:1/18:2)+NH4	TG(54:4)+NH4	TG	(18:1/18:1/18:2)	(18:1)	(18:1)	(18:2)		C57 H106 O6 N1	900.801	22.35	0.0423634	0.0393452	0.105874	0.0508898	2.68499e+06	2.42908e+06	2.60522e+06	2.65441e+06	780906	1.48747e+06	1.399e+06	1.27903e+06	7.36718e+06	71866.8	76912.8	26766.1	16941.1	34440.3	407168
661POS	TG(18:0/16:0/20:4)+NH4	TG(54:4)+NH4	TG	(18:0/16:0/20:4)	(18:0)	(16:0)	(20:4)		C57 H106 O6 N1	900.801	23.1239	0.458622	0.0697859	0.0937027	0.011533	9.12659e+06	9.11871e+06	9.30597e+06	6.29719e+06	5.2754e+06	5.53285e+06	6.73603e+06	2.26159e+06	1.48167e+07	3.40578e+06	2.34377e+06	3.09558e+06	1.7159e+06	2.43109e+06	5.77457e+06
662POS	PI(18:1/20:4)+NH4	PI(38:5)+NH4	PI	(18:1/20:4)	(18:1)	(20:4)	0		C47 H85 O13 N1 P1	902.575	10.4414	0.04899	8.17791e-05	0.218964	0.00973468	7.65396e+06	7.74538e+06	7.80329e+06	1.16442e+07	6.8884e+06	7.55257e+06	9.18537e+06	3.63452e+06	6.07398e+06	296270	233471	168552	296004	413405	795826
663POS	TG(18:1/18:1/18:1)+NH4	TG(54:3)+NH4	TG	(18:1/18:1/18:1)	(18:1)	(18:1)	(18:1)		C57 H108 O6 N1	902.817	23.2929	0.361783	0.135476	0.480763	0.0411618	9.70939e+07	9.02866e+07	9.07038e+07	8.60149e+07	5.67261e+07	3.54996e+08	9.15585e+07	4.53338e+07	1.23761e+08	3.30668e+07	2.92542e+07	5.26757e+07	1.94494e+07	1.91719e+07	1.20755e+08
664POS	PI(18:0/20:4)+NH4	PI(38:4)+NH4	PI	(18:0/20:4)	(18:0)	(20:4)	0		C47 H87 O13 N1 P1	904.591	11.3831	0.168554	0.00238178	0.633286	0.0308463	1.27448e+08	1.20675e+08	1.2727e+08	1.2361e+08	1.12574e+08	1.19178e+08	2.30382e+07	5.31251e+07	6.56565e+07	1.85005e+07	9.69894e+06	1.24232e+07	9.73447e+06	1.15961e+07	2.1849e+07
665POS	TG(18:0/18:1/18:1)+NH4	TG(54:2)+NH4	TG	(18:0/18:1/18:1)	(18:0)	(18:1)	(18:1)		C57 H110 O6 N1	904.833	23.9966	1.25849	0.549532	0.495553	0.0163032	3.2713e+08	3.3765e+08	3.34736e+08	9.53922e+07	6.01175e+07	1.6657e+08	1.05117e+08	3.60517e+07	2.03282e+08	9.48994e+07	6.38021e+07	1.94986e+08	1.24645e+08	5.76488e+07	3.02841e+08
666POS	PI(38:3)+NH4	PI(38:3)+NH4	PI	(38:3)	(38:3)	0	0		C47 H89 O13 N1 P1	906.607	11.7692	0.803869	0.499244	0.108497	0.00348895	3.33309e+07	3.35331e+07	3.35332e+07	2.96676e+07	7.77759e+06	8.87272e+06	1.69666e+07	8.19295e+06	1.19845e+07	1.20165e+07	9.41284e+06	9.84356e+06	7.95467e+06	8.18185e+06	1.9683e+07
667POS	PI(38:3)+NH4	PI(38:3)+NH4	PI	(38:3)	(38:3)	0	0		C47 H89 O13 N1 P1	906.607	11.386	0.0984137	5.08167e-05	0.214279	0.0602341	1.23664e+07	1.3951e+07	1.31454e+07	1.03835e+07	1.15393e+07	7.62397e+06	6.6967e+06	5.35024e+06	5.54903e+06	970007	695795	621645	757251	997591	597201
668POS	TG(18:0/18:0/18:1)+NH4	TG(54:1)+NH4	TG	(18:0/18:0/18:1)	(18:0)	(18:0)	(18:1)		C57 H112 O6 N1	906.848	24.5389	10.0116	0.0111865	1.50329	0.012747	7.03922e+08	7.04382e+08	7.19809e+08	2.80304e+07	1.98429e+07	3.92226e+07	2.20951e+07	1.21054e+07	5.96741e+07	1.81047e+08	1.9921e+08	4.30218e+08	2.25054e+08	9.97944e+07	6.76474e+08
669POS	TG(18:0/18:0/18:0)+NH4	TG(54:0)+NH4	TG	(18:0/18:0/18:0)	(18:0)	(18:0)	(18:0)		C57 H114 O6 N1	908.864	25.0058	27.7396	0.00345314	2.08332	0.046467	1.32109e+09	1.43369e+09	1.43319e+09	2.18306e+07	1.40988e+07	1.81059e+07	2.15897e+07	1.30399e+07	2.68028e+07	3.35444e+08	3.3873e+08	8.28898e+08	3.82947e+08	2.5229e+08	1.06471e+09
670POS	PI(18:0/20:4)+Na	PI(38:4)+Na	PI	(18:0/20:4)	(18:0)	(20:4)	0		C47 H83 O13 N0 P1 Na1	909.546	11.3831	0.193428	0.000831977	0.231884	0.0174876	1.57927e+07	1.62803e+07	1.62815e+07	1.72132e+07	1.59669e+07	1.27884e+07	1.15598e+07	6.09846e+06	6.00789e+06	4.14653e+06	1.18983e+06	2.09774e+06	1.66755e+06	2.17823e+06	2.1894e+06
671POS	DGDG(16:0/16:0)+Na	DGDG(32:0)+Na	DGDG	(16:0/16:0)	(16:0)	(16:0)	0		C47 H88 O15 Na1	915.602	12.6993	0.0141874	0.00204023	0.231287	0.0966809	6.39227e+06	5.3813e+06	6.39905e+06	1.1364e+07	1.019e+07	1.56544e+07	1.25075e+07	2.97059e+06	2.36865e+06	144619	44896.1	324876	266697	0	0
672POS	TG(19:0/18:1/18:1)+NH4	TG(55:2)+NH4	TG	(19:0/18:1/18:1)	(19:0)	(18:1)	(18:1)		C58 H112 O6 N1	918.848	24.227	0.438831	0.0121034	0.0834856	0.108223	4.1143e+06	4.16775e+06	4.96761e+06	3.05663e+06	1.92268e+06	3.38151e+06	3.49893e+06	1.98816e+06	4.04724e+06	3.01985e+06	698143	1.12068e+06	336184	621074	2.05701e+06
673POS	TG(18:0/18:1/19:0)+NH4	TG(55:1)+NH4	TG	(18:0/18:1/19:0)	(18:0)	(18:1)	(19:0)		C58 H114 O6 N1	920.864	24.7839	1.52624	0.146809	0.15299	0.00460473	1.87224e+07	1.88295e+07	1.88939e+07	3.55103e+06	4.32036e+06	4.27933e+06	4.22621e+06	2.98324e+06	1.01844e+07	5.73526e+06	4.40791e+06	1.10996e+07	6.82693e+06	5.45355e+06	1.15687e+07
674POS	TG(18:0/16:0/21:0)+NH4	TG(55:0)+NH4	TG	(18:0/16:0/21:0)	(18:0)	(16:0)	(21:0)		C58 H116 O6 N1	922.88	25.2716	3.39928	0.0109747	0.319572	0.00317137	3.79475e+07	3.7951e+07	3.81581e+07	4.39052e+06	4.16352e+06	4.72196e+06	4.55684e+06	3.55176e+06	8.23829e+06	1.24271e+07	1.04603e+07	2.37008e+07	1.67811e+07	6.29107e+06	3.10362e+07
675POS	TG(18:0/16:0/21:0)+NH4	TG(55:0)+NH4	TG	(18:0/16:0/21:0)	(18:0)	(16:0)	(21:0)		C58 H116 O6 N1	922.88	24.776	7.28844	0.0353181	0.150572	0.0209399	7.70394e+06	7.43446e+06	7.71713e+06	460706	369877	510746	566456	233585	927186	1.2948e+06	1.28074e+06	6.19195e+06	3.28574e+06	1.28776e+06	9.02401e+06
676POS	TG(18:1/18:1/20:4)+NH4	TG(56:6)+NH4	TG	(18:1/18:1/20:4)	(18:1)	(18:1)	(20:4)		C59 H106 O6 N1	924.801	22.2924	0.0506328	0.00126657	0.202647	0.0198824	8.8861e+06	9.19837e+06	9.20022e+06	6.10916e+06	5.27136e+06	8.27235e+06	8.922e+06	2.98808e+06	1.45465e+07	203594	60732.9	266808	115093	51507.7	1.63692e+06
677POS	TG(18:0/18:1/20:4)+NH4	TG(56:5)+NH4	TG	(18:0/18:1/20:4)	(18:0)	(18:1)	(20:4)		C59 H108 O6 N1	926.817	23.1524	0.121538	0.0302099	0.174981	0.0727044	1.13423e+07	9.98094e+06	1.00728e+07	7.81021e+06	5.14933e+06	7.42863e+06	3.7161e+06	3.21744e+06	2.19003e+07	776337	516203	1.43601e+06	611821	555909	2.08606e+06
678POS	TG(16:0/18:1/22:4)+NH4	TG(56:5)+NH4	TG	(16:0/18:1/22:4)	(16:0)	(18:1)	(22:4)		C59 H108 O6 N1	926.817	22.931	0.186636	0.00275186	0.151315	0.0625882	5.75871e+06	6.44249e+06	6.42016e+06	5.17053e+06	5.48388e+06	7.33373e+06	4.65782e+06	1.22159e+06	7.1202e+06	436091	319010	599033	267552	382407	3.77933e+06
679POS	PI(40:6)+NH4	PI(40:6)+NH4	PI	(40:6)	(40:6)	0	0		C49 H87 O13 N1 P1	928.591	11.183	0.00885471	0.00448486	0.100556	0.132869	3.9097e+06	3.87969e+06	3.06262e+06	2.03407e+06	1.53071e+06	1.63526e+06	3.89349e+06	526570	949129	0	25036.7	0	20677.3	0	47873.5
680POS	TG(18:0/18:0/20:4)+NH4	TG(56:4)+NH4	TG	(18:0/18:0/20:4)	(18:0)	(18:0)	(20:4)		C59 H110 O6 N1	928.833	23.848	0.671733	0.430695	0.0325011	0.0460646	3.60391e+06	3.33882e+06	3.63391e+06	1.86739e+06	1.1346e+06	2.23565e+06	2.38416e+06	466489	4.00952e+06	738280	476402	893625	614276	886688	4.51723e+06
681POS	TG(18:0/18:1/20:3)+NH4	TG(56:4)+NH4	TG	(18:0/18:1/20:3)	(18:0)	(18:1)	(20:3)		C59 H110 O6 N1	928.833	23.4504	0.10901	0.0208091	0.152695	0.0962814	5.76473e+06	4.75547e+06	5.21999e+06	4.63546e+06	1.30545e+06	1.28724e+07	5.53293e+06	1.15422e+06	9.23059e+06	683190	264851	607668	278145	366958	1.58521e+06
682POS	TG(20:1/18:1/18:1)+NH4	TG(56:3)+NH4	TG	(20:1/18:1/18:1)	(20:1)	(18:1)	(18:1)		C59 H112 O6 N1	930.848	23.9282	0.298522	0.022721	0.196492	0.0106394	1.25366e+07	1.25363e+07	1.27689e+07	1.13365e+07	9.46122e+06	2.68181e+07	8.4845e+06	5.22275e+06	1.66085e+07	5.95695e+06	974248	6.52006e+06	1.50233e+06	1.10185e+06	7.20889e+06
683POS	TG(18:0/18:1/20:1)+NH4	TG(56:2)+NH4	TG	(18:0/18:1/20:1)	(18:0)	(18:1)	(20:1)		C59 H114 O6 N1	932.864	24.5181	0.761198	0.356592	0.0449126	0.0339363	1.53661e+07	1.62854e+07	1.53624e+07	7.06488e+06	6.68904e+06	1.20778e+07	5.6731e+06	3.91004e+06	9.92194e+06	5.26878e+06	4.02265e+06	2.8529e+06	4.76075e+06	4.964e+06	1.26412e+07
684POS	TG(18:0/16:0/22:1)+NH4	TG(56:1)+NH4	TG	(18:0/16:0/22:1)	(18:0)	(16:0)	(22:1)		C59 H116 O6 N1	934.88	25.0125	1.98363	0.0739108	0.241062	0.0746352	2.7845e+07	2.78415e+07	3.16047e+07	5.2187e+06	4.60231e+06	8.25e+06	5.7263e+06	4.72705e+06	9.23686e+06	9.84571e+06	7.82768e+06	1.52892e+07	9.26902e+06	6.5171e+06	2.61557e+07
685POS	TG(18:0/18:0/20:0)+NH4	TG(56:0)+NH4	TG	(18:0/18:0/20:0)	(18:0)	(18:0)	(20:0)		C59 H118 O6 N1	936.895	25.432	4.19828	0.0124592	0.470353	0.00952734	8.31186e+07	8.3129e+07	8.4503e+07	9.08746e+06	8.12428e+06	1.02024e+07	6.52551e+06	5.83563e+06	1.02298e+07	2.25193e+07	1.54073e+07	5.36162e+07	2.84672e+07	2.08632e+07	6.90617e+07
686POS	DGDG(16:0/18:1)+Na	DGDG(34:1)+Na	DGDG	(16:0/18:1)	(16:0)	(18:1)	0		C49 H90 O15 Na1	941.617	12.75	0	0.0022791	0.179223	0.0394254	9.87625e+06	9.23936e+06	9.22332e+06	5.72965e+06	1.15163e+07	5.8008e+06	4.53854e+06	1.35062e+06	4.32108e+06	0	0	0	0	0	0
687POS	CerG2(d18:1/22:0)+H	CerG2(d40:1)+H	CerG2	(d18:1/22:0)	(d18:1)	(22:0)	0		C52 H100 O13 N1	946.719	14.5031	1.14441	0.613079	0.104543	0.0135497	1.55866e+07	1.5955e+07	1.5586e+07	7.29514e+06	8.96626e+06	7.3838e+06	6.50206e+06	4.60466e+06	4.0308e+06	1.2888e+07	5.97323e+06	3.98874e+06	2.46417e+06	1.04019e+07	8.66711e+06
688POS	TG(16:0/18:1/23:0)+NH4	TG(57:1)+NH4	TG	(16:0/18:1/23:0)	(16:0)	(18:1)	(23:0)		C60 H118 O6 N1	948.895	25.2329	1.86096	0.0581015	0.141279	0.0174094	7.26424e+06	7.51956e+06	7.42234e+06	2.565e+06	1.58774e+06	2.16966e+06	3.23237e+06	1.62312e+06	3.4369e+06	4.84628e+06	2.48167e+06	5.81726e+06	2.96423e+06	2.78149e+06	8.30657e+06
689POS	TG(18:0/16:0/23:0)+NH4	TG(57:0)+NH4	TG	(18:0/16:0/23:0)	(18:0)	(16:0)	(23:0)		C60 H120 O6 N1	950.911	25.626	4.39959	0.00345776	0.307766	0.0356405	2.83595e+07	2.81706e+07	3.00389e+07	2.52016e+06	2.76053e+06	3.73905e+06	3.7515e+06	2.39895e+06	4.36509e+06	1.17842e+07	8.10319e+06	2.42717e+07	1.1804e+07	7.94607e+06	2.20382e+07
690POS	TG(18:1/18:2/22:0)+NH4	TG(58:3)+NH4	TG	(18:1/18:2/22:0)	(18:1)	(18:2)	(22:0)		C61 H116 O6 N1	958.88	24.588	0.0685954	0.000253372	0.111725	0.10145	841220	1.00558e+06	854332	1.20289e+06	1.51939e+06	3.37635e+06	2.17141e+06	1.5201e+06	2.78094e+06	489003	0	136981	21860	31252.3	183222
691POS	TG(18:1/18:1/22:0)+NH4	TG(58:2)+NH4	TG	(18:1/18:1/22:0)	(18:1)	(18:1)	(22:0)		C61 H118 O6 N1	960.895	25.0075	0.836065	0.521924	0.0464745	0.027951	6.88893e+06	6.56014e+06	6.57187e+06	3.79154e+06	2.71012e+06	7.23019e+06	3.20275e+06	3.30193e+06	7.53586e+06	4.26271e+06	2.90684e+06	4.30326e+06	1.66856e+06	3.17134e+06	6.90682e+06
692POS	TG(18:0/16:0/24:1)+NH4	TG(58:1)+NH4	TG	(18:0/16:0/24:1)	(18:0)	(16:0)	(24:1)		C61 H120 O6 N1	962.911	25.4265	2.03869	0.0808839	0.180182	0.0405979	1.3448e+07	1.44379e+07	1.44424e+07	1.94693e+06	3.21539e+06	3.78243e+06	3.09198e+06	1.87239e+06	7.08508e+06	3.68097e+06	4.65851e+06	8.90639e+06	7.15891e+06	3.85116e+06	1.45447e+07
693POS	TG(18:0/18:0/22:0)+NH4	TG(58:0)+NH4	TG	(18:0/18:0/22:0)	(18:0)	(18:0)	(22:0)		C61 H122 O6 N1	964.927	25.8172	3.94874	0.00470528	0.332838	0.00210627	3.50749e+07	3.49467e+07	3.49478e+07	4.28055e+06	4.04047e+06	4.8161e+06	3.27721e+06	3.43941e+06	6.28179e+06	1.60848e+07	9.10157e+06	2.67081e+07	1.35796e+07	8.95954e+06	2.87686e+07
694POS	CerG2(d18:1/24:1)+H	CerG2(d42:2)+H	CerG2	(d18:1/24:1)	(d18:1)	(24:1)	0		C54 H102 O13 N1	972.735	14.4095	0.758941	0.285679	0.0354322	0.0530845	3.32522e+07	3.28688e+07	3.61782e+07	1.70253e+07	1.75231e+07	1.73035e+07	1.50043e+07	1.09887e+07	8.39981e+06	1.54305e+07	4.98594e+06	7.17007e+06	4.57276e+06	1.24935e+07	2.08019e+07
695POS	CerG2(d18:1/24:0)+H	CerG2(d42:1)+H	CerG2	(d18:1/24:0)	(d18:1)	(24:0)	0		C54 H104 O13 N1	974.75	15.6691	2.36556	0.0216337	0.279521	0.00483854	1.80633e+07	1.79126e+07	1.79129e+07	8.02429e+06	6.64295e+06	7.78106e+06	5.29915e+06	2.71217e+06	4.47744e+06	1.45969e+07	7.62998e+06	9.08586e+06	8.50372e+06	1.74971e+07	2.53322e+07
696POS	TG(18:0/18:1/23:0)+NH4	TG(59:1)+NH4	TG	(18:0/18:1/23:0)	(18:0)	(18:1)	(23:0)		C62 H122 O6 N1	976.927	25.6273	3.30928	0.00938106	0.145542	0.0214913	7.07787e+06	7.34411e+06	7.35181e+06	507774	465538	587904	1.6603e+06	524527	2.7316e+06	3.18953e+06	2.64392e+06	4.46673e+06	4.17026e+06	1.07158e+06	5.89428e+06
697POS	TG(18:0/18:0/23:0)+NH4	TG(59:0)+NH4	TG	(18:0/18:0/23:0)	(18:0)	(18:0)	(23:0)		C62 H124 O6 N1	978.942	25.9839	7.11091	0.00114075	0.245244	0.00540727	1.52681e+07	1.52665e+07	1.54108e+07	874689	842544	865598	1.07086e+06	1.24455e+06	1.73274e+06	4.94318e+06	5.77903e+06	1.28159e+07	6.47521e+06	4.92165e+06	1.22173e+07
698POS	TG(18:1/18:1/24:1)+NH4	TG(60:3)+NH4	TG	(18:1/18:1/24:1)	(18:1)	(18:1)	(24:1)		C63 H120 O6 N1	986.911	24.912	0.424079	0.213931	0.0475665	0.0825138	882049	1.01904e+06	1.0236e+06	399412	505089	4.08353e+06	1.46817e+06	397881	2.27129e+06	1.57978e+06	508389	143990	56588.1	138598	1.44254e+06
699POS	TG(18:0/18:1/24:0)+NH4	TG(60:1)+NH4	TG	(18:0/18:1/24:0)	(18:0)	(18:1)	(24:0)		C63 H124 O6 N1	990.942	25.7955	2.60575	0.0145213	0.141449	0.0470521	8.27922e+06	7.63859e+06	7.63993e+06	1.40857e+06	940398	1.32572e+06	1.20601e+06	681164	2.30499e+06	2.50826e+06	2.09797e+06	4.60162e+06	2.80666e+06	2.23874e+06	6.24582e+06
700POS	TG(18:0/18:0/24:0)+NH4	TG(60:0)+NH4	TG	(18:0/18:0/24:0)	(18:0)	(18:0)	(24:0)		C63 H126 O6 N1	992.958	26.1592	2.70689	0.0212383	0.261842	0.0336575	2.18334e+07	2.31604e+07	2.31549e+07	4.36555e+06	3.74487e+06	5.95249e+06	3.6735e+06	4.67104e+06	6.81021e+06	1.65449e+07	6.31832e+06	1.75487e+07	9.29855e+06	5.38047e+06	2.39981e+07
701POS	TG(26:0/16:0/18:0)+NH4	TG(60:0)+NH4	TG	(26:0/16:0/18:0)	(26:0)	(16:0)	(18:0)		C63 H126 O6 N1	992.958	25.072	46.3808	0.000307189	0.298022	0.00359865	2.14457e+07	2.15805e+07	2.15793e+07	198246	210196	190871	193930	144991	372596	7.34368e+06	7.03455e+06	1.49951e+07	9.60835e+06	5.47171e+06	1.63439e+07
702POS	TG(25:0/18:0/18:0)+NH4	TG(61:0)+NH4	TG	(25:0/18:0/18:0)	(25:0)	(18:0)	(18:0)		C64 H128 O6 N1	1006.97	26.3249	8.5268	0.0524037	0.104644	0.00992111	3.86097e+06	3.79491e+06	3.86078e+06	262999	204254	394323	189588	80536.1	170092	798841	522730	2.71503e+06	1.4045e+06	512583	5.14644e+06
703POS	TG(18:0/22:0/22:0)+NH4	TG(62:0)+NH4	TG	(18:0/22:0/22:0)	(18:0)	(22:0)	(22:0)		C65 H130 O6 N1	1020.99	26.504	1.26806	0.449551	0.175216	0.0123855	1.39018e+07	1.36059e+07	1.36097e+07	9.73223e+06	8.54944e+06	1.7256e+07	7.88658e+06	6.73233e+06	1.23416e+07	2.66702e+07	8.7486e+06	1.8272e+07	7.78979e+06	6.67731e+06	1.10932e+07
704POS	CerG3(d18:2/16:0)+H	CerG3(d34:2)+H	CerG3	(d18:2/16:0)	(d18:2)	(16:0)	0		C52 H96 O18 N1	1022.66	10.101	0	5.3135e-05	0.0968008	0.133447	2.05864e+06	2.02108e+06	1.60322e+06	1.09889e+06	2.01047e+06	1.701e+06	1.86401e+06	1.38073e+06	605664	0	0	0	0	0	0
705POS	CerG3(d18:1/16:0)+H	CerG3(d34:1)+H	CerG3	(d18:1/16:0)	(d18:1)	(16:0)	0		C52 H98 O18 N1	1024.68	11.0661	0.0100386	5.97618e-05	0.715102	0.0247433	8.63605e+07	8.6253e+07	9.0058e+07	7.79153e+07	1.10958e+08	7.91724e+07	9.5023e+07	3.18492e+07	5.87722e+07	526659	1.00847e+06	746875	510035	491330	1.27103e+06
706POS	CerG3(d18:0/16:0)+H	CerG3(d34:0)+H	CerG3	(d18:0/16:0)	(d18:0)	(16:0)	0		C52 H100 O18 N1	1026.69	11.4697	0	0.0025152	0.266903	0.138227	1.69513e+07	2.13131e+07	1.6875e+07	1.71711e+07	2.21203e+07	1.72996e+07	8.68454e+06	3.80012e+06	4.91447e+06	0	0	0	0	0	0
707POS	TG(28:0/18:0/18:0)+NH4	TG(64:0)+NH4	TG	(28:0/18:0/18:0)	(28:0)	(18:0)	(18:0)		C67 H134 O6 N1	1049.02	26.7662	6.57278	0.00231401	0.143828	0.00956314	5.27456e+06	5.36279e+06	5.2753e+06	272140	374698	446200	581169	288699	515807	2.49359e+06	1.55346e+06	3.68317e+06	2.06408e+06	1.47746e+06	5.02027e+06
708POS	CerG3(d18:2/18:0)+H	CerG3(d36:2)+H	CerG3	(d18:2/18:0)	(d18:2)	(18:0)	0		C54 H100 O18 N1	1050.69	11.1978	0.000595645	0.000283408	0.178659	0.0696951	6.96115e+06	6.13538e+06	6.9187e+06	3.03377e+06	7.20393e+06	6.47931e+06	6.40429e+06	2.71251e+06	2.73149e+06	0	17014.8	0	0	0	0
709POS	CerG3(d18:1/18:0)+H	CerG3(d36:1)+H	CerG3	(d18:1/18:0)	(d18:1)	(18:0)	0		C54 H102 O18 N1	1052.71	12.1083	0.000207284	0.00259896	0.422524	0.0407632	4.45285e+07	4.78598e+07	4.77945e+07	2.40062e+07	6.43574e+07	3.37574e+07	2.30313e+07	1.40404e+07	1.86253e+07	0	36858.8	0	0	0	0
710POS	CerG3(d18:2/22:0)+H	CerG3(d40:2)+H	CerG3	(d18:2/22:0)	(d18:2)	(22:0)	0		C58 H108 O18 N1	1106.76	13.2337	0	0.000494368	0.318529	0.0632492	1.47008e+07	1.64514e+07	1.64245e+07	1.09129e+07	1.93621e+07	2.66719e+07	1.87867e+07	9.63167e+06	7.00679e+06	0	0	0	0	0	0
711POS	CerG3(d18:1/22:0)+H	CerG3(d40:1)+H	CerG3	(d18:1/22:0)	(d18:1)	(22:0)	0		C58 H110 O18 N1	1108.77	13.0455	0	1.82817e-06	0.154024	0.0478093	3.5534e+06	3.25239e+06	3.30335e+06	3.64153e+06	4.32225e+06	3.8036e+06	3.15257e+06	1.9026e+06	3.12223e+06	0	0	0	0	0	0
712POS	CerG3(d18:1/22:0)+H	CerG3(d40:1)+H	CerG3	(d18:1/22:0)	(d18:1)	(22:0)	0		C58 H110 O18 N1	1108.77	14.186	0.00119774	0.00040811	0.532308	0.0337057	7.74856e+07	7.74582e+07	7.30355e+07	7.14851e+07	3.9686e+07	6.47877e+07	3.31978e+07	3.16361e+07	1.92082e+07	24706.3	50295.3	19844.9	44824.7	33536.7	138206
713POS	CerG3(d18:1/23:1)+H	CerG3(d41:2)+H	CerG3	(d18:1/23:1)	(d18:1)	(23:1)	0		C59 H110 O18 N1	1120.77	13.5671	0	0.000213698	0.232694	0.023224	9.9386e+06	9.53898e+06	9.92768e+06	9.87261e+06	1.17785e+07	1.00208e+07	1.02085e+07	2.55112e+06	5.13533e+06	0	0	0	0	0	0
714POS	CerG3(d18:1/23:0)+H	CerG3(d41:1)+H	CerG3	(d18:1/23:0)	(d18:1)	(23:0)	0		C59 H112 O18 N1	1122.79	14.7121	0.000586087	0.00102048	0.218179	0.0127577	1.13383e+07	1.13301e+07	1.15864e+07	9.44533e+06	1.15799e+07	1.15484e+07	8.79084e+06	2.26885e+06	2.93429e+06	27292.6	0	0	0	0	0
715POS	CerG3(d18:2/24:1)+H	CerG3(d42:3)+H	CerG3	(d18:2/24:1)	(d18:2)	(24:1)	0		C60 H110 O18 N1	1132.77	13.1699	0.000182518	4.60201e-05	0.548554	0.10232	4.35816e+07	5.23826e+07	5.22969e+07	3.21396e+07	5.40151e+07	6.36223e+07	5.08928e+07	2.29894e+07	3.47824e+07	0	47170.1	0	0	0	0
716POS	CerG3(d18:1/24:1)+H	CerG3(d42:2)+H	CerG3	(d18:1/24:1)	(d18:1)	(24:1)	0		C60 H112 O18 N1	1134.79	14.0913	0	0.000122408	1.07113	0.00660178	1.54198e+08	1.54195e+08	1.55967e+08	2.30186e+08	1.61788e+08	2.42807e+08	2.00934e+08	7.29964e+07	1.06369e+08	0	0	0	0	0	0
717POS	CerG3(d18:2/24:0)+H	CerG3(d42:2)+H	CerG3	(d18:2/24:0)	(d18:2)	(24:0)	0		C60 H112 O18 N1	1134.79	14.2792	0.00038238	7.87137e-05	0.342574	0.03374	1.90536e+07	2.02086e+07	2.02159e+07	2.50893e+07	1.89551e+07	1.37738e+07	2.39292e+07	8.5674e+06	1.27851e+07	0	0	39423.3	0	0	0
718POS	CerG3(d18:1/24:0)+H	CerG3(d42:1)+H	CerG3	(d18:1/24:0)	(d18:1)	(24:0)	0		C60 H114 O18 N1	1136.8	15.3028	0.0025312	0.00281619	0.41701	0.0777818	4.44724e+07	4.46828e+07	3.88329e+07	4.82957e+07	4.72436e+07	4.50519e+07	1.86744e+07	1.22786e+07	8.88471e+06	26980.3	33412.8	65778.7	32533	24425.5	273571
719POS	CerG3(d42:2)+NH4	CerG3(d42:2)+NH4	CerG3	(d18:1/24:1)	(d18:1)	(24:1)	0		C60 H115 O18 N2	1151.81	14.0913	0	0.000515198	0.205019	0.0148623	7.54697e+06	7.55818e+06	7.74843e+06	8.73507e+06	9.35069e+06	9.85199e+06	7.04791e+06	1.40073e+06	4.36224e+06	0	0	0	0	0	0
720POS	GM3(d34:1)+H	GM3(d34:1)+H	GM3	(d34:1)	(d34:1)	0	0		C57 H105 O21 N2	1153.72	9.91716	9.17316	0.000310883	0.503395	0.104517	2.09663e+07	2.52896e+07	2.52758e+07	3.04025e+06	3.02689e+06	3.82121e+06	7.47541e+06	1.38181e+06	1.89359e+06	4.22977e+07	2.77175e+07	1.87997e+07	1.54193e+07	4.34452e+07	4.16469e+07
721POS	GM3(d34:0)+H	GM3(d34:0)+H	GM3	(d34:0)	(d34:0)	0	0		C57 H107 O21 N2	1155.74	9.94195	8.50374	0.000373217	0.19311	0.0156899	3.60772e+06	3.60968e+06	3.70765e+06	603138	625324	762493	646088	278951	397174	4.76151e+06	6.52169e+06	1.65543e+06	3.372e+06	5.17852e+06	6.6852e+06
722POS	CerG3(d20:1/24:1)+H	CerG3(d44:2)+H	CerG3	(d20:1/24:1)	(d20:1)	(24:1)	0		C62 H116 O18 N1	1162.82	15.2086	0	0.00195976	0.143861	0.0336519	4.07976e+06	4.0844e+06	4.32469e+06	5.08735e+06	5.69609e+06	5.38109e+06	3.45198e+06	683020	1.46707e+06	0	0	0	0	0	0
723POS	GM3(d34:1+O)+H	GM3(d34:1+O)+H	GM3	(d34:1+O)	(d34:1+O)	0	0		C57 H105 O22 N2	1169.72	9.89753	3.23498	0.0206065	0.14595	0.0228141	3.52691e+06	3.53012e+06	3.39093e+06	830391	1.3614e+06	1.41244e+06	1.33975e+06	462904	591512	2.81242e+06	3.61303e+06	1.61955e+06	1.83859e+06	2.59015e+06	6.93096e+06
724POS	GM3(d42:2)+H	GM3(d42:2)+H	GM3	(d42:2)	(d42:2)	0	0		C65 H119 O21 N2	1263.83	12.7834	2.03496	0.0424652	0.28367	0.0649335	1.58934e+07	1.41485e+07	1.58427e+07	6.9583e+06	7.92689e+06	1.07176e+07	1.06649e+07	1.75736e+06	2.48232e+06	1.92674e+07	5.76387e+06	1.17671e+07	8.79653e+06	1.45955e+07	2.22405e+07
725POS	GM3(d42:1)+H	GM3(d42:1)+H	GM3	(d42:1)	(d42:1)	0	0		C65 H121 O21 N2	1265.85	13.7713	14.6086	0.000197698	0.528672	0.00756358	2.44615e+07	2.41435e+07	2.41442e+07	2.16867e+06	1.69921e+06	4.38539e+06	1.81442e+06	680591	2.04716e+06	3.35626e+07	2.15774e+07	2.56723e+07	1.94986e+07	3.30392e+07	5.35736e+07
726NEG	FA(16:0)-H	FA(16:0)-H	FA	（16：0）	（16：0）				C16H32O2	255.233	7.12316	0.916831	0.322371	0.355633	0.016064	2.06648e+07	2.12467e+07	2.12545e+07	2.13578e+07	1.80911e+07	2.10014e+07	1.79998e+07	1.63753e+07	2.15504e+07	1.98298e+07	1.45826e+07	2.21469e+07	1.41317e+07	1.88041e+07	1.72019e+07
727NEG	FA(18:1）-H	FA(18:1）-H	FA	（18：1）	（18：1）				C18H34O2	281.249	7.42808	2.25837	0.053703	0.0245673	0.0270108	31809	31695.6	33258.1	37198.2	13226.8	0	22817.4	0	0	31241.8	30119.9	25139.5	29369.2	13557.4	35980.5
728NEG	FA(18:0）-H	FA(18:0）-H	FA	（18：0）	（18：0）				C18H36O2	283.263	8.90818	0.9246	0.436992	0.28216	0.0499344	1.40133e+07	1.53081e+07	1.52907e+07	1.39789e+07	1.20583e+07	1.0682e+07	1.32943e+07	1.17749e+07	1.70192e+07	1.24757e+07	9.82799e+06	1.573e+07	1.14527e+07	1.10526e+07	1.23264e+07
729NEG	LPE(14:0)-H	LPE(14:0)-H	LPE	(14:0)	(14:0)	0	0	0	C19 H39 O7 N1 P1	424.247	2.52417	1.51265	0.499511	0.0724436	0.129607	889915	1.11114e+06	898668	189081	500961	252406	265240	291622	956428	1.89033e+06	202221	401965	241295	127643	851214
730NEG	LPE(16:0e)-H	LPE(16:0e)-H	LPE	(16:0e)	(16:0e)	0	0	0	C21 H45 O6 N1 P1	438.299	4.11568	40.5763	0.00598689	0.374727	0.0174748	2.76241e+06	2.67768e+06	2.75822e+06	227090	186226	41576.5	241411	38300.4	84563.9	5.66569e+06	1.85343e+06	3.7032e+06	2.04934e+06	8.58721e+06	1.13799e+07
731NEG	LPE(16:1)-H	LPE(16:1)-H	LPE	(16:1)	(16:1)	0	0	0	C21 H41 O7 N1 P1	450.263	2.56077	0.912769	0.815138	0.144492	0.0630527	1.03958e+08	1.0392e+08	9.29864e+07	4.3486e+07	2.83249e+07	2.16048e+07	1.54386e+07	4.18471e+07	3.22719e+07	6.14588e+07	3.91788e+06	5.26121e+07	7.66485e+06	9.56602e+06	3.17929e+07
732NEG	LPE(16:0)-H	LPE(16:0)-H	LPE	(16:0)	(16:0)	0	0	0	C21 H43 O7 N1 P1	452.278	3.47921	1.65468	0.117625	0.982214	0.0328335	1.21566e+08	1.14858e+08	1.14952e+08	4.30911e+07	4.50912e+07	4.37956e+07	3.05644e+07	5.41526e+07	5.01532e+07	1.41288e+08	4.5475e+07	1.00988e+08	3.11725e+07	5.33265e+07	6.92969e+07
733NEG	LPE(16:0)-H	LPE(16:0)-H	LPE	(16:0)	(16:0)	0	0	0	C21 H43 O7 N1 P1	452.278	3.26219	0.978447	0.945514	0.102682	0.162543	3.12591e+07	4.2171e+07	4.20129e+07	3.29577e+06	2.77263e+06	3.37371e+06	4.24281e+06	2.49179e+06	732572	5.31087e+06	1.95989e+06	3.98057e+06	369659	1.76005e+06	3.16381e+06
734NEG	LPE(17:1)-H	LPE(17:1)-H	LPE	(17:1)	(17:1)	0	0	0	C22 H43 O7 N1 P1	464.278	3.05649	2.55609	0.339455	0.238689	0.0122576	1.34072e+07	1.31235e+07	1.3405e+07	2.13173e+06	257835	1.03424e+06	1.60151e+06	2.83821e+06	4.42955e+06	2.06335e+07	3.82528e+06	2.67737e+06	160035	1.43681e+06	2.68926e+06
735NEG	LPE(17:0)-H	LPE(17:0)-H	LPE	(17:0)	(17:0)	0	0	0	C22 H45 O7 N1 P1	466.294	4.1305	1.91536	0.22732	0.057741	0.0354198	830682	882559	830405	227065	224450	153156	93160.8	311870	101240	768564	163224	728034	47395.1	183018	237617
736NEG	LPE(18:0e)-H	LPE(18:0e)-H	LPE	(18:0e)	(18:0e)	0	0	0	C23 H49 O6 N1 P1	466.33	5.97994	37.2433	0.00802801	0.387878	0.0128447	4.22047e+06	4.22445e+06	4.31704e+06	102221	137828	40897	266356	195842	230208	9.32242e+06	2.99282e+06	664531	2.99914e+06	8.81251e+06	1.14594e+07
737NEG	LPG(16:0e)-H	LPG(16:0e)-H	LPG	(16:0e)	(16:0e)	0	0	0	C22 H46 O8 N0 P1	469.294	3.28066	56.146	0.012152	0.494729	0.0112584	7.55951e+06	7.41294e+06	7.5593e+06	0	526925	336081	14927.5	0	145692	9.74659e+06	5.4439e+06	1.09308e+07	2.05231e+06	5.78114e+06	2.35177e+07
738NEG	LPE(18:3)-H	LPE(18:3)-H	LPE	(18:3)	(18:3)	0	0	0	C23 H41 O7 N1 P1	474.263	2.32709	94.9292	0.0408977	0.0558907	0.0494898	4.52835e+06	4.93597e+06	4.54353e+06	8916.08	0	0	0	0	0	355030	15785	63260.6	11951	286535	113834
739NEG	LPE(18:2)-H	LPE(18:2)-H	LPE	(18:2)	(18:2)	0	0	0	C23 H43 O7 N1 P1	476.278	2.75523	5.55268	0.00255668	0.449563	0.0130189	1.00654e+08	9.8396e+07	1.00643e+08	1.96719e+06	814265	1.53635e+06	1.27831e+06	1.59599e+06	1.0115e+06	1.31625e+07	3.23982e+06	6.79577e+06	3.78876e+06	8.46875e+06	1.00963e+07
740NEG	LPE(18:1)-H	LPE(18:1)-H	LPE	(18:1)	(18:1)	0	0	0	C23 H45 O7 N1 P1	478.294	3.64045	1.52454	0.217117	1.04624	0.0389867	1.185e+08	1.10948e+08	1.10741e+08	7.12881e+07	6.84976e+07	7.42779e+07	3.8944e+07	9.35709e+07	9.25081e+07	1.78271e+08	6.25105e+07	2.14321e+08	4.93916e+07	6.64809e+07	9.84289e+07
741NEG	LPE(18:0)-H	LPE(18:0)-H	LPE	(18:0)	(18:0)	0	0	0	C23 H47 O7 N1 P1	480.31	4.98233	2.86568	0.0875187	0.503905	0.04329	2.04771e+07	2.20469e+07	2.04679e+07	1.13383e+07	8.83652e+06	7.08733e+06	341677	6.15133e+06	1.14951e+06	2.89192e+07	1.16938e+07	2.00169e+07	2.00817e+06	3.15121e+06	3.42361e+07
742NEG	LPG(16:1)-H	LPG(16:1)-H	LPG	(16:1)	(16:1)	0	0	0	C22 H42 O9 N0 P1	481.257	2.19847	0.507375	0.0483966	0.135132	0.0264384	4.29638e+06	4.29391e+06	4.10143e+06	8.80519e+06	6.17314e+06	3.29245e+06	3.65348e+06	5.21763e+06	8.58349e+06	4.23939e+06	2.42741e+06	5.69526e+06	1.17959e+06	95266.2	4.48924e+06
743NEG	LPG(16:0)-H	LPG(16:0)-H	LPG	(16:0)	(16:0)	0	0	0	C22 H44 O9 N0 P1	483.273	2.81771	0.216348	2.58935e-06	0.375541	0.0698303	4.18151e+06	4.69116e+06	4.15186e+06	1.02595e+07	1.31043e+07	8.91077e+06	1.29044e+07	1.40019e+07	1.09319e+07	3.33733e+06	1.42125e+06	4.18485e+06	1.17877e+06	1.43092e+06	3.61564e+06
744NEG	LPE(19:1)-H	LPE(19:1)-H	LPE	(19:1)	(19:1)	0	0	0	C24 H47 O7 N1 P1	492.31	4.58137	4.76354	0.297399	0.242845	0.0322163	6.40992e+06	6.06102e+06	6.41461e+06	187889	106679	91212	214426	1.73273e+06	2.09575e+06	1.59373e+07	849251	2.04984e+06	271235	1.51861e+06	470013
745NEG	LPG(18:0e)-H	LPG(18:0e)-H	LPG	(18:0e)	(18:0e)	0	0	0	C24 H50 O8 N0 P1	497.325	4.651	#DIV/0!	0.149402	0.113513	0.00945244	395405	388948	395368	0	0	0	0	0	0	645985	114813	356920	283218	198114	3.6528e+06
746NEG	LPE(20:5)-H	LPE(20:5)-H	LPE	(20:5)	(20:5)	0	0	0	C25 H41 O7 N1 P1	498.263	2.28054	0.242888	0.00927431	0.0926667	0.0210295	3.58883e+07	3.72326e+07	3.72235e+07	626244	1.0817e+06	1.54325e+06	857234	1.04478e+06	201244	597345	16024.9	49951.6	21247.3	421588	194377
747NEG	LPE(20:4)-H	LPE(20:4)-H	LPE	(20:4)	(20:4)	0	0	0	C25 H43 O7 N1 P1	500.278	2.66393	0.111626	0.000438748	0.476558	0.0428052	3.04641e+08	3.2327e+08	3.31325e+08	1.53777e+07	1.174e+07	1.53996e+07	2.38245e+07	2.56964e+07	7.77664e+06	3.80688e+06	387857	547619	1.3494e+06	2.51264e+06	2.53754e+06
748NEG	LPE(20:3)-H	LPE(20:3)-H	LPE	(20:3)	(20:3)	0	0	0	C25 H45 O7 N1 P1	502.294	3.04129	0.722133	0.359278	0.0188883	0.00991337	2.6e+07	2.54954e+07	2.58171e+07	602948	1.0416e+06	1.00295e+06	1.14714e+06	1.5965e+06	551441	1.56052e+06	305381	237788	90802.6	1.02436e+06	1.07249e+06
749NEG	LPE(20:2)-H	LPE(20:2)-H	LPE	(20:2)	(20:2)	0	0	0	C25 H47 O7 N1 P1	504.31	3.95138	2.47324	0.0635569	0.0956071	0.143287	6.08701e+06	4.63946e+06	5.01169e+06	316632	259284	121237	164789	127696	145255	439269	235336	415745	188068	454588	1.07386e+06
750NEG	LPE(20:1)-H	LPE(20:1)-H	LPE	(20:1)	(20:1)	0	0	0	C25 H49 O7 N1 P1	506.325	5.13409	0.172933	1.39248e-06	0.129206	0.0220689	6.67294e+06	6.68638e+06	6.93802e+06	1.10067e+06	1.28156e+06	1.08978e+06	1.13031e+06	1.07248e+06	872888	214618	64628.4	135957	21533.6	183226	512347
751NEG	LPE(20:1)-H	LPE(20:1)-H	LPE	(20:1)	(20:1)	0	0	0	C25 H49 O7 N1 P1	506.325	4.82535	0.80166	0.721068	0.0314617	0.264466	3.16425e+07	1.90013e+07	3.14165e+07	974858	190178	944746	346389	1.16501e+06	106232	1.77928e+06	80630	195220	64088.3	766621	102276
752NEG	LPG(18:1)-H	LPG(18:1)-H	LPG	(18:1)	(18:1)	0	0	0	C24 H46 O9 N0 P1	509.288	2.91823	0.860715	0.629784	0.12396	0.024142	4.97849e+06	5.19048e+06	5.19473e+06	8.79083e+06	6.2614e+06	4.88727e+06	2.98189e+06	2.8734e+06	8.49846e+06	5.89042e+06	3.66662e+06	9.41376e+06	1.64964e+06	2.28948e+06	6.6068e+06
753NEG	LPC(14:0)+HCOO	LPC(14:0)+HCOO	LPC	(14:0)	(14:0)	0	0	0	C23 H47 O9 N1 P1	512.299	2.35912	1.44047	0.467946	0.0523974	0.0539782	2.65365e+06	2.64761e+06	2.90636e+06	612454	161209	97388.9	116321	53279.5	66578.5	420729	107120	262014	57148.5	424038	323888
754NEG	LPE(22:6)-H	LPE(22:6)-H	LPE	(22:6)	(22:6)	0	0	0	C27 H43 O7 N1 P1	524.278	2.54114	0.00582041	0.000220207	0.243321	0.0154944	8.35358e+07	8.27339e+07	8.10344e+07	3.22294e+06	1.84787e+06	3.17176e+06	5.15673e+06	5.02885e+06	1.83168e+06	28149.1	11639.2	13075.9	12188.8	24925.9	27941.9
755NEG	LPS(18:0)-H	LPS(18:0)-H	LPS	(18:0)	(18:0)	0	0	0	C24 H47 O9 N1 P1	524.299	3.728	2.17032	0.00902839	0.438729	0.0143005	8.51407e+06	8.5142e+06	8.30497e+06	7.92681e+06	2.8773e+06	6.8365e+06	4.71768e+06	2.87193e+06	2.06073e+06	8.87661e+06	5.66944e+06	6.65217e+06	1.3178e+07	1.22999e+07	1.25539e+07
756NEG	LPE(22:5)-H	LPE(22:5)-H	LPE	(22:5)	(22:5)	0	0	0	C27 H45 O7 N1 P1	526.294	2.76109	0.0766081	0.00144958	0.22771	0.0141163	9.18789e+07	8.96502e+07	8.96872e+07	2.28853e+06	2.13543e+06	3.7551e+06	6.01633e+06	5.70121e+06	1.79373e+06	713452	59059.6	340771	125295	140245	282832
757NEG	LPE(22:4)-H	LPE(22:4)-H	LPE	(22:4)	(22:4)	0	0	0	C27 H47 O7 N1 P1	528.31	3.37067	0.0249872	0.0134976	0.142217	0.0277963	3.80943e+07	3.96555e+07	4.01997e+07	906936	323617	1.82345e+06	2.47552e+06	3.00771e+06	200010	57879.9	23153	89997.1	0	47289.6	0
758NEG	LPE(22:3)-H	LPE(22:3)-H	LPE	(22:3)	(22:3)	0	0	0	C27 H49 O7 N1 P1	530.325	4.29105	0.438145	0.0942317	0.0176196	0.117645	4.23384e+06	4.2381e+06	3.42773e+06	99391.6	12734	50576	100290	121373	17568.6	14084.4	12301.6	43567	11944	48241.8	45966.3
759NEG	Cer(d18:1/16:0)-H	Cer(d34:1)-H	Cer	(d18:1/16:0)	(d18:1)	(16:0)	0	0	C34 H66 O3 N1	536.505	12.6531	0.274275	0.0122958	0.160964	0.00576249	6.18121e+06	6.24339e+06	6.24325e+06	4.01544e+06	1.33524e+06	3.69855e+06	6.52199e+06	1.93789e+06	2.909e+06	531580	839690	350305	294869	2.2652e+06	1.31854e+06
760NEG	LPC(16:1)+HCOO	LPC(16:1)+HCOO	LPC	(16:1)	(16:1)	0	0	0	C25 H49 O9 N1 P1	538.315	2.51654	0.318938	0.00489468	0.13887	0.0115937	8.67116e+06	8.67345e+06	8.84761e+06	2.24305e+06	1.13326e+06	3.4794e+06	1.69061e+06	2.52101e+06	2.66407e+06	1.04546e+06	245901	1.40165e+06	27775	109474	1.54921e+06
761NEG	LPC(16:0)+HCOO	LPC(16:0)+HCOO	LPC	(16:0)	(16:0)	0	0	0	C25 H51 O9 N1 P1	540.331	3.31446	1.48112	0.147136	0.582335	0.16268	2.2874e+07	3.17134e+07	2.69837e+07	2.44679e+07	1.79883e+07	1.90452e+06	1.493e+07	1.75039e+07	2.17453e+07	3.40432e+07	2.10315e+07	3.39674e+07	1.56097e+07	2.92354e+07	1.20618e+07
762NEG	LPC(16:0)+HCOO	LPC(16:0)+HCOO	LPC	(16:0)	(16:0)	0	0	0	C25 H51 O9 N1 P1	540.331	3.08823	0.888836	0.710494	0.0953915	0.0524478	2.5303e+07	2.77544e+07	2.77451e+07	4.39367e+06	1.30777e+06	1.19526e+06	4.20475e+06	3.04711e+06	1.158e+06	2.96777e+06	1.65286e+06	3.8156e+06	1.73896e+06	2.29946e+06	1.13038e+06
763NEG	LPC(17:0)+HCOO	LPC(17:0)+HCOO	LPC	(17:0)	(17:0)	0	0	0	C26 H53 O9 N1 P1	554.346	3.92528	15.3227	0.0239204	0.264459	0.00502792	2.64833e+06	2.62528e+06	2.64823e+06	120182	162236	278168	149341	162947	267194	1.05002e+06	1.63006e+06	1.01735e+06	3.61734e+06	2.54522e+06	7.6089e+06
764NEG	LPC(18:3)+HCOO	LPC(18:3)+HCOO	LPC	(18:3)	(18:3)	0	0	0	C27 H49 O9 N1 P1	562.315	2.262	2.05057	0.388038	0.0233037	0.234906	1.07816e+06	1.08466e+06	693998	70585.4	33289.8	14125.1	12607.8	12548.2	65715.6	43428.5	23963.7	246034	0	0	114880
765NEG	LPC(18:2)+HCOO	LPC(18:2)+HCOO	LPC	(18:2)	(18:2)	0	0	0	C27 H51 O9 N1 P1	564.331	2.63712	3.97451	0.0395274	0.306248	0.00726696	3.32606e+07	3.28468e+07	3.2844e+07	2.01288e+06	1.27688e+06	370739	1.23702e+06	1.89416e+06	1.34997e+06	4.98756e+06	3.88245e+06	1.25191e+07	1.30933e+06	2.08835e+06	7.57235e+06
766NEG	LPE(24:0)-H	LPE(24:0)-H	LPE	(24:0)	(24:0)	0	0	0	C29 H59 O7 N1 P1	564.403	10.164	84.3802	0.0245247	0.173453	0.0444689	1.2774e+06	1.39625e+06	1.34334e+06	0	0	40137.4	41631.8	0	13921.6	315767	397675	1.11991e+06	521383	2.46872e+06	3.25095e+06
767NEG	LPC(18:1)+HCOO	LPC(18:1)+HCOO	LPC	(18:1)	(18:1)	0	0	0	C27 H53 O9 N1 P1	566.346	3.26979	0.396552	0.00148262	0.293597	0.00406357	4.62808e+07	4.61167e+07	4.64919e+07	1.73606e+07	1.42277e+07	9.11214e+06	1.21153e+07	1.2656e+07	1.07756e+07	4.30995e+06	3.77008e+06	9.1798e+06	1.59171e+06	2.45435e+06	8.93013e+06
768NEG	LPC(18:1)+HCOO	LPC(18:1)+HCOO	LPC	(18:1)	(18:1)	0	0	0	C27 H53 O9 N1 P1	566.346	3.48907	0.87207	0.496251	0.253545	0.115499	1.65558e+07	1.66017e+07	1.34697e+07	8.10671e+06	1.67688e+07	1.38372e+07	9.3374e+06	1.04256e+07	1.20942e+07	3.38662e+06	9.21501e+06	1.24006e+07	1.12121e+07	9.47477e+06	1.58528e+07
769NEG	LPC(18:0)+HCOO	LPC(18:0)+HCOO	LPC	(18:0)	(18:0)	0	0	0	C27 H55 O9 N1 P1	568.362	4.713	20.0058	0.000955868	2.38754	0.021821	1.13843e+08	1.18254e+08	1.1826e+08	9.42728e+06	9.70311e+06	8.90034e+06	1.13754e+07	5.60405e+06	1.13477e+07	1.41303e+08	1.45685e+08	1.46311e+08	1.79788e+08	1.35775e+08	3.78625e+08
770NEG	LPC(18:0)+HCOO	LPC(18:0)+HCOO	LPC	(18:0)	(18:0)	0	0	0	C27 H55 O9 N1 P1	568.362	4.35697	59.9367	0.00509388	0.599434	0.0258576	8.29898e+06	8.68048e+06	8.6837e+06	149955	222524	177468	327153	92317.3	241902	3.66759e+06	9.24496e+06	1.09069e+07	1.26569e+07	8.54808e+06	2.75781e+07
771NEG	Cer(d17:1/16:0)+HCOO	Cer(d33:1)+HCOO	Cer	(d17:1/16:0)	(d17:1)	(16:0)	0	0	C34 H66 O5 N1	568.495	12.128	0.28383	0.0129365	0.200411	0.0645809	7.84738e+06	6.91999e+06	7.21932e+06	4.83064e+06	1.01781e+07	8.19612e+06	6.18539e+06	1.51767e+06	3.45207e+06	3.39271e+06	1.91828e+06	1.72313e+06	345065	776408	1.59681e+06
772NEG	Cer(d18:2/16:0)+HCOO	Cer(d34:2)+HCOO	Cer	(d18:2/16:0)	(d18:2)	(16:0)	0	0	C35 H66 O5 N1	580.495	11.7038	0.0345908	0.00534176	0.374025	0.227853	1.9793e+07	1.28662e+07	1.97197e+07	7.3017e+06	9.90332e+06	8.07134e+06	9.96808e+06	2.80662e+06	2.29274e+07	384908	243715	0	144648	399025	936996
773NEG	LPC(19:0)+HCOO	LPC(19:0)+HCOO	LPC	(19:0)	(19:0)	0	0	0	C28 H57 O9 N1 P1	582.378	5.671	57.7976	0.00689468	0.129205	0.0500659	617037	566496	566411	0	12449.1	0	34982.8	0	18968.4	847596	220732	484944	740813	162342	1.38135e+06
774NEG	Cer(d18:1/16:0)+HCOO	Cer(d34:1)+HCOO	Cer	(d18:1/16:0)	(d18:1)	(16:0)	0	0	C35 H68 O5 N1	582.51	12.6531	0.553231	0.0202055	0.872601	0.0739488	2.78772e+08	2.78762e+08	2.44524e+08	2.88412e+08	3.06767e+08	3.399e+08	4.48663e+08	2.86046e+08	3.21964e+08	1.43258e+08	9.61444e+07	1.14979e+08	1.11587e+08	2.37156e+08	3.98776e+08
775NEG	LPI(18:0e)-H	LPI(18:0e)-H	LPI	(18:0e)	(18:0e)	0	0	0	C27 H54 O11 N0 P1	585.341	4.23794	#DIV/0!	0.00132745	0.261905	0.0406847	696470	748007	747929	0	0	0	0	0	0	3.04296e+06	1.02999e+06	1.63733e+06	1.06966e+06	3.82026e+06	3.97197e+06
776NEG	LPC(20:5)+HCOO	LPC(20:5)+HCOO	LPC	(20:5)	(20:5)	0	0	0	C29 H49 O9 N1 P1	586.315	2.18993	0.083411	0.0938983	0.0293438	0.04375	573901	596294	626117	80970.1	15688.7	0	29861.6	171867	23200.3	0	0	0	0	0	26824
777NEG	LPC(20:4)+HCOO	LPC(20:4)+HCOO	LPC	(20:4)	(20:4)	0	0	0	C29 H51 O9 N1 P1	588.331	2.55371	0.0800258	0.000535836	0.25959	0.238328	1.99629e+07	1.27603e+07	2.009e+07	5.00216e+06	4.27161e+06	618767	4.9986e+06	5.86484e+06	3.90983e+06	233726	509027	515256	36088	154210	525595
778NEG	LPC(20:3)+HCOO	LPC(20:3)+HCOO	LPC	(20:3)	(20:3)	0	0	0	C29 H53 O9 N1 P1	590.346	2.8799	0.254616	0.000576142	0.177065	0.24727	3.47103e+06	5.56561e+06	5.53736e+06	3.2352e+06	3.78951e+06	2.14047e+06	2.6858e+06	3.34254e+06	3.81246e+06	107236	1.07766e+06	2.59233e+06	67233.9	178189	816582
779NEG	LPC(20:1)+HCOO	LPC(20:1)+HCOO	LPC	(20:1)	(20:1)	0	0	0	C29 H57 O9 N1 P1	594.378	4.89163	0.423717	0.0123233	0.0740856	0.0778929	607742	702908	627023	800102	471060	820424	528891	866557	750942	185441	197186	184114	204079	150065	874816
780NEG	LPC(20:1)+HCOO	LPC(20:1)+HCOO	LPC	(20:1)	(20:1)	0	0	0	C29 H57 O9 N1 P1	594.378	4.52497	1.425	0.676422	0.00858362	0.102537	1.64794e+06	1.37018e+06	1.64443e+06	13825.6	11204.7	9454.64	29024.6	47577.9	0	19119.2	0	109158	0	10396.5	19626.1
781NEG	LPC(20:0)+HCOO	LPC(20:0)+HCOO	LPC	(20:0)	(20:0)	0	0	0	C29 H59 O9 N1 P1	596.393	6.70417	8.49284	0.023312	0.136678	0.177948	841846	1.17169e+06	1.16502e+06	233782	51324	15790.6	103227	34972.2	184543	891458	240551	402687	346733	1.38005e+06	2.03498e+06
782NEG	LPC(20:0)+HCOO	LPC(20:0)+HCOO	LPC	(20:0)	(20:0)	0	0	0	C29 H59 O9 N1 P1	596.393	5.093	#DIV/0!	0.0202554	0.0853996	0.0403876	121275	130351	122052	0	0	0	0	0	0	143287	125391	288527	201479	128955	753195
783NEG	LPI(18:0)-H	LPI(18:0)-H	LPI	(18:0)	(18:0)	0	0	0	C27 H52 O12 N0 P1	599.32	3.62996	6.6122	0.00689566	0.449086	0.0103355	5.91855e+06	5.96188e+06	6.04035e+06	2.29275e+06	995533	1.19539e+06	1.72209e+06	486487	454979	6.8271e+06	3.49422e+06	4.28488e+06	5.92226e+06	1.046e+07	1.62704e+07
784NEG	PS(24:1e)-H	PS(24:1e)-H	PS	(24:1e)	(24:1e)	0	0	0	C30 H57 O9 N1 P1	606.378	3.027	3.78323	0.274276	0.0542496	0.0251022	926968	963039	918900	47148.2	0	0	183030	169491	35433.6	197314	32075.7	1.1091e+06	71776.7	235826	0
785NEG	Cer(d18:1/18:0)+HCOO	Cer(d36:1)+HCOO	Cer	(d18:1/18:0)	(d18:1)	(18:0)	0	0	C37 H72 O5 N1	610.542	13.7727	0.0873896	7.32705e-07	0.969702	0.0819415	5.84958e+07	5.0495e+07	5.83222e+07	5.73971e+07	5.73911e+07	5.84533e+07	5.69103e+07	3.24499e+07	4.60336e+07	6.21899e+06	3.27865e+06	3.67717e+06	2.32051e+06	3.98542e+06	7.49078e+06
786NEG	LPC(22:6)+HCOO	LPC(22:6)+HCOO	LPC	(22:6)	(22:6)	0	0	0	C31 H51 O9 N1 P1	612.331	2.44754	0.00330902	1.00227e-06	0.16346	0.00356878	5.06068e+06	5.06083e+06	5.02954e+06	1.85392e+06	1.08415e+06	988222	1.37653e+06	1.311e+06	1.23251e+06	0	0	16489.3	0	9474.31	0
787NEG	LPC(22:5)+HCOO	LPC(22:5)+HCOO	LPC	(22:5)	(22:5)	0	0	0	C31 H53 O9 N1 P1	614.346	2.64433	0.0284644	0.000130652	0.163182	0.283473	6.54328e+06	3.78229e+06	6.54274e+06	1.5765e+06	1.6046e+06	358423	1.34946e+06	1.903e+06	1.87731e+06	65346.6	15063.8	92714.6	0	0	73641.2
788NEG	LPC(22:4)+HCOO	LPC(22:4)+HCOO	LPC	(22:4)	(22:4)	0	0	0	C31 H55 O9 N1 P1	616.362	3.19756	0.123787	0.0202215	0.049278	0.0068658	2.43822e+06	2.40911e+06	2.40982e+06	94909.9	102697	225636	118493	463870	123895	0	11369.5	83283.5	0	14648.5	30516.7
789NEG	PE(16:1/12:0)-H	PE(28:1)-H	PE	(16:1/12:0)	(16:1)	(12:0)	0	0	C33 H63 O8 N1 P1	632.43	9.3769	1.0883	0.894104	0.0445082	0.0661726	213932	218419	241630	616324	423955	260437	329138	682058	423496	1.9077e+06	206549	427848	47297.1	125287	262273
790NEG	PA(33:2)-H	PA(33:2)-H	PA	(33:2)	(33:2)	0	0	0	C36 H66 O8 N0 P1	657.45	10.2344	1.93163	0.341812	0.163874	0.0735375	2.16119e+06	2.48833e+06	2.25025e+06	3.70161e+06	716342	904811	632292	30558.8	637181	6.0865e+06	2.48226e+06	2.47427e+06	220930	606716	922102
791NEG	PE(16:1/14:0)-H	PE(30:1)-H	PE	(16:1/14:0)	(16:1)	(14:0)	0	0	C35 H67 O8 N1 P1	660.461	10.6263	1.57861	0.452016	0.6161	0.0104228	2.93539e+07	2.97918e+07	2.99519e+07	3.56199e+07	2.22923e+07	1.93078e+07	1.24284e+07	1.71179e+07	2.7833e+07	1.15268e+08	2.07676e+07	3.06235e+07	9.04909e+06	1.49845e+07	2.17872e+07
792NEG	PE(16:0/14:0)-H	PE(30:0)-H	PE	(16:0/14:0)	(16:0)	(14:0)	0	0	C35 H69 O8 N1 P1	662.477	11.5947	0.456499	0.0876445	0.0809604	0.176813	9.96266e+06	7.18902e+06	9.9482e+06	3.3512e+06	1.5674e+06	5.97919e+06	2.96292e+06	1.08046e+06	4.22343e+06	3.55119e+06	1e+06	2.75543e+06	281391	693028	467590
793NEG	Cer(d18:2/22:0)+HCOO	Cer(d40:2)+HCOO	Cer	(d18:2/22:0)	(d18:2)	(22:0)	0	0	C41 H78 O5 N1	664.589	15.1328	0.0906079	0.000173076	0.348852	0.00675633	1.71319e+07	1.69324e+07	1.71324e+07	9.32127e+06	4.99121e+06	7.3654e+06	1.05775e+07	3.95932e+06	5.54148e+06	1.12672e+06	269849	253615	220637	211759	1.70085e+06
794NEG	PG(16:0/12:0)-H	PG(28:0)-H	PG	(16:0/12:0)	(16:0)	(12:0)	0	0	C34 H66 O10 N0 P1	665.44	9.23869	0.0992562	0.000259995	0.116205	0.0133482	1.033e+06	1.05705e+06	1.03296e+06	582175	625127	670379	785753	826390	1.33284e+06	36149.9	0	0	0	23382.3	419148
795NEG	Cer(d18:1/22:0)+HCOO	Cer(d40:1)+HCOO	Cer	(d18:1/22:0)	(d18:1)	(22:0)	0	0	C41 H80 O5 N1	666.604	16.2625	0.40417	0.00211277	0.472299	0.00812891	5.09885e+07	5.09889e+07	5.171e+07	4.13005e+07	3.25632e+07	3.27359e+07	4.21943e+07	1.69807e+07	3.03129e+07	1.32247e+07	7.29044e+06	8.99243e+06	6.77099e+06	1.79235e+07	2.50505e+07
796NEG	PA(17:1/17:1)-H	PA(34:2)-H	PA	(17:1/17:1)	(17:1)	(17:1)	0	0	C37 H68 O8 N0 P1	671.466	11.016	13.9353	0.281208	0.112423	0.138834	1.82695e+06	1.84717e+06	1.42844e+06	48307.7	0	0	19497.5	0	211159	3.27476e+06	300089	109823	0	107963	94807.6
797NEG	PE(32:1p)-H	PE(32:1p)-H	PE	(32:1p)	(32:1p)	0	0	0	C37 H71 O7 N1 P1	672.497	12.2689	1.11121	0.788227	0.632737	0.0426132	8.954e+07	8.96733e+07	8.31528e+07	8.31667e+07	7.48851e+07	7.99223e+07	5.14232e+07	2.27367e+07	3.42876e+07	5.66789e+07	2.41821e+07	3.14096e+07	3.11529e+07	8.35199e+07	1.58003e+08
798NEG	PE(15:0/16:1)-H	PE(31:1)-H	PE	(15:0/16:1)	(15:0)	(16:1)	0	0	C36 H69 O8 N1 P1	674.477	11.2632	2.67644	0.193546	0.362255	0.183165	1.06959e+07	7.57182e+06	1.05324e+07	2.17232e+06	3.98046e+06	2.35561e+06	3.01621e+06	3.39717e+06	2.87233e+06	2.47471e+07	3.1575e+06	9.41543e+06	1.18617e+06	5.86978e+06	3.24881e+06
799NEG	PE(32:0p)-H	PE(32:0p)-H	PE	(32:0p)	(32:0p)	0	0	0	C37 H73 O7 N1 P1	674.513	13.2164	0.021443	0.000183575	0.874707	0.0766971	4.00279e+07	3.99559e+07	3.49049e+07	5.40159e+07	4.12489e+07	5.40069e+07	5.21717e+07	1.32548e+07	2.76e+07	1.53245e+06	88144.7	437942	246320	729761	2.16097e+06
800NEG	PE(32:0e)-H	PE(32:0e)-H	PE	(32:0e)	(32:0e)	0	0	0	C37 H75 O7 N1 P1	676.529	13.35	0.274525	0.0381937	0.16592	0.110502	4.91041e+06	4.86201e+06	4.00804e+06	8.30181e+06	2.26611e+06	1.27229e+06	4.19732e+06	1.57253e+06	4.09451e+06	1.64169e+06	821247	1.45843e+06	72337.2	369131	1.59561e+06
801NEG	PG(30:0p)-H	PG(30:0p)-H	PG	(30:0p)	(30:0p)	0	0	0	C36 H70 O9 N0 P1	677.476	10.8567	0.211045	0.00176223	0.395652	0.0485961	9.73185e+06	1.05606e+07	1.06338e+07	1.41976e+07	9.62028e+06	1.01573e+07	2.10128e+07	6.01043e+06	1.27696e+07	4.82544e+06	937917	1.07753e+06	1.14767e+06	1.31899e+06	6.26084e+06
802NEG	PG(30:0e)-H	PG(30:0e)-H	PG	(30:0e)	(30:0e)	0	0	0	C36 H72 O9 N0 P1	679.492	11.0934	1.85933	0.0657063	0.8499	0.0213058	5.11361e+07	4.92957e+07	4.92929e+07	2.24369e+07	3.97818e+06	2.62773e+07	3.49016e+07	3.59407e+06	2.1564e+07	4.91996e+07	2.24048e+07	2.69643e+07	2.26527e+07	3.19903e+07	5.64316e+07
803NEG	PA(35:2)-H	PA(35:2)-H	PA	(35:2)	(35:2)	0	0	0	C38 H70 O8 N0 P1	685.481	11.2666	2.85709	0.0770446	0.53311	0.165305	1.94581e+07	1.43955e+07	1.95201e+07	1.82881e+07	1.04284e+06	3.91032e+06	1.08062e+06	1.45251e+06	2.72012e+06	1.64667e+07	2.33845e+07	1.91949e+07	2.74038e+06	3.0028e+06	1.66221e+07
804NEG	PE(16:1/16:1)-H	PE(32:2)-H	PE	(16:1/16:1)	(16:1)	(16:1)	0	0	C37 H69 O8 N1 P1	686.477	10.7571	0.978282	0.953552	1.02228	0.0196835	1.81951e+08	1.75766e+08	1.76013e+08	4.02396e+08	1.57188e+08	2.70148e+08	1.99016e+08	1.8283e+08	1.66754e+08	5.81891e+08	1.80586e+08	2.17406e+08	7.18167e+07	1.26925e+08	1.69773e+08
805NEG	PE(16:0p/17:1)-H	PE(33:1p)-H	PE	(16:0p/17:1)	(16:0p)	(17:1)	0	0	C38 H73 O7 N1 P1	686.513	12.764	1.04299	0.894476	0.327112	0.039073	2.26557e+07	2.26696e+07	2.42318e+07	1.55694e+07	1.60789e+07	2.2119e+07	2.04719e+07	6.67436e+06	4.31424e+06	1.43495e+07	8.20369e+06	7.86494e+06	8.61396e+06	2.68385e+07	2.30216e+07
806NEG	PA(35:1)-H	PA(35:1)-H	PA	(35:1)	(35:1)	0	0	0	C38 H72 O8 N0 P1	687.497	12.1566	2.08709	0.190165	0.184763	0.0383808	3.50395e+06	3.74202e+06	3.75297e+06	3.18471e+06	794275	473441	1.06799e+06	30226.1	885849	4.27621e+06	4.15205e+06	2.37004e+06	306056	547494	1.78171e+06
807NEG	PE(16:0/16:1)-H	PE(32:1)-H	PE	(16:0/16:1)	(16:0)	(16:1)	0	0	C37 H71 O8 N1 P1	688.492	11.7403	1.43693	0.310374	4.37823	0.00663761	2.01124e+09	1.98827e+09	2.01138e+09	1.66792e+09	1.12784e+09	1.00828e+09	9.18537e+08	1.19958e+09	1.43619e+09	3.96735e+09	1.63067e+09	2.14903e+09	7.23787e+08	9.22397e+08	1.18019e+09
808NEG	CerG1(d32:0+pO)-H	CerG1(d32:0+pO)-H	CerG1	(d32:0+pO)	(d32:0+pO)	0	0	0	C38 H74 O9 N1	688.537	11.3076	1.08492	0.697078	0.352581	0.00250077	1.64164e+07	1.64163e+07	1.64876e+07	1.32917e+07	8.9532e+06	8.83004e+06	1.20127e+07	4.11102e+06	8.8125e+06	1.0382e+07	6.35028e+06	1.14568e+07	6.15828e+06	1.04003e+07	1.60202e+07
809NEG	PE(16:0/16:0)-H	PE(32:0)-H	PE	(16:0/16:0)	(16:0)	(16:0)	0	0	C37 H73 O8 N1 P1	690.508	12.6402	1.36252	0.662755	0.308743	0.174182	1.62939e+07	1.63667e+07	1.18542e+07	6.33878e+06	1.16557e+07	6.88168e+06	2.12322e+06	3.44779e+06	5.35765e+06	3.11925e+07	4.44017e+06	4.22914e+06	2.85156e+06	3.14656e+06	2.92505e+06
810NEG	Cer(d18:2/24:1)+HCOO	Cer(d42:3)+HCOO	Cer	(d18:2/24:1)	(d18:2)	(24:1)	0	0	C43 H80 O5 N1	690.604	15.0472	0.0466244	9.59832e-05	0.658795	0.00636227	3.10106e+07	3.12513e+07	3.14047e+07	2.07181e+07	2.23067e+07	2.80688e+07	3.6579e+07	1.21997e+07	1.74168e+07	1.74098e+06	761718	604277	244375	820754	2.22892e+06
811NEG	PG(16:1/14:0)-H	PG(30:1)-H	PG	(16:1/14:0)	(16:1)	(14:0)	0	0	C36 H68 O10 N0 P1	691.456	9.4082	0.37814	0.00357343	0.120852	0.0296839	2.83335e+06	2.68352e+06	2.81818e+06	3.0442e+06	2.48975e+06	2.29323e+06	2.08086e+06	1.80176e+06	3.67064e+06	2.52239e+06	581782	681749	473106	846034	710902
812NEG	Cer(d18:1/24:1)+HCOO	Cer(d42:2)+HCOO	Cer	(d18:1/24:1)	(d18:1)	(24:1)	0	0	C43 H82 O5 N1	692.62	16.1755	0.103872	0.000147067	1.25519	0.0215203	1.3375e+08	1.38763e+08	1.33682e+08	1.27276e+08	1.06401e+08	9.76692e+07	1.29136e+08	4.19789e+07	6.51748e+07	1.10028e+07	7.51016e+06	6.33336e+06	5.24936e+06	1.07928e+07	1.8073e+07
813NEG	PG(16:0/14:0)-H	PG(30:0)-H	PG	(16:0/14:0)	(16:0)	(14:0)	0	0	C36 H70 O10 N0 P1	693.471	10.4361	0.0777875	0.00698648	0.819547	0.0609846	5.44011e+07	4.89998e+07	5.47195e+07	3.17282e+07	4.59878e+07	2.78327e+07	1.00696e+08	1.68632e+07	4.37672e+07	3.93572e+06	1.29567e+06	2.06751e+06	1.61447e+06	2.2518e+06	9.59437e+06
814NEG	Cer(d18:1/24:0)+HCOO	Cer(d42:1)+HCOO	Cer	(d18:1/24:0)	(d18:1)	(24:0)	0	0	C43 H84 O5 N1	694.635	17.6098	0.658429	0.196212	0.182459	0.0910319	5.67224e+07	5.01899e+07	6.01725e+07	4.9758e+07	4.36545e+07	5.06226e+07	5.87754e+07	1.61699e+07	1.72732e+07	2.75064e+07	8.37848e+06	1.86772e+07	1.53569e+07	3.48103e+07	5.08269e+07
815NEG	PE(34:3p)-H	PE(34:3p)-H	PE	(34:3p)	(34:3p)	0	0	0	C39 H71 O7 N1 P1	696.497	11.7244	36.0297	0.00455098	0.778268	0.0737406	8.09101e+06	8.86269e+06	7.66919e+06	0	0	0	2.98302e+06	0	577477	2.05376e+07	1.66863e+07	2.12643e+07	5.82278e+06	1.6454e+07	4.75188e+07
816NEG	PE(34:2p)-H	PE(34:2p)-H	PE	(34:2p)	(34:2p)	0	0	0	C39 H73 O7 N1 P1	698.513	12.4491	7.07695	0.000676254	3.93889	0.0324108	2.91198e+08	2.7513e+08	2.91153e+08	9.35083e+07	9.59633e+07	7.84335e+07	1.06287e+08	3.59882e+07	4.19552e+07	5.57074e+08	3.28659e+08	4.11392e+08	3.49866e+08	6.11335e+08	9.41414e+08
817NEG	PE(17:1/16:1)-H	PE(33:2)-H	PE	(17:1/16:1)	(17:1)	(16:1)	0	0	C38 H71 O8 N1 P1	700.492	11.4466	2.15043	0.403049	0.568399	0.0308684	4.55353e+07	4.80831e+07	4.8036e+07	3.01194e+07	3.30864e+06	1.0304e+07	4.8787e+06	2.4488e+07	4.58093e+07	1.62345e+08	5.4044e+07	7.76013e+06	1.86643e+06	5.36872e+06	2.43185e+07
818NEG	PE(34:1p)-H	PE(34:1p)-H	PE	(34:1p)	(34:1p)	0	0	0	C39 H75 O7 N1 P1	700.529	13.2863	1.34163	0.242632	3.52161	0.00778849	9.90186e+08	9.76962e+08	9.76933e+08	8.19967e+08	6.43435e+08	6.52664e+08	6.79789e+08	1.81549e+08	3.34893e+08	7.49305e+08	4.61859e+08	6.45785e+08	5.34649e+08	7.9303e+08	1.25926e+09
819NEG	PE(17:1/16:0)-H	PE(33:1)-H	PE	(17:1/16:0)	(17:1)	(16:0)	0	0	C38 H73 O8 N1 P1	702.508	12.3957	4.01765	0.293986	1.68818	0.0509526	2.25117e+08	2.46323e+08	2.46129e+08	4.33927e+07	8.4845e+06	1.25707e+07	2.07276e+07	3.99939e+07	1.5993e+08	8.23489e+08	1.1843e+08	8.29039e+07	1.25479e+07	4.17745e+07	6.6284e+07
820NEG	PE(34:1e)-H	PE(34:1e)-H	PE	(34:1e)	(34:1e)	0	0	0	C39 H77 O7 N1 P1	702.544	13.4383	2.03857	0.0113353	1.156	0.00886818	8.66378e+07	8.53249e+07	8.53163e+07	2.62695e+07	5.70293e+07	2.19034e+07	3.26471e+07	1.5942e+07	3.21056e+07	5.93148e+07	5.03815e+07	4.72929e+07	5.44206e+07	6.28983e+07	1.04655e+08
821NEG	CerG1(d33:0+pO)-H	CerG1(d33:0+pO)-H	CerG1	(d33:0+pO)	(d33:0+pO)	0	0	0	C39 H76 O9 N1	702.553	14.337	0.0286068	0.000349241	0.818344	0.0452961	3.31017e+07	3.58428e+07	3.58412e+07	4.33208e+07	4.6457e+07	4.73673e+07	5.24558e+07	9.58545e+06	2.40425e+07	1.2455e+06	735902	778358	665491	751581	2.20903e+06
822NEG	PG(32:1p)-H	PG(32:1p)-H	PG	(32:1p)	(32:1p)	0	0	0	C38 H72 O9 N0 P1	703.492	11.0672	0.0651372	0.00456025	0.268138	0.107172	3.59898e+06	2.9676e+06	3.59351e+06	7.59124e+06	1.70293e+06	8.39385e+06	7.28474e+06	688822	5.44397e+06	290656	209425	80216.5	277386	299012	869431
823NEG	PE(34:0e)-H	PE(34:0e)-H	PE	(34:0e)	(34:0e)	0	0	0	C39 H79 O7 N1 P1	704.56	14.5027	0.285081	0.00395755	0.276967	0.0496672	9.7196e+06	8.89441e+06	9.69188e+06	1.06421e+07	7.0008e+06	5.62141e+06	1.46486e+07	4.10996e+06	1.08798e+07	4.18224e+06	1.35808e+06	3.25295e+06	1.29716e+06	1.35387e+06	3.63723e+06
824NEG	PG(16:0p/16:0)-H	PG(32:0p)-H	PG	(16:0p/16:0)	(16:0p)	(16:0)	0	0	C38 H74 O9 N0 P1	705.508	11.9529	0.901075	0.731798	0.415389	0.140915	1.05615e+08	1.06293e+08	8.20462e+07	8.42096e+07	5.50376e+07	4.53799e+07	4.43629e+07	2.72222e+07	7.80406e+07	4.09205e+07	1.64507e+07	4.35695e+07	3.52592e+07	5.60618e+07	1.08925e+08
825NEG	PG(15:0/16:0)-H	PG(31:0)-H	PG	(15:0/16:0)	(15:0)	(16:0)	0	0	C37 H72 O10 N0 P1	707.487	10.9563	0.0637024	0.00165858	0.573605	0.205214	2.12948e+07	2.137e+07	1.45535e+07	6.36012e+06	2.44341e+07	9.76543e+06	3.33642e+07	1.75343e+07	2.8845e+07	3.77521e+06	421314	636745	545029	494013	1.79128e+06
826NEG	PG(32:0e)-H	PG(32:0e)-H	PG	(32:0e)	(32:0e)	0	0	0	C38 H76 O9 N0 P1	707.523	12.0918	33.7937	0.0061178	6.58985	0.0156174	1.01761e+09	9.96062e+08	1.02692e+09	5.29085e+07	4.27223e+07	4.66689e+07	7.02699e+07	1.62012e+07	4.61868e+07	1.64069e+09	7.01211e+08	1.01206e+09	8.11767e+08	1.5529e+09	3.57321e+09
827NEG	PE(16:1/18:2)-H	PE(34:3)-H	PE	(16:1/18:2)	(16:1)	(18:2)	0	0	C39 H71 O8 N1 P1	712.492	10.9926	5.30485	0.00966318	0.523663	0.0709064	9.1137e+06	8.01721e+06	9.06366e+06	2.35654e+06	962105	4.70007e+06	950745	802070	3.54451e+06	2.46816e+07	1.20408e+07	1.04705e+07	2.61876e+06	1.01258e+07	1.07021e+07
828NEG	PE(35:2p)-H	PE(35:2p)-H	PE	(35:2p)	(35:2p)	0	0	0	C40 H75 O7 N1 P1	712.529	12.8338	3.26206	0.00541206	0.704003	0.0155711	1.74242e+07	1.78978e+07	1.74231e+07	6.88281e+06	6.38878e+06	4.40403e+06	6.71349e+06	5.01134e+06	8.50718e+06	3.11522e+07	8.54829e+06	1.43469e+07	1.44153e+07	2.26901e+07	3.25042e+07
829NEG	PA(37:2)-H	PA(37:2)-H	PA	(37:2)	(37:2)	0	0	0	C40 H74 O8 N0 P1	713.513	12.278	0.671546	0.641539	0.0594362	0.0455117	4.98294e+06	4.98238e+06	4.59994e+06	1.21366e+07	2.97165e+06	781626	718294	30969.3	1.35928e+06	4.79345e+06	2.84489e+06	3.7779e+06	46258	104976	519291
830NEG	PE(16:1/18:1)-H	PE(34:2)-H	PE	(16:1/18:1)	(16:1)	(18:1)	0	0	C39 H73 O8 N1 P1	714.508	11.7834	1.07284	0.848191	2.90716	0.124397	1.21876e+09	1.47746e+09	1.18255e+09	1.89437e+09	4.08813e+08	1.00252e+09	8.66272e+08	4.05116e+08	1.58941e+09	1.52217e+09	6.72822e+08	2.34354e+09	9.33844e+08	5.69357e+08	5.7397e+08
831NEG	PE(16:1/18:1)-H	PE(34:2)-H	PE	(16:1/18:1)	(16:1)	(18:1)	0	0	C39 H73 O8 N1 P1	714.508	12.1571	1.58584	0.611589	1.22665	0.00634946	1.71638e+08	1.71675e+08	1.73551e+08	2.64738e+08	1.66548e+08	2.48598e+06	3.22016e+07	4.27239e+07	5.97836e+07	6.35134e+08	1.04365e+08	5.14046e+07	1.93858e+07	4.69034e+07	4.43251e+07
832NEG	PA(37:1)-H	PA(37:1)-H	PA	(37:1)	(37:1)	0	0	0	C40 H76 O8 N0 P1	715.528	13.1372	0.414326	0.156226	0.068378	0.0497281	3.83691e+06	3.51092e+06	3.82631e+06	6.01138e+06	2.83943e+06	1.73063e+06	1.59261e+06	180077	1.17778e+06	1.16863e+06	692642	900725	191968	751217	1.90144e+06
833NEG	PE(16:0/18:1)-H	PE(34:1)-H	PE	(16:0/18:1)	(16:0)	(18:1)	0	0	C39 H75 O8 N1 P1	716.524	12.7202	0.420218	0.000442368	1.83386	0.0108465	7.92788e+08	7.78104e+08	7.78054e+08	6.60698e+08	5.89173e+08	6.40623e+08	6.17919e+08	3.29331e+08	5.36579e+08	3.19334e+08	7.90481e+07	2.17661e+08	1.96412e+08	2.57455e+08	3.48042e+08
834NEG	PG(16:1/16:1)-H	PG(32:2)-H	PG	(16:1/16:1)	(16:1)	(16:1)	0	0	C38 H70 O10 N0 P1	717.471	9.5535	0.686737	0.219024	0.0817347	0.0422856	4.16654e+07	4.48756e+07	4.48716e+07	9.1826e+07	5.10464e+07	5.86909e+07	3.59253e+07	3.11223e+07	6.75692e+07	8.1663e+07	3.22636e+07	4.37515e+07	1.50527e+07	1.79845e+07	4.01518e+07
835NEG	SM(d32:2)+HCOO	SM(d32:2)+HCOO	SM	(d32:2)	(d32:2)	0	0	0	C38 H74 O8 N2 P1	717.519	8.91424	0.136184	0.00221347	0.244985	0.0189732	6.14384e+06	5.94748e+06	6.1506e+06	5.08784e+06	2.07295e+06	6.1606e+06	6.41416e+06	1.99299e+06	2.72726e+06	952778	273590	161415	227590	287857	1.42725e+06
836NEG	PE(18:0/16:0)-H	PE(34:0)-H	PE	(18:0/16:0)	(18:0)	(16:0)	0	0	C39 H77 O8 N1 P1	718.539	13.7	0.293897	0.0286876	0.13069	0.0957621	3.26081e+06	3.87162e+06	3.33188e+06	6.54419e+06	4.97841e+06	2.61155e+06	2.68527e+06	811387	1.65003e+06	1.09899e+06	541770	1.35757e+06	529018	1.24576e+06	893466
837NEG	PG(16:0/16:1)-H	PG(32:1)-H	PG	(16:0/16:1)	(16:0)	(16:1)	0	0	C38 H72 O10 N0 P1	719.487	10.575	0.592653	0.0509921	0.189104	0.040953	1.46136e+08	1.36234e+08	1.36243e+08	1.73273e+08	1.49513e+08	1.38202e+08	8.14895e+07	6.94057e+07	1.78199e+08	1.23905e+08	5.90459e+07	1.16158e+08	3.40395e+07	4.70136e+07	8.80824e+07
838NEG	SM(d32:1)+HCOO	SM(d32:1)+HCOO	SM	(d32:1)	(d32:1)	0	0	0	C38 H76 O8 N2 P1	719.534	10.0955	0.689726	0.132531	0.332313	0.0276412	1.73611e+08	1.79216e+08	1.69634e+08	7.0878e+07	1.19307e+08	1.21633e+08	1.35063e+08	4.3024e+07	7.03863e+07	6.60981e+07	3.54752e+07	7.42263e+07	5.45318e+07	5.35101e+07	1.02606e+08
839NEG	PE(16:0p/20:5)-H	PE(36:5p)-H	PE	(16:0p/20:5)	(16:0p)	(20:5)	0	0	C41 H71 O7 N1 P1	720.497	11.5834	0.1314	0.00517011	1.44299	0.0107055	2.84721e+08	2.79901e+08	2.85503e+08	2.40937e+08	1.28251e+08	2.87676e+08	1.51473e+08	5.29104e+07	7.47485e+07	2.80368e+07	1.3767e+07	1.06458e+07	6.37236e+06	2.23305e+07	4.18377e+07
840NEG	PG(16:0/16:0)-H	PG(32:0)-H	PG	(16:0/16:0)	(16:0)	(16:0)	0	0	C38 H74 O10 N0 P1	721.503	11.4735	0.0657456	1.68076e-05	7.95788	0.0536726	2.91742e+09	3.20692e+09	3.20619e+09	2.70531e+09	2.94942e+09	4.68556e+09	4.36213e+09	2.11646e+09	3.61959e+09	2.91255e+08	6.62905e+07	1.56545e+08	1.08379e+08	1.28844e+08	5.92424e+08
841NEG	PE(16:0p/20:4)-H	PE(36:4p)-H	PE	(16:0p/20:4)	(16:0p)	(20:4)	0	0	C41 H73 O7 N1 P1	722.513	12.2486	0.144799	2.02617e-05	4.13162	0.073243	9.79988e+08	1.11619e+09	1.1154e+09	1.36913e+09	9.27604e+08	1.40183e+09	1.04918e+09	6.5459e+08	9.33912e+08	2.39179e+08	8.59977e+07	1.43498e+08	7.67314e+07	1.47434e+08	2.24641e+08
842NEG	PE(36:4p)-H	PE(36:4p)-H	PE	(36:4p)	(36:4p)	0	0	0	C41 H73 O7 N1 P1	722.513	11.8337	2.42436	0.104323	0.49514	0.276824	2.41476e+07	1.60488e+07	1.48003e+07	5.5759e+06	1.824e+07	5.04793e+06	6.70369e+06	2.18762e+06	2.99939e+06	1.64787e+07	4.44468e+06	1.42283e+07	4.37451e+06	2.38972e+07	3.53802e+07
843NEG	PE(18:1p/18:3)-H	PE(36:4p)-H	PE	(18:1p/18:3)	(18:1p)	(18:3)	0	0	C41 H73 O7 N1 P1	722.513	11.479	0.0774059	0.000741435	2.93232	0.0263587	4.61956e+08	4.63794e+08	4.84274e+08	9.52778e+08	3.75934e+08	5.70955e+08	4.26018e+08	3.28308e+08	3.65182e+08	7.6973e+07	1.32226e+07	1.6543e+07	1.39313e+07	4.71407e+07	6.58912e+07
844NEG	PE(36:3p)-H	PE(36:3p)-H	PE	(36:3p)	(36:3p)	0	0	0	C41 H75 O7 N1 P1	724.529	12.6896	2.87855	0.00129855	1.82325	0.0338385	1.56801e+08	1.6656e+08	1.57575e+08	6.13641e+07	5.11804e+07	5.33817e+07	5.40276e+07	2.46191e+07	2.71111e+07	1.48777e+08	8.88173e+07	1.03983e+08	8.87787e+07	1.50346e+08	2.01354e+08
845NEG	PE(36:3p)-H	PE(36:3p)-H	PE	(36:3p)	(36:3p)	0	0	0	C41 H75 O7 N1 P1	724.529	13.002	0.674418	0.152591	0.114115	0.00567278	3.03114e+07	3.06103e+07	3.06121e+07	3.0469e+07	2.37355e+07	2.76299e+07	2.55191e+07	8.03389e+06	1.2204e+07	1.43103e+07	1.05135e+07	1.24946e+07	8.19877e+06	1.44659e+07	2.60669e+07
846NEG	PE(36:3p)-H	PE(36:3p)-H	PE	(36:3p)	(36:3p)	0	0	0	C41 H75 O7 N1 P1	724.529	12.5273	0.169642	1.24449e-05	1.10348	0.0758919	4.35953e+07	4.68924e+07	5.07334e+07	8.42177e+07	9.38202e+07	8.81828e+07	9.94162e+07	4.99893e+07	6.28195e+07	2.19715e+07	9.16224e+06	6.8437e+06	6.51777e+06	1.95046e+07	1.71648e+07
847NEG	PE(36:2p)-H	PE(36:2p)-H	PE	(36:2p)	(36:2p)	0	0	0	C41 H77 O7 N1 P1	726.544	12.69	4.0182	0.0593527	0.372399	0.121724	1.39886e+07	1.14203e+07	1.13855e+07	2.34728e+06	1.86696e+06	2.39947e+06	2.19005e+06	430309	685423	5.97171e+06	2.89982e+06	4.24961e+06	3.04674e+06	5.75845e+06	1.79321e+07
848NEG	PE(36:2p)-H	PE(36:2p)-H	PE	(36:2p)	(36:2p)	0	0	0	C41 H77 O7 N1 P1	726.544	13.5068	2.17551	0.00560181	3.72929	0.0298701	4.39277e+08	4.16668e+08	4.38703e+08	3.71537e+08	2.49072e+08	3.70056e+08	3.55764e+08	1.23005e+08	1.76006e+08	6.67928e+08	3.86103e+08	6.30217e+08	3.69893e+08	6.26737e+08	8.98796e+08
849NEG	PE(36:2p)-H	PE(36:2p)-H	PE	(36:2p)	(36:2p)	0	0	0	C41 H77 O7 N1 P1	726.544	13.0193	0.32101	0.0301239	0.135947	0.153243	5.34358e+06	6.32933e+06	7.27971e+06	3.73376e+06	4.80763e+06	5.1837e+06	4.4897e+06	370305	951378	1.13161e+06	686089	620937	553123	1.30834e+06	1.9713e+06
850NEG	PE(17:1/18:1)-H	PE(35:2)-H	PE	(17:1/18:1)	(17:1)	(18:1)	0	0	C40 H75 O8 N1 P1	728.524	12.3219	1.66402	0.59584	0.988896	0.277137	7.95814e+07	9.77158e+07	1.36306e+08	8.46675e+07	9.79783e+06	2.68277e+07	4.08316e+07	8.384e+07	9.14707e+07	4.2618e+08	2.56912e+07	3.7237e+07	1.99722e+07	4.10799e+07	1.13387e+07
851NEG	PE(36:1p)-H	PE(36:1p)-H	PE	(36:1p)	(36:1p)	0	0	0	C41 H79 O7 N1 P1	728.56	14.3965	1.45684	0.190463	2.77247	0.00807591	6.52392e+08	6.61551e+08	6.61655e+08	4.68546e+08	4.08197e+08	3.49662e+08	3.52928e+08	1.18043e+08	2.0122e+08	6.5828e+08	2.51277e+08	3.24096e+08	2.47443e+08	5.47291e+08	7.37566e+08
852NEG	PE(17:0/18:1)-H	PE(35:1)-H	PE	(17:0/18:1)	(17:0)	(18:1)	0	0	C40 H77 O8 N1 P1	730.539	13.2506	0.172651	0.000133026	0.813325	0.0386404	3.88873e+07	3.87684e+07	4.14837e+07	6.89232e+07	5.9605e+07	4.7091e+07	5.74728e+07	2.77284e+07	3.25832e+07	1.3178e+07	1.15604e+07	7.28983e+06	6.40521e+06	3.75215e+06	8.47079e+06
853NEG	PE(36:1e)-H	PE(36:1e)-H	PE	(36:1e)	(36:1e)	0	0	0	C41 H81 O7 N1 P1	730.576	14.5691	1.28999	0.328444	0.921606	0.0125971	7.42179e+07	7.26363e+07	7.26076e+07	5.82854e+07	4.30589e+07	6.37668e+07	4.10204e+07	1.34525e+07	1.76812e+07	6.86359e+07	3.38605e+07	4.16911e+07	3.32579e+07	5.27889e+07	7.58359e+07
854NEG	PE(36:1e)-H	PE(36:1e)-H	PE	(36:1e)	(36:1e)	0	0	0	C41 H81 O7 N1 P1	730.576	13.119	1.01603	0.963917	0.10522	0.0664615	3.20459e+06	3.59988e+06	3.60826e+06	2.72994e+06	2.24173e+06	2.03829e+06	2.17419e+06	552598	1.08317e+06	1.81901e+06	866450	1.33866e+06	688253	2.04067e+06	4.24034e+06
855NEG	PE(36:0p)-H	PE(36:0p)-H	PE	(36:0p)	(36:0p)	0	0	0	C41 H81 O7 N1 P1	730.576	15.514	0.332952	0.016178	0.123151	0.0648717	2.59477e+06	2.30197e+06	2.56595e+06	2.04235e+06	2.38424e+06	2.00876e+06	3.3076e+06	561267	1.01984e+06	1.44127e+06	339150	617960	348472	371862	651649
856NEG	PG(17:1/16:1)-H	PG(33:2)-H	PG	(17:1/16:1)	(17:1)	(16:1)	0	0	C39 H72 O10 N0 P1	731.487	10.2941	1.21464	0.660871	0.397422	0.209342	1.88722e+07	2.7821e+07	2.79695e+07	1.82388e+07	1.8248e+07	1.68582e+07	1.14071e+07	1.98139e+07	3.59472e+07	6.86841e+07	1.80242e+07	1.58041e+07	1.08267e+07	1.69296e+07	1.6112e+07
857NEG	PG(18:1p/16:0)-H	PG(34:1p)-H	PG	(18:1p/16:0)	(18:1p)	(16:0)	0	0	C40 H76 O9 N0 P1	731.523	12.0088	0.122656	0.00209618	0.382699	0.0187738	1.64772e+07	1.59427e+07	1.59634e+07	9.45971e+06	6.79627e+06	1.99869e+07	8.86796e+06	4.74994e+06	1.18775e+07	1.44e+06	889526	798641	943626	939788	2.56101e+06
858NEG	SM(d33:2)+HCOO	SM(d33:2)+HCOO	SM	(d33:2)	(d33:2)	0	0	0	C39 H76 O8 N2 P1	731.534	9.63933	0.150394	0.00234968	0.129134	0.00502891	2.41207e+06	2.39131e+06	2.39106e+06	1.55371e+06	1.49435e+06	1.70363e+06	1.77065e+06	506821	375148	157320	85109.4	159246	77867.1	231100	402924
859NEG	PS(16:0/16:1)-H	PS(32:1)-H	PS	(16:0/16:1)	(16:0)	(16:1)	0	0	C38 H71 O10 N1 P1	732.482	10.482	0.546233	0.192361	0.121559	0.0602131	1.32606e+07	1.19927e+07	1.19437e+07	7.83916e+06	6.27344e+06	1.30223e+07	6.16362e+06	797798	2.59796e+06	5.04999e+06	842291	1.44536e+06	2.44011e+06	3.27862e+06	6.98725e+06
860NEG	PG(17:1/16:0)-H	PG(33:1)-H	PG	(17:1/16:0)	(17:1)	(16:0)	0	0	C39 H74 O10 N0 P1	733.503	11.226	2.59514	0.442675	0.673407	0.0357274	5.56618e+07	5.22887e+07	5.24228e+07	4.02757e+06	5.58225e+06	4.15492e+06	5.68438e+06	1.31421e+07	5.35333e+07	1.74314e+08	1.62761e+07	4.72465e+06	1.23338e+06	1.18313e+07	1.51255e+07
861NEG	PG(34:0p)-H	PG(34:0p)-H	PG	(34:0p)	(34:0p)	0	0	0	C40 H78 O9 N0 P1	733.539	12.1337	4.95634	0.0246676	2.58981	0.0648588	1.48647e+08	1.66763e+08	1.66631e+08	6.23812e+07	5.60475e+07	7.46317e+07	7.04764e+07	1.62953e+07	5.1033e+07	2.68825e+08	1.59423e+08	1.87978e+08	1.78437e+08	1.69044e+08	6.76173e+08
862NEG	SM(d17:1/16:0)+HCOO	SM(d33:1)+HCOO	SM	(d17:1/16:0)	(d17:1)	(16:0)	0	0	C39 H78 O8 N2 P1	733.55	10.7204	0.783863	0.310215	0.679329	0.00687668	2.90222e+08	2.86824e+08	2.90313e+08	1.6751e+08	1.87679e+08	1.8461e+08	2.18279e+08	7.56296e+07	1.24175e+08	1.42472e+08	8.38464e+07	9.82194e+07	8.23341e+07	1.04602e+08	2.39375e+08
863NEG	PS(16:0/16:0)-H	PS(32:0)-H	PS	(16:0/16:0)	(16:0)	(16:0)	0	0	C38 H73 O10 N1 P1	734.498	11.3877	3.87758	0.349408	0.441691	0.0141665	2.10439e+07	2.10684e+07	2.15767e+07	1.25434e+06	1.79734e+06	3.26996e+06	2.04311e+06	1.62147e+06	8.69886e+06	5.69028e+07	2.72134e+06	1.43306e+06	520081	1.68284e+06	9.19285e+06
864NEG	PG(16:0/17:0)-H	PG(33:0)-H	PG	(16:0/17:0)	(16:0)	(17:0)	0	0	C39 H76 O10 N0 P1	735.518	11.9548	0.066446	4.15783e-05	1.15371	0.00854702	7.684e+07	7.68632e+07	7.57197e+07	6.89684e+07	7.8059e+07	8.85954e+07	1.0054e+08	3.60206e+07	5.62921e+07	2.62517e+06	1.78274e+06	4.3915e+06	1.11593e+06	4.17305e+06	1.4382e+07
865NEG	PG(34:0e)-H	PG(34:0e)-H	PG	(34:0e)	(34:0e)	0	0	0	C40 H80 O9 N0 P1	735.555	13.0586	26.7939	0.00730445	1.85088	0.0811271	5.58993e+07	4.82216e+07	5.54768e+07	3.04287e+06	2.14181e+06	9.11832e+06	9.9411e+06	679540	2.08428e+06	5.7697e+07	7.90885e+07	6.8977e+07	1.10789e+08	1.20935e+08	2.86162e+08
866NEG	SM(d33:0)+HCOO	SM(d33:0)+HCOO	SM	(d33:0)	(d33:0)	0	0	0	C39 H80 O8 N2 P1	735.566	10.961	0.73864	0.155672	0.202361	0.0559322	3.305e+07	2.99109e+07	3.29655e+07	1.94327e+07	2.478e+07	2.35783e+07	1.78922e+07	7.72553e+06	1.46763e+07	1.72598e+07	9.87231e+06	1.18577e+07	9.19781e+06	1.21357e+07	1.95126e+07
867NEG	PE(16:0/20:5)-H	PE(36:5)-H	PE	(16:0/20:5)	(16:0)	(20:5)	0	0	C41 H71 O8 N1 P1	736.492	11.0487	0.0309466	0.000130745	0.346812	0.0374307	8.58518e+06	9.21703e+06	8.72986e+06	9.03943e+06	7.09196e+06	9.16573e+06	6.09455e+06	2.54654e+06	4.81194e+06	174785	211006	291323	140674	142388	239010
868NEG	CerG1(d36:4+pO)-H	CerG1(d36:4+pO)-H	CerG1	(d36:4+pO)	(d36:4+pO)	0	0	0	C42 H74 O9 N1	736.537	12.7557	0.482967	0.0194611	0.307828	0.0118842	3.72285e+07	3.80065e+07	3.80044e+07	3.43036e+07	3.62399e+07	4.67906e+07	3.57571e+07	1.35405e+07	1.86505e+07	2.24951e+07	1.10463e+07	1.38082e+07	4.39319e+06	1.70684e+07	2.06739e+07
869NEG	PC(16:0e/14:0)+HCOO	PC(30:0e)+HCOO	PC	(16:0e/14:0)	(16:0e)	(14:0)	0	0	C39 H79 O9 N1 P1	736.55	11.9777	0.322143	0.00251453	0.566785	0.0127999	5.314e+07	5.19592e+07	5.31164e+07	4.62876e+07	3.86221e+07	4.25891e+07	4.72684e+07	1.35899e+07	2.43647e+07	1.34599e+07	7.69454e+06	8.6881e+06	6.65923e+06	9.96419e+06	2.20608e+07
870NEG	PE(16:0/20:4)-H	PE(36:4)-H	PE	(16:0/20:4)	(16:0)	(20:4)	0	0	C41 H73 O8 N1 P1	738.508	11.7572	0.0333168	2.16912e-06	0.835584	0.101822	3.29822e+07	2.78795e+07	2.76804e+07	2.37557e+07	4.50373e+07	3.78849e+07	4.60318e+07	3.39104e+07	2.98092e+07	582358	495079	924703	182231	701749	4.32461e+06
871NEG	Cer(d16:0+pO/28:1)+HCOO	Cer(d44:1+pO)+HCOO	Cer	(d16:0+pO/28:1)	(d16:0+pO)	(28:1)	0	0	C45 H88 O6 N1	738.662	16.787	0.850392	0.674876	0.10772	0.083692	5.15368e+06	5.14939e+06	4.4392e+06	4.48695e+06	1.99884e+06	5.3343e+06	4.35805e+06	3.11584e+06	7.73784e+06	1.02089e+07	1.64154e+06	3.09185e+06	1.1203e+06	3.39973e+06	3.52529e+06
872NEG	PE(18:1/18:2)-H	PE(36:3)-H	PE	(18:1/18:2)	(18:1)	(18:2)	0	0	C41 H75 O8 N1 P1	740.524	12.0148	0.643679	0.10191	0.55503	0.0382503	2.21821e+08	2.07383e+08	2.21694e+08	1.56081e+08	1.40509e+08	1.74266e+08	1.59844e+08	4.62848e+07	7.99775e+07	1.38946e+08	5.29019e+07	6.39558e+07	5.0342e+07	8.45879e+07	9.65084e+07
873NEG	PE(18:1/18:2)-H	PE(36:3)-H	PE	(18:1/18:2)	(18:1)	(18:2)	0	0	C41 H75 O8 N1 P1	740.524	12.5136	0.369769	0.0441432	0.103821	0.126876	5.47979e+06	4.42015e+06	4.43899e+06	5.78652e+06	2.34118e+06	1.68091e+06	3.33877e+06	1.36977e+06	1.36929e+06	1.08084e+06	897639	991260	263268	1.75781e+06	883501
874NEG	PE(37:2p)-H	PE(37:2p)-H	PE	(37:2p)	(37:2p)	0	0	0	C42 H79 O7 N1 P1	740.56	13.86	0.951502	0.840548	0.239108	0.0105742	1.11261e+07	1.09242e+07	1.09253e+07	7.38877e+06	6.49316e+06	9.09977e+06	1.03787e+07	3.87352e+06	4.3291e+06	1.14036e+07	4.40829e+06	5.18928e+06	2.98056e+06	7.26643e+06	8.29914e+06
875NEG	PE(18:1/18:1)-H	PE(36:2)-H	PE	(18:1/18:1)	(18:1)	(18:1)	0	0	C41 H77 O8 N1 P1	742.539	12.8003	0.18028	2.18884e-05	4.40304	0.107758	1.38826e+09	1.14745e+09	1.39564e+09	1.403e+09	1.51502e+09	1.58866e+09	1.45004e+09	6.72503e+08	1.27163e+09	4.44769e+08	8.07708e+07	2.37322e+08	1.61839e+08	2.28202e+08	2.71461e+08
876NEG	PE(37:1p)-H	PE(37:1p)-H	PE	(37:1p)	(37:1p)	0	0	0	C42 H81 O7 N1 P1	742.576	14.941	2.16994	0.00126148	0.429927	0.136798	5.44279e+06	6.979e+06	6.96961e+06	4.56387e+06	2.29311e+06	4.75466e+06	4.37806e+06	532067	6.39147e+06	1.02241e+07	8.95183e+06	7.33704e+06	8.30983e+06	8.55125e+06	6.34623e+06
877NEG	PE(18:0/18:1)-H	PE(36:1)-H	PE	(18:0/18:1)	(18:0)	(18:1)	0	0	C41 H79 O8 N1 P1	744.555	13.7831	0.20321	0.00059335	2.90082	0.00557992	8.30349e+08	8.22379e+08	8.2237e+08	7.73754e+08	8.03936e+08	7.97712e+08	8.51742e+08	2.63686e+08	3.98897e+08	2.20818e+08	9.73993e+07	1.03434e+08	7.66436e+07	1.16172e+08	1.75963e+08
878NEG	PE(36:1)-H	PE(36:1)-H	PE	(36:1)	(36:1)	0	0	0	C41 H79 O8 N1 P1	744.555	12.4324	0.455632	0.0984211	0.0841639	0.0949817	1.5963e+07	1.3749e+07	1.34667e+07	7.07087e+06	4.11387e+06	1.56377e+07	6.68586e+06	3.37106e+06	2.68412e+06	2.62496e+06	3.01446e+06	2.37834e+06	2.51581e+06	3.16066e+06	4.33217e+06
879NEG	PG(17:1/17:1)-H	PG(34:2)-H	PG	(17:1/17:1)	(17:1)	(17:1)	0	0	C40 H74 O10 N0 P1	745.503	10.9967	1.09753	0.86994	0.272066	0.0211035	4.18616e+07	4.34311e+07	4.34288e+07	4.24273e+07	1.86133e+07	1.01422e+07	8.54752e+06	1.5845e+07	1.66177e+07	6.73211e+07	1.52166e+07	9.33041e+06	1.7503e+06	1.14988e+07	1.80179e+07
880NEG	PG(16:1/18:1)-H	PG(34:2)-H	PG	(16:1/18:1)	(16:1)	(18:1)	0	0	C40 H74 O10 N0 P1	745.503	10.6266	1.21803	0.529603	1.3932	0.0242316	2.61422e+08	2.72712e+08	2.72709e+08	3.28662e+08	1.32924e+08	1.92662e+08	6.67524e+07	1.39621e+08	1.57328e+08	3.71852e+08	1.96744e+08	2.48629e+08	5.67526e+07	1.31687e+08	2.34232e+08
881NEG	SM(d18:1/16:1)+HCOO	SM(d34:2)+HCOO	SM	(d18:1/16:1)	(d18:1)	(16:1)	0	0	C40 H78 O8 N2 P1	745.55	10.2687	0.258785	0.00393298	1.11216	0.0391053	3.37155e+08	3.37216e+08	3.14851e+08	1.78486e+08	2.61618e+08	2.13047e+08	1.51781e+08	3.60018e+07	1.41268e+08	1.89735e+07	4.4838e+07	2.41017e+07	2.79395e+07	7.55254e+07	6.28008e+07
882NEG	PE(16:0p/22:6)-H	PE(38:6p)-H	PE	(16:0p/22:6)	(16:0p)	(22:6)	0	0	C43 H73 O7 N1 P1	746.513	11.9337	0.00816731	0.000960104	2.06975	0.037648	2.35069e+08	2.5166e+08	2.36962e+08	3.633e+08	3.25517e+08	3.75386e+08	2.37916e+08	3.55535e+07	1.67282e+08	1.89953e+06	2.47289e+06	2.03803e+06	1.5532e+06	1.75109e+06	2.57669e+06
883NEG	PE(18:1p/20:5)-H	PE(38:6p)-H	PE	(18:1p/20:5)	(18:1p)	(20:5)	0	0	C43 H73 O7 N1 P1	746.513	11.597	0.073074	0.00882795	0.883664	0.0569435	8.49699e+07	9.41351e+07	8.59557e+07	9.54483e+07	2.54717e+07	1.08816e+08	7.79597e+07	8.45697e+06	3.58483e+07	4.10428e+06	2.41186e+06	3.05112e+06	2.09084e+06	3.29583e+06	1.07682e+07
884NEG	PG(16:0/18:1)-H	PG(34:1)-H	PG	(16:0/18:1)	(16:0)	(18:1)	0	0	C40 H76 O10 N0 P1	747.518	11.5892	0.299775	0.00618985	1.95396	0.00314057	7.33613e+08	7.37375e+08	7.37823e+08	4.1293e+08	4.33898e+08	5.99251e+08	5.80416e+08	1.32607e+08	2.37994e+08	2.42722e+08	7.60664e+07	9.52764e+07	5.97975e+07	7.59556e+07	1.68772e+08
885NEG	PG(16:0/18:1)-H	PG(34:1)-H	PG	(16:0/18:1)	(16:0)	(18:1)	0	0	C40 H76 O10 N0 P1	747.518	12.082	0.00704119	0.000104902	1.70948	0.0101288	1.65058e+08	1.6221e+08	1.6218e+08	1.8367e+08	1.78095e+08	1.87158e+08	1.96839e+08	5.66995e+07	9.41137e+07	1.5857e+06	972974	1.09028e+06	674288	859208	1.1305e+06
886NEG	SM(d18:1/16:0)+HCOO	SM(d34:1)+HCOO	SM	(d18:1/16:0)	(d18:1)	(16:0)	0	0	C40 H80 O8 N2 P1	747.566	11.3091	0.934756	0.833687	3.77591	0.13122	5.78966e+09	7.34589e+09	7.33506e+09	5.5536e+09	2.64065e+09	4.61522e+09	3.9458e+09	3.00247e+09	1.89548e+09	2.64541e+09	1.52433e+09	3.02296e+09	1.22112e+09	4.3246e+09	7.50204e+09
887NEG	SM(d18:1/16:0)+HCOO	SM(d34:1)+HCOO	SM	(d18:1/16:0)	(d18:1)	(16:0)	0	0	C40 H80 O8 N2 P1	747.566	11.1431	3.13371	0.0163085	1.20354	0.145283	1.5894e+08	1.58646e+08	1.21928e+08	2.45565e+07	6.58907e+06	2.79027e+07	3.02432e+07	9.6958e+06	1.57283e+07	7.59313e+07	3.61021e+07	4.22353e+07	3.40664e+07	5.09419e+07	1.20209e+08
888NEG	SM(d18:0/16:1)+HCOO	SM(d34:1)+HCOO	SM	(d18:0/16:1)	(d18:0)	(16:1)	0	0	C40 H80 O8 N2 P1	747.566	11.8833	1.53442	0.214188	0.903478	0.105534	1.04084e+08	1.22164e+08	1.00799e+08	5.41604e+07	5.30683e+07	4.79659e+07	4.88285e+07	2.92143e+07	3.34299e+07	4.36634e+07	2.7042e+07	3.47126e+07	9.35552e+07	7.13267e+07	1.3888e+08
889NEG	PE(16:0p/22:5)-H	PE(38:5p)-H	PE	(16:0p/22:5)	(16:0p)	(22:5)	0	0	C43 H75 O7 N1 P1	748.529	12.2893	0.0987534	8.50153e-05	3.64684	0.00682115	7.57958e+08	7.67025e+08	7.66944e+08	7.3203e+08	8.61942e+08	1.03506e+09	1.05256e+09	3.59387e+08	5.96149e+08	1.07665e+08	4.76108e+07	6.38607e+07	4.79976e+07	8.3789e+07	1.07009e+08
890NEG	PE(18:0p/20:5)-H	PE(38:5p)-H	PE	(18:0p/20:5)	(18:0p)	(20:5)	0	0	C43 H75 O7 N1 P1	748.529	12.5672	0.176698	0.000236145	1.83825	0.00973603	2.4515e+08	2.49279e+08	2.4938e+08	2.32188e+08	2.72995e+08	3.22333e+08	3.04099e+08	1.07277e+08	1.66925e+08	6.00664e+07	2.74715e+07	2.98038e+07	2.95805e+07	4.2239e+07	5.92441e+07
891NEG	PG(18:0/16:0)-H	PG(34:0)-H	PG	(18:0/16:0)	(18:0)	(16:0)	0	0	C40 H78 O10 N0 P1	749.534	12.426	0.164608	5.42132e-05	2.56412	0.0199873	5.22586e+08	5.04868e+08	5.04937e+08	4.8346e+08	4.72465e+08	5.59997e+08	4.93375e+08	2.41423e+08	3.00299e+08	8.13866e+07	3.45168e+07	4.64847e+07	3.47581e+07	1.04552e+08	1.18219e+08
892NEG	SM(d18:0/16:0)+HCOO	SM(d34:0)+HCOO	SM	(d18:0/16:0)	(d18:0)	(16:0)	0	0	C40 H82 O8 N2 P1	749.581	11.7146	0.382116	0.00166344	1.98624	0.0581853	6.88394e+08	6.18672e+08	6.82164e+08	6.48583e+08	6.94268e+08	6.81489e+08	7.10118e+08	2.83482e+08	4.21638e+08	1.59518e+08	1.65868e+08	1.90251e+08	1.58316e+08	2.24381e+08	4.15985e+08
893NEG	PE(18:0p/20:4)-H	PE(38:4p)-H	PE	(18:0p/20:4)	(18:0p)	(20:4)	0	0	C43 H77 O7 N1 P1	750.544	13.2795	0.221646	5.22152e-05	3.07046	0.0127945	7.64207e+08	7.47597e+08	7.47441e+08	8.13712e+08	7.75232e+08	8.85205e+08	8.7184e+08	4.4522e+08	4.85008e+08	1.92037e+08	1.00409e+08	1.29985e+08	1.14027e+08	2.06049e+08	2.05299e+08
894NEG	PE(38:4p)-H	PE(38:4p)-H	PE	(38:4p)	(38:4p)	0	0	0	C43 H77 O7 N1 P1	750.544	12.7632	0.650267	0.217277	0.0999103	0.0166841	6.37545e+07	6.37527e+07	6.19289e+07	3.94558e+07	6.50388e+07	6.91817e+07	2.37339e+07	2.03472e+07	2.19959e+07	3.58388e+07	1.3928e+07	4.23789e+07	7.91367e+06	2.16062e+07	3.42379e+07
895NEG	PE(16:0p/22:4)-H	PE(38:4p)-H	PE	(16:0p/22:4)	(16:0p)	(22:4)	0	0	C43 H77 O7 N1 P1	750.544	12.9726	0.0866529	3.01781e-05	1.93611	0.00878639	2.31146e+08	2.27638e+08	2.31129e+08	2.64886e+08	2.3031e+08	2.57388e+08	2.54522e+08	1.21605e+08	1.3393e+08	2.84244e+07	1.40097e+07	1.28168e+07	1.03534e+07	1.73063e+07	2.6501e+07
896NEG	PE(38:4e)-H	PE(38:4e)-H	PE	(38:4e)	(38:4e)	0	0	0	C43 H79 O7 N1 P1	752.56	13.5042	0.303184	0.01724	0.666532	0.0732314	8.62487e+07	7.5877e+07	8.65259e+07	3.29571e+07	1.27571e+08	3.42788e+07	3.74784e+07	6.10218e+07	7.72053e+07	2.17864e+07	1.3858e+07	1.82489e+07	1.33252e+07	2.3102e+07	2.20129e+07
897NEG	PE(18:0p/20:3)-H	PE(38:3p)-H	PE	(18:0p/20:3)	(18:0p)	(20:3)	0	0	C43 H79 O7 N1 P1	752.56	13.7694	0.587075	0.0454465	0.320635	0.0186443	9.11319e+07	9.41412e+07	9.41379e+07	7.77448e+07	7.36352e+07	8.48982e+07	8.48234e+07	2.53225e+07	3.99997e+07	6.08634e+07	2.8015e+07	3.39873e+07	2.49929e+07	4.3424e+07	3.55772e+07
898NEG	PE(18:0p/20:3)-H	PE(38:3p)-H	PE	(18:0p/20:3)	(18:0p)	(20:3)	0	0	C43 H79 O7 N1 P1	752.56	14.1042	0.336171	0.0040085	0.281876	0.00913681	1.67796e+07	1.70523e+07	1.67913e+07	1.63997e+07	1.44368e+07	1.72592e+07	1.61884e+07	4.33584e+06	8.09066e+06	4.12506e+06	2.75815e+06	7.34633e+06	2.33926e+06	4.47718e+06	4.74186e+06
899NEG	PS(34:4)-H	PS(34:4)-H	PS	(34:4)	(34:4)	0	0	0	C40 H69 O10 N1 P1	754.466	10.757	0.80468	0.530846	0.196332	0.0492528	2.25496e+07	2.464e+07	2.45343e+07	4.47267e+07	3.7003e+07	3.24652e+07	2.44671e+07	2.22217e+07	3.92302e+07	7.15192e+07	2.36745e+07	2.46677e+07	5.58821e+06	1.51868e+07	2.03911e+07
900NEG	PE(18:1p/20:1)-H	PE(38:2p)-H	PE	(18:1p/20:1)	(18:1p)	(20:1)	0	0	C43 H81 O7 N1 P1	754.576	14.3877	0.425834	0.0689167	0.407281	0.0353756	3.89519e+07	3.92625e+07	4.15382e+07	4.54347e+07	4.5948e+07	8.7797e+07	4.89196e+07	1.14966e+07	1.30628e+07	3.0024e+07	1.05818e+07	1.71939e+07	9.78502e+06	2.19587e+07	1.80472e+07
901NEG	PE(18:0p/20:2)-H	PE(38:2p)-H	PE	(18:0p/20:2)	(18:0p)	(20:2)	0	0	C43 H81 O7 N1 P1	754.576	14.7906	1.60169	0.119427	0.396455	0.0153651	1.34471e+07	1.33834e+07	1.37712e+07	1.02881e+07	8.30942e+06	3.17991e+06	5.07935e+06	2.3699e+06	3.8371e+06	1.23585e+07	4.71075e+06	7.64557e+06	4.98499e+06	1.03007e+07	1.29575e+07
902NEG	PS(34:3)-H	PS(34:3)-H	PS	(34:3)	(34:3)	0	0	0	C40 H71 O10 N1 P1	756.482	11.7296	1.2665	0.399311	0.804961	0.0101818	7.93753e+07	7.93767e+07	7.79844e+07	4.42425e+07	7.52305e+07	6.73753e+07	3.20264e+07	7.31297e+07	6.22447e+07	1.45454e+08	4.92986e+07	9.68896e+07	4.13459e+07	4.62451e+07	6.94247e+07
903NEG	PS(34:3)-H	PS(34:3)-H	PS	(34:3)	(34:3)	0	0	0	C40 H71 O10 N1 P1	756.482	6.94866	5.31284	0.105475	0.0178683	0.1951	2.03118e+06	1.41753e+06	2.04038e+06	8459.55	0	0	0	0	12914.5	0	0	27096.9	13225.8	18841.8	54392.2
904NEG	PE(19:1/18:1)-H	PE(37:2)-H	PE	(19:1/18:1)	(19:1)	(18:1)	0	0	C42 H79 O8 N1 P1	756.555	13.2643	0.0640909	0.000423326	0.61952	0.0143129	2.98488e+07	2.98412e+07	3.0591e+07	2.82296e+07	2.25087e+07	3.03446e+07	3.18949e+07	5.7551e+06	1.67429e+07	3.54201e+06	580909	1.40951e+06	981300	1.7228e+06	446242
905NEG	PE(18:0p/20:1)-H	PE(38:1p)-H	PE	(18:0p/20:1)	(18:0p)	(20:1)	0	0	C43 H83 O7 N1 P1	756.591	15.5056	0.322646	0.0255542	0.56907	0.236243	2.9477e+07	4.61769e+07	4.5946e+07	5.73116e+07	1.27707e+07	9.07956e+07	6.37435e+07	4.20111e+07	4.34961e+07	5.62048e+07	1.59176e+07	5.86459e+06	3.02019e+06	1.06922e+07	8.36242e+06
906NEG	PS(16:1/18:1)-H	PS(34:2)-H	PS	(16:1/18:1)	(16:1)	(18:1)	0	0	C40 H73 O10 N1 P1	758.498	10.6798	1.02557	0.940438	0.296834	0.0504424	1.45238e+07	1.33147e+07	1.3335e+07	1.83674e+07	5.63528e+06	9.49094e+06	1.10478e+07	3.47222e+06	2.09999e+06	1.36292e+07	4.12634e+06	6.31819e+06	8.13255e+06	8.83796e+06	1.03505e+07
907NEG	PC(14:0p/18:2)+HCOO	PC(32:2p)+HCOO	PC	(14:0p/18:2)	(14:0p)	(18:2)	0	0	C41 H77 O9 N1 P1	758.534	10.9207	7.16302	0.013372	0.486237	0.0796455	5.55093e+06	6.4032e+06	6.38494e+06	1.51967e+06	1.29127e+06	1.769e+06	1.58498e+06	490364	654996	5.37873e+06	1.00509e+07	4.6171e+06	7.73293e+06	4.21555e+06	2.03684e+07
908NEG	PE(19:0/18:1)-H	PE(37:1)-H	PE	(19:0/18:1)	(19:0)	(18:1)	0	0	C42 H81 O8 N1 P1	758.571	14.3439	0.0711436	4.49415e-05	0.295648	0.1153	8.31386e+06	6.92243e+06	6.78352e+06	5.2141e+06	6.25874e+06	5.71729e+06	5.41996e+06	1.81571e+06	6.32389e+06	869009	133786	263275	155208	253826	512539
909NEG	PG(17:1/18:1)-H	PG(35:2)-H	PG	(17:1/18:1)	(17:1)	(18:1)	0	0	C41 H76 O10 N0 P1	759.518	11.2917	2.65824	0.310423	0.775481	0.0341762	6.94161e+07	7.36873e+07	7.37006e+07	1.84664e+07	8.50827e+06	1.34528e+06	5.87265e+06	2.30968e+07	6.28154e+07	2.0003e+08	3.4996e+07	2.00747e+07	5.85212e+06	2.44797e+07	3.38346e+07
910NEG	SM(d17:0/18:2)+HCOO	SM(d35:2)+HCOO	SM	(d17:0/18:2)	(d17:0)	(18:2)	0	0	C41 H80 O8 N2 P1	759.566	10.8981	0.558576	0.0724397	0.0974744	0.0304822	1.10455e+07	1.16924e+07	1.11638e+07	7.09846e+06	9.18992e+06	1.26098e+07	1.20732e+07	3.92865e+06	7.00106e+06	4.56001e+06	3.44982e+06	2.6512e+06	2.80134e+06	4.20493e+06	1.13234e+07
911NEG	PS(16:0/18:1)-H	PS(34:1)-H	PS	(16:0/18:1)	(16:0)	(18:1)	0	0	C40 H75 O10 N1 P1	760.513	11.5354	0.469106	0.0627936	0.427259	0.0560153	1.23418e+08	1.36286e+08	1.36153e+08	3.66319e+08	9.2224e+07	3.44693e+08	2.17103e+08	8.04327e+07	1.48308e+08	1.28332e+08	6.44732e+07	7.51254e+07	8.92063e+07	1.55533e+08	7.32809e+07
912NEG	PC(16:0p/16:1)+HCOO	PC(32:1p)+HCOO	PC	(16:0p/16:1)	(16:0p)	(16:1)	0	0	C41 H79 O9 N1 P1	760.55	11.9882	0.36165	0.000895034	0.531496	0.188965	2.80619e+07	3.97332e+07	3.98846e+07	4.22866e+07	3.53021e+07	4.03809e+07	3.85e+07	1.83546e+07	4.19485e+07	6.93814e+06	1.08088e+07	1.47423e+07	8.28064e+06	9.10557e+06	2.85204e+07
913NEG	PG(19:1/16:0)-H	PG(35:1)-H	PG	(19:1/16:0)	(19:1)	(16:0)	0	0	C41 H78 O10 N0 P1	761.534	12.245	0.00774796	0.0758236	0.228564	0.0494063	3.48158e+06	3.51955e+06	3.80711e+06	2.49766e+06	3.62146e+06	2.04131e+06	1.41744e+07	977741	1.26201e+06	0	39702.2	79439.6	0	71261.3	0
914NEG	SM(d34:2+hO)+HCOO	SM(d34:2+hO)+HCOO	SM	(d34:2+hO)	(d34:2+hO)	0	0	0	C40 H78 O9 N2 P1	761.545	9.88325	0.00489919	7.76345e-05	0.332121	0.0350919	6.65862e+06	6.26594e+06	6.27348e+06	6.86247e+06	6.35921e+06	6.87367e+06	7.35675e+06	2.66799e+06	3.02566e+06	0	0	14984.1	0	0	147403
915NEG	SM(d34:2+hO)+HCOO	SM(d34:2+hO)+HCOO	SM	(d34:2+hO)	(d34:2+hO)	0	0	0	C40 H78 O9 N2 P1	761.545	10.04	1.09336	0.785389	0.0780743	0.124606	1.96508e+06	2.00215e+06	2.44371e+06	764958	706609	848712	766525	89530.4	445964	577729	315256	1.35468e+06	405244	911157	396420
916NEG	PG(36:0p)-H	PG(36:0p)-H	PG	(36:0p)	(36:0p)	0	0	0	C42 H82 O9 N0 P1	761.57	13.0944	21.2496	0.0728166	0.402641	0.0250671	3.94029e+06	4.11582e+06	4.11711e+06	568445	487725	477402	417622	18683.4	294745	8.55917e+06	4.29379e+06	1.62331e+06	3.7357e+06	3.41776e+06	2.64927e+07
917NEG	SM(d17:0/18:1)+HCOO	SM(d35:1)+HCOO	SM	(d17:0/18:1)	(d17:0)	(18:1)	0	0	C41 H82 O8 N2 P1	761.581	11.8617	0.620859	0.0990279	0.215513	0.00967884	2.34603e+08	2.31734e+08	2.36208e+08	9.37993e+07	1.20339e+08	2.17101e+08	2.1462e+08	8.72882e+07	1.23216e+08	1.09076e+08	5.71005e+07	6.67326e+07	5.77224e+07	7.23806e+07	1.68669e+08
918NEG	PE(16:0/22:6)-H	PE(38:6)-H	PE	(16:0/22:6)	(16:0)	(22:6)	0	0	C43 H73 O8 N1 P1	762.508	11.444	0.154894	0.00109502	0.64124	0.0440703	2.81872e+07	3.04931e+07	3.04129e+07	5.51629e+07	1.8831e+07	3.53603e+07	4.25962e+07	1.89254e+07	2.43723e+07	8.32576e+06	1.69458e+06	1.95764e+06	8.76449e+06	5.13298e+06	4.36737e+06
919NEG	PE(18:1/20:5)-H	PE(38:6)-H	PE	(18:1/20:5)	(18:1)	(20:5)	0	0	C43 H73 O8 N1 P1	762.508	11.1307	0.0389382	0.00115237	0.410133	0.0454149	2.01108e+07	1.85659e+07	2.01034e+07	1.86137e+07	1.396e+07	7.7551e+06	9.63944e+06	3.02539e+06	8.75546e+06	1.00582e+06	473756	364821	287115	207021	65869.8
920NEG	PS(18:0/16:0)-H	PS(34:0)-H	PS	(18:0/16:0)	(18:0)	(16:0)	0	0	C40 H77 O10 N1 P1	762.529	12.4014	0.00449734	0.000881635	0.481923	0.0579633	9.30886e+06	8.39174e+06	9.27971e+06	1.98054e+07	1.82036e+07	1.93981e+07	1.07376e+07	2.64894e+06	9.06112e+06	99484.6	18835.9	36819.5	16454.6	95927.9	91611.7
921NEG	PC(15:0/16:1)+HCOO	PC(31:1)+HCOO	PC	(15:0/16:1)	(15:0)	(16:1)	0	0	C40 H77 O10 N1 P1	762.529	10.9028	0.359767	0.00407552	0.118511	0.0423539	4.01207e+06	3.72481e+06	3.73862e+06	3.25223e+06	1.59382e+06	1.92304e+06	2.46879e+06	1.09618e+06	1.35147e+06	781923	600640	577532	484732	684744	1.07449e+06
922NEG	PC(16:0p/16:0)+HCOO	PC(32:0p)+HCOO	PC	(16:0p/16:0)	(16:0p)	(16:0)	0	0	C41 H81 O9 N1 P1	762.565	12.8739	0.104724	0.00252718	1.16224	0.00749519	1.11374e+08	1.12825e+08	1.11372e+08	1.35529e+08	9.45747e+07	1.28893e+08	1.45232e+08	3.30995e+07	3.00297e+07	1.26412e+07	9.09448e+06	8.85422e+06	5.87114e+06	6.20956e+06	1.67453e+07
923NEG	PC(16:0e/16:1)+HCOO	PC(32:1e)+HCOO	PC	(16:0e/16:1)	(16:0e)	(16:1)	0	0	C41 H81 O9 N1 P1	762.565	12.14	0.652779	0.165395	0.163837	0.0404768	1.06414e+08	9.91685e+07	9.94117e+07	8.38981e+07	5.51955e+07	5.23535e+07	5.32817e+07	2.17053e+07	3.39685e+07	2.96132e+07	2.00609e+07	2.39167e+07	1.72361e+07	3.6542e+07	6.87278e+07
924NEG	SM(d34:1+pO)+HCOO	SM(d34:1+pO)+HCOO	SM	(d34:1+pO)	(d34:1+pO)	0	0	0	C40 H80 O9 N2 P1	763.561	10.9398	0.422368	0.0339877	0.181969	0.00441729	1.30732e+07	1.30731e+07	1.31734e+07	8.59461e+06	7.47564e+06	7.91106e+06	9.71019e+06	1.28127e+06	6.01815e+06	3.42492e+06	816088	1.68366e+06	908637	2.78184e+06	7.6981e+06
925NEG	SM(d34:1+pO)+HCOO	SM(d34:1+pO)+HCOO	SM	(d34:1+pO)	(d34:1+pO)	0	0	0	C40 H80 O9 N2 P1	763.561	9.54171	0.174906	0.00161005	0.145996	0.00381139	2.50009e+06	2.51283e+06	2.51883e+06	2.40227e+06	1.77126e+06	1.70204e+06	2.42092e+06	260804	1.82214e+06	588314	123434	202944	119683	211316	569727
926NEG	PG(36:0e)-H	PG(36:0e)-H	PG	(36:0e)	(36:0e)	0	0	0	C42 H84 O9 N0 P1	763.586	14.0941	5.61101	0.0347751	0.383498	0.0524821	5.81111e+06	5.29961e+06	5.81375e+06	1.15014e+06	1.04939e+06	1.53376e+06	1.85226e+06	475067	881189	5.45102e+06	2.61785e+06	4.02542e+06	3.38313e+06	6.48144e+06	1.69917e+07
927NEG	SM(d35:0)+HCOO	SM(d35:0)+HCOO	SM	(d35:0)	(d35:0)	0	0	0	C41 H84 O8 N2 P1	763.597	12.2603	0.232	0.000443478	0.525054	0.0100402	2.27875e+07	2.31849e+07	2.31919e+07	2.37481e+07	2.44603e+07	2.7502e+07	3.01312e+07	1.21788e+07	1.31965e+07	7.12171e+06	4.00906e+06	2.64205e+06	3.18451e+06	3.44781e+06	1.00371e+07
928NEG	PE(18:1/20:4)-H	PE(38:5)-H	PE	(18:1/20:4)	(18:1)	(20:4)	0	0	C43 H75 O8 N1 P1	764.524	11.8331	0.0198255	2.08859e-05	2.0106	0.0174142	2.233e+08	2.22549e+08	2.29685e+08	2.40328e+08	2.28953e+08	1.53589e+08	3.03713e+08	1.29489e+08	1.67088e+08	4.34922e+06	3.74812e+06	3.14975e+06	2.26061e+06	3.37208e+06	7.37004e+06
929NEG	PE(18:0/20:5)-H	PE(38:5)-H	PE	(18:0/20:5)	(18:0)	(20:5)	0	0	C43 H75 O8 N1 P1	764.524	12.138	0.00744971	0.000343545	1.20561	0.0241654	1.02313e+08	9.80672e+07	1.02266e+08	1.15958e+08	3.58507e+07	7.70482e+07	1.18472e+08	5.00298e+07	5.7537e+07	1.21628e+06	488621	720800	349251	365702	248188
930NEG	PC(15:0/16:0)+HCOO	PC(31:0)+HCOO	PC	(15:0/16:0)	(15:0)	(16:0)	0	0	C40 H79 O10 N1 P1	764.545	11.6779	0.376818	0.00677702	0.482496	0.0824171	3.02088e+07	2.72187e+07	3.20961e+07	4.58454e+07	3.98752e+07	2.5682e+07	2.93848e+07	1.50786e+07	3.82602e+07	1.10582e+07	1.01607e+07	4.78804e+06	4.37692e+06	1.30214e+07	2.9745e+07
931NEG	PC(16:0e/16:0)+HCOO	PC(32:0e)+HCOO	PC	(16:0e/16:0)	(16:0e)	(16:0)	0	0	C41 H83 O9 N1 P1	764.581	13.019	0.304603	0.00386166	1.46202	0.04414	3.00288e+08	2.99919e+08	2.77732e+08	3.38643e+08	2.903e+08	3.2543e+08	3.25377e+08	7.333e+07	1.54769e+08	9.10029e+07	4.98855e+07	5.88262e+07	4.67556e+07	8.97269e+07	1.23098e+08
932NEG	SM(d34:0+pO)+HCOO	SM(d34:0+pO)+HCOO	SM	(d34:0+pO)	(d34:0+pO)	0	0	0	C40 H82 O9 N2 P1	765.576	10.739	0.732269	0.495812	0.0396931	0.0493613	7.92074e+06	7.90958e+06	7.25726e+06	4.94689e+06	3.71671e+06	4.87059e+06	4.62682e+06	407316	2.84643e+06	922839	786933	2.61788e+06	1.89292e+06	1.27345e+06	8.18733e+06
933NEG	PS(36:4p)-H	PS(36:4p)-H	PS	(36:4p)	(36:4p)	0	0	0	C42 H73 O9 N1 P1	766.503	12.456	3.04434	0.000534621	0.814453	0.0253844	7.92556e+06	7.85952e+06	7.55529e+06	1.17045e+07	8.93619e+06	3.00974e+06	1.36983e+07	5.13748e+06	8.08095e+06	2.23717e+07	1.94739e+07	2.41433e+07	2.00502e+07	2.86475e+07	3.92572e+07
934NEG	PE(18:1/20:3)-H	PE(38:4)-H	PE	(18:1/20:3)	(18:1)	(20:3)	0	0	C43 H77 O8 N1 P1	766.539	12.2612	0.0429665	0.000590233	0.766378	0.017502	4.27016e+07	4.14365e+07	4.1429e+07	4.72798e+07	3.75753e+07	4.37648e+07	4.62434e+07	1.76247e+07	9.91588e+06	2.13047e+06	1.04593e+06	1.32698e+06	946885	1.50848e+06	1.73784e+06
935NEG	PE(18:0/20:4)-H	PE(38:4)-H	PE	(18:0/20:4)	(18:0)	(20:4)	0	0	C43 H77 O8 N1 P1	766.539	12.7569	0.0375343	4.7898e-06	3.30905	0.117716	4.65338e+08	4.64878e+08	3.76313e+08	6.88544e+08	5.38175e+08	6.335e+08	7.25842e+08	4.08171e+08	3.65876e+08	4.03892e+07	1.7181e+07	2.03718e+07	1.07207e+07	1.6008e+07	2.14488e+07
936NEG	PS(36:3p)-H	PS(36:3p)-H	PS	(36:3p)	(36:3p)	0	0	0	C42 H75 O9 N1 P1	768.518	13.2905	1.51456	0.0741665	1.07743	0.0153581	6.65601e+07	6.47702e+07	6.64859e+07	5.35317e+07	5.34356e+07	5.55579e+07	4.19411e+07	1.51891e+07	2.45795e+07	6.4512e+07	4.21558e+07	5.13473e+07	4.74753e+07	6.97418e+07	9.46761e+07
937NEG	PE(20:1/18:2)-H	PE(38:3)-H	PE	(20:1/18:2)	(20:1)	(18:2)	0	0	C43 H79 O8 N1 P1	768.555	12.9425	0.096986	9.14655e-05	0.702502	0.0216331	3.3325e+07	3.46086e+07	3.46027e+07	3.43977e+07	3.32682e+07	1.61033e+07	4.41384e+07	4.20216e+07	2.14744e+07	4.67591e+06	1.85298e+06	1.16737e+06	1.97131e+06	4.27234e+06	4.62358e+06
938NEG	PE(18:0/20:3)-H	PE(38:3)-H	PE	(18:0/20:3)	(18:0)	(20:3)	0	0	C43 H79 O8 N1 P1	768.555	13.1934	0.0522966	0.003736	1.16198	0.00610656	7.1713e+07	7.17296e+07	7.24824e+07	9.22296e+07	7.4235e+07	1.76328e+08	9.0492e+07	2.45436e+07	4.825e+07	8.00535e+06	1.57151e+06	2.27533e+06	2.87142e+06	5.18296e+06	6.55955e+06
939NEG	PE(18:0/20:3)-H	PE(38:3)-H	PE	(18:0/20:3)	(18:0)	(20:3)	0	0	C43 H79 O8 N1 P1	768.555	13.531	0.0154705	0.000239731	0.480144	0.0126282	1.4324e+07	1.46459e+07	1.46378e+07	1.5965e+07	1.46817e+07	6.46376e+06	1.83435e+07	5.06055e+06	1.44418e+07	522364	76135.1	229357	0	57706.6	274045
940NEG	PS(35:3)-H	PS(35:3)-H	PS	(35:3)	(35:3)	0	0	0	C41 H73 O10 N1 P1	770.498	7.062	1.67977	0.652634	0.0286081	0.106805	488125	408232	407255	19797.5	0	0	0	52478.6	378691	580532	60787.1	0	11345.2	36660.4	68194.9
941NEG	PS(35:3)-H	PS(35:3)-H	PS	(35:3)	(35:3)	0	0	0	C41 H73 O10 N1 P1	770.498	12.3917	11.1308	0.212791	0.550499	0.100465	1.44638e+07	1.43425e+07	1.20365e+07	1.13292e+06	1.00998e+06	600905	956051	1.85002e+06	4.04672e+06	7.70716e+07	1.90862e+07	4.90614e+06	994788	2.72328e+06	2.03586e+06
942NEG	PE(38:2)-H	PE(38:2)-H	PE	(38:2)	(38:2)	0	0	0	C43 H81 O8 N1 P1	770.571	13.181	0.0440838	0.030385	0.300953	0.15655	9.82372e+06	7.38324e+06	9.83021e+06	2.00139e+07	5.58326e+06	4.63821e+06	5.16903e+06	2.15246e+06	4.37788e+06	672472	224935	207677	128803	262014	352743
943NEG	PE(20:1/18:1)-H	PE(38:2)-H	PE	(20:1/18:1)	(20:1)	(18:1)	0	0	C43 H81 O8 N1 P1	770.571	13.7848	0.0493772	0.000284462	1.56243	0.0107648	1.52414e+08	1.5198e+08	1.55027e+08	1.73012e+08	1.69276e+08	1.81604e+08	1.77564e+08	4.66708e+07	7.9794e+07	1.11744e+07	4.68768e+06	6.39423e+06	3.89108e+06	5.92693e+06	8.8061e+06
944NEG	PE(18:0/20:2)-H	PE(38:2)-H	PE	(18:0/20:2)	(18:0)	(20:2)	0	0	C43 H81 O8 N1 P1	770.571	14.1625	0.118503	0.0010731	0.424757	0.00992466	1.53745e+07	1.51117e+07	1.51147e+07	1.82968e+07	1.39306e+07	1.47304e+07	1.6489e+07	3.66708e+06	6.70061e+06	1.75473e+06	939074	1.15304e+06	380832	2.61146e+06	1.90808e+06
945NEG	PE(38:2)-H	PE(38:2)-H	PE	(38:2)	(38:2)	0	0	0	C43 H81 O8 N1 P1	770.571	12.6656	5.39248	0.00561967	0.352053	0.0507803	2.96529e+06	3.23088e+06	2.95969e+06	2.57947e+06	932504	544156	751185	321109	352321	4.87193e+06	1.21261e+06	4.44702e+06	4.40959e+06	5.07707e+06	9.53659e+06
946NEG	PG(18:1/18:2)-H	PG(36:3)-H	PG	(18:1/18:2)	(18:1)	(18:2)	0	0	C42 H76 O10 N0 P1	771.518	10.862	0.738179	0.17033	0.0664805	0.0313548	6.27887e+06	5.94185e+06	6.2744e+06	3.26331e+06	3.37967e+06	2.97573e+06	4.60366e+06	1.57254e+06	2.94367e+06	3.73845e+06	1.94448e+06	1.82939e+06	1.1634e+06	2.0356e+06	3.12111e+06
947NEG	PS(17:1/18:1)-H	PS(35:2)-H	PS	(17:1/18:1)	(17:1)	(18:1)	0	0	C41 H75 O10 N1 P1	772.513	11.122	0.354237	0.176406	0.0564794	0.051706	3.37752e+06	3.72079e+06	3.44573e+06	8.34163e+06	2.50002e+06	3.22522e+06	1.15317e+06	276731	1.02199e+06	1.58008e+06	485350	289100	1.46319e+06	1.39299e+06	640848
948NEG	PE(18:1p/22:6)-H	PE(40:7p)-H	PE	(18:1p/22:6)	(18:1p)	(22:6)	0	0	C45 H75 O7 N1 P1	772.529	12.0023	0.010826	0.000254608	1.51339	0.0270652	1.14142e+08	1.08918e+08	1.14235e+08	1.27873e+08	1.38723e+08	1.67303e+08	1.71481e+08	4.23582e+07	7.0315e+07	1.61471e+06	1.03441e+06	2.18647e+06	707993	1.47006e+06	759959
949NEG	PS(36:2e)-H	PS(36:2e)-H	PS	(36:2e)	(36:2e)	0	0	0	C42 H79 O9 N1 P1	772.55	11.4507	#DIV/0!	7.63108e-05	1.33306	0.00136879	2.85466e+07	2.85466e+07	2.86143e+07	0	0	0	0	0	0	5.4024e+07	5.22496e+07	4.28337e+07	3.56468e+07	4.52609e+07	9.37218e+07
950NEG	PE(18:0/20:1)-H	PE(38:1)-H	PE	(18:0/20:1)	(18:0)	(20:1)	0	0	C43 H83 O8 N1 P1	772.586	14.8461	0.48092	0.0421465	0.191551	0.131263	1.73928e+07	1.48387e+07	1.93378e+07	2.27156e+07	6.81734e+06	1.54254e+07	2.6831e+07	1.08653e+07	1.50026e+07	1.63562e+07	6.01306e+06	8.64102e+06	2.75596e+06	3.81509e+06	9.38402e+06
951NEG	PE(38:1)-H	PE(38:1)-H	PE	(38:1)	(38:1)	0	0	0	C43 H83 O8 N1 P1	772.586	13.4694	0.0362603	0.00436318	0.422139	0.0343854	8.12136e+06	8.60674e+06	8.64147e+06	1.67807e+07	9.09078e+06	9.52825e+06	2.24162e+07	6.21158e+06	2.89063e+06	657057	297700	310451	241480	385991	533795
952NEG	PG(18:1/18:1)-H	PG(36:2)-H	PG	(18:1/18:1)	(18:1)	(18:1)	0	0	C42 H78 O10 N0 P1	773.534	11.5982	0.87389	0.749551	0.369967	0.0398557	1.05962e+08	1.13575e+08	1.13683e+08	7.76068e+07	4.63443e+07	4.14166e+07	5.87416e+07	1.58713e+07	2.10897e+07	1.02036e+08	3.70575e+07	1.30597e+07	9.29516e+06	2.54955e+07	4.12033e+07
953NEG	PG(17:1/19:1)-H	PG(36:2)-H	PG	(17:1/19:1)	(17:1)	(19:1)	0	0	C42 H78 O10 N0 P1	773.534	11.994	0.0783992	0.000598506	0.864122	0.0019353	6.68636e+07	6.70883e+07	6.70881e+07	6.49058e+07	6.87513e+07	4.59921e+07	5.52054e+07	1.45291e+07	2.9534e+07	9.79873e+06	1.85264e+06	2.24779e+06	1.77678e+06	2.35325e+06	3.83772e+06
954NEG	SM(d18:1/18:1)+HCOO	SM(d36:2)+HCOO	SM	(d18:1/18:1)	(d18:1)	(18:1)	0	0	C42 H82 O8 N2 P1	773.581	11.463	0.238113	0.000313825	1.47317	0.0137748	1.94492e+08	1.89812e+08	1.90046e+08	1.54778e+08	1.84669e+08	1.82092e+08	2.5992e+08	1.02912e+08	1.42401e+08	5.42414e+07	3.44973e+07	2.21915e+07	1.6699e+07	2.70314e+07	8.98276e+07
955NEG	PS(17:0/18:1)-H	PS(35:1)-H	PS	(17:0/18:1)	(17:0)	(18:1)	0	0	C41 H77 O10 N1 P1	774.529	12.0006	0.215904	0.0103579	0.802166	0.0855854	5.4746e+07	5.49337e+07	6.33902e+07	9.10378e+07	7.08933e+07	1.05841e+08	8.88122e+07	9.25449e+06	2.50437e+07	2.49828e+07	7.19752e+06	8.75839e+06	9.04294e+06	1.56098e+07	1.88018e+07
956NEG	PE(18:0p/22:6)-H	PE(40:6p)-H	PE	(18:0p/22:6)	(18:0p)	(22:6)	0	0	C45 H77 O7 N1 P1	774.544	12.9449	0.0248033	7.92733e-05	1.9671	0.00448742	1.96406e+08	1.96399e+08	1.97933e+08	2.16709e+08	2.42083e+08	2.76059e+08	2.5507e+08	8.91621e+07	1.28346e+08	6.73706e+06	3.34091e+06	3.9258e+06	7.18339e+06	4.07128e+06	4.68983e+06
957NEG	PE(18:1p/22:5)-H	PE(40:6p)-H	PE	(18:1p/22:5)	(18:1p)	(22:5)	0	0	C45 H77 O7 N1 P1	774.544	12.3196	0.0451147	0.000520242	1.26561	0.0308905	7.84056e+07	7.4294e+07	7.44189e+07	7.80818e+07	8.22526e+07	1.65548e+08	9.76192e+07	5.7459e+07	5.12609e+07	2.84227e+06	3.0232e+06	5.42277e+06	1.54648e+06	4.67792e+06	6.49837e+06
958NEG	PS(18:0e/18:1)-H	PS(36:1e)-H	PS	(18:0e/18:1)	(18:0e)	(18:1)	0	0	C42 H81 O9 N1 P1	774.565	13.1509	0.194821	0.0277846	0.673953	0.0372918	3.02936e+07	2.84273e+07	2.84082e+07	2.64425e+07	4.0346e+07	8.46235e+07	9.19032e+07	1.10951e+07	1.98718e+07	1.65204e+07	7.53167e+06	1.45824e+06	9.74011e+06	1.66101e+07	1.57549e+06
959NEG	PS(36:1e)-H	PS(36:1e)-H	PS	(36:1e)	(36:1e)	0	0	0	C42 H81 O9 N1 P1	774.565	12.273	1.71871	0.122471	0.654115	0.0687897	1.60034e+07	1.61862e+07	1.42569e+07	1.27716e+07	4.83416e+06	2.62458e+07	1.66025e+07	7.09655e+06	1.00404e+07	1.72862e+07	2.20083e+07	1.7439e+07	1.43713e+07	1.80069e+07	4.42452e+07
960NEG	PG(18:0/18:1)-H	PG(36:1)-H	PG	(18:0/18:1)	(18:0)	(18:1)	0	0	C42 H80 O10 N0 P1	775.549	12.4981	0.419431	0.00061786	0.62652	0.0763905	6.53126e+07	6.49604e+07	5.68876e+07	6.02887e+07	6.86098e+07	6.52177e+07	7.43829e+07	3.63793e+07	4.98595e+07	3.41264e+07	1.84022e+07	1.70449e+07	1.39328e+07	2.65106e+07	3.87711e+07
961NEG	PG(18:0/18:1)-H	PG(36:1)-H	PG	(18:0/18:1)	(18:0)	(18:1)	0	0	C42 H80 O10 N0 P1	775.549	11.8813	0.700849	0.587625	0.165557	0.203037	1.2706e+07	1.26693e+07	8.69405e+06	1.63413e+07	2.58422e+07	6.0952e+06	2.01443e+06	1.40653e+06	2.82554e+06	1.6699e+07	2.01156e+06	2.36848e+06	712320	1.24124e+07	4.01015e+06
962NEG	SM(d18:0/18:1)+HCOO	SM(d36:1)+HCOO	SM	(d18:0/18:1)	(d18:0)	(18:1)	0	0	C42 H84 O8 N2 P1	775.597	12.385	0.296101	0.000376541	2.84705	0.00992881	8.70596e+08	8.58387e+08	8.75029e+08	7.70426e+08	8.02978e+08	9.93874e+08	8.97417e+08	3.89615e+08	6.11389e+08	2.21535e+08	1.5301e+08	1.65688e+08	1.46561e+08	1.87095e+08	4.4841e+08
963NEG	SM(d18:0/18:1)+HCOO	SM(d36:1)+HCOO	SM	(d18:0/18:1)	(d18:0)	(18:1)	0	0	C42 H84 O8 N2 P1	775.597	11.8321	0.722805	0.411487	0.0169644	0.151495	8.30757e+06	6.56429e+06	6.35525e+06	3.33953e+06	2.94567e+06	3.14355e+06	5.65396e+06	1.81027e+06	7.4213e+06	2.8525e+06	997957	1.61512e+06	649727	4.37105e+06	7.08815e+06
964NEG	PC(16:0/16:1)+HCOO	PC(32:1)+HCOO	PC	(16:0/16:1)	(16:0)	(16:1)	0	0	C41 H79 O10 N1 P1	776.545	11.4394	0.616994	0.162009	0.180724	0.111446	5.7062e+08	6.98442e+08	6.95572e+08	7.49615e+08	2.77786e+08	3.03843e+08	2.24824e+08	2.66545e+08	4.30437e+08	4.61078e+08	1.18081e+08	1.40189e+08	1.62692e+08	2.66451e+08	2.4163e+08
965NEG	PE(18:0p/22:5)-H	PE(40:5p)-H	PE	(18:0p/22:5)	(18:0p)	(22:5)	0	0	C45 H79 O7 N1 P1	776.56	13.2852	0.117765	2.27774e-05	1.95952	0.00809955	2.12412e+08	2.09456e+08	2.12432e+08	2.2842e+08	2.42453e+08	2.90253e+08	2.83054e+08	1.27129e+08	1.7266e+08	3.97538e+07	2.03698e+07	1.39234e+07	8.44504e+06	3.08156e+07	4.49647e+07
966NEG	PE(18:1p/22:4)-H	PE(40:5p)-H	PE	(18:1p/22:4)	(18:1p)	(22:4)	0	0	C45 H79 O7 N1 P1	776.56	13.0121	0.0459673	6.58782e-05	1.21688	0.00240138	7.66939e+07	7.70122e+07	7.70153e+07	7.98028e+07	8.98195e+07	1.08293e+08	1.04842e+08	3.95116e+07	5.13222e+07	3.65134e+06	4.34611e+06	2.97359e+06	1.43383e+06	6.30181e+06	3.063e+06
967NEG	PE(18:0p/22:5)-H	PE(40:5p)-H	PE	(18:0p/22:5)	(18:0p)	(22:5)	0	0	C45 H79 O7 N1 P1	776.56	13.6631	0.0231756	3.52927e-05	0.765421	0.0166394	2.73981e+07	2.73981e+07	2.6616e+07	3.79907e+07	2.9816e+07	4.07758e+07	3.36045e+07	1.31316e+07	2.39009e+07	1.06783e+06	464065	523061	510876	857115	730570
968NEG	PG(18:0/18:0)-H	PG(36:0)-H	PG	(18:0/18:0)	(18:0)	(18:0)	0	0	C42 H82 O10 N0 P1	777.565	13.4129	0.12667	4.92697e-05	1.43803	0.0305797	9.78227e+07	9.79409e+07	1.03158e+08	1.17594e+08	1.42541e+08	1.67413e+08	1.58483e+08	7.4924e+07	8.44682e+07	2.27543e+07	9.13576e+06	1.27234e+07	7.49823e+06	1.61301e+07	2.61811e+07
969NEG	SM(d18:0/18:0)+HCOO	SM(d36:0)+HCOO	SM	(d18:0/18:0)	(d18:0)	(18:0)	0	0	C42 H86 O8 N2 P1	777.613	12.7695	0.144212	4.69702e-05	1.23292	0.0171988	1.14512e+08	1.11118e+08	1.14477e+08	1.02622e+08	9.69331e+07	1.16814e+08	1.32172e+08	5.27538e+07	7.25213e+07	1.37025e+07	1.14186e+07	1.09475e+07	9.56343e+06	1.34515e+07	2.36676e+07
970NEG	PC(16:0/16:0)+HCOO	PC(32:0)+HCOO	PC	(16:0/16:0)	(16:0)	(16:0)	0	0	C41 H81 O10 N1 P1	778.56	12.3487	0.553602	0.0301375	0.766779	0.0341861	9.31725e+08	9.33719e+08	8.7859e+08	7.76426e+08	6.6245e+08	6.29103e+08	7.59544e+08	2.41893e+08	9.53701e+08	5.58965e+08	2.2737e+08	1.94025e+08	2.60084e+08	4.33147e+08	5.53615e+08
971NEG	PE(40:4p)-H	PE(40:4p)-H	PE	(40:4p)	(40:4p)	0	0	0	C45 H81 O7 N1 P1	778.576	14.727	0.279977	0.0214024	0.161668	0.0919667	7.04419e+06	5.99952e+06	7.09151e+06	3.39234e+06	2.99189e+06	2.56727e+06	8.30409e+06	1.99886e+06	2.49786e+06	1.00404e+06	883057	911279	841968	1.13925e+06	1.31056e+06
972NEG	PE(18:0p/22:4)-H	PE(40:4p)-H	PE	(18:0p/22:4)	(18:0p)	(22:4)	0	0	C45 H81 O7 N1 P1	778.576	14.0475	0.107071	2.97504e-05	1.1974	0.00614231	8.5821e+07	8.58189e+07	8.49102e+07	8.45108e+07	9.30347e+07	9.97271e+07	1.16258e+08	4.88109e+07	5.97181e+07	8.6359e+06	6.09632e+06	8.87189e+06	6.07041e+06	9.73876e+06	1.43428e+07
973NEG	PE(20:0p/20:4)-H	PE(40:4p)-H	PE	(20:0p/20:4)	(20:0p)	(20:4)	0	0	C45 H81 O7 N1 P1	778.576	14.3863	0.00428653	2.18486e-05	0.81521	0.0137442	3.39401e+07	3.39086e+07	3.31236e+07	3.60216e+07	3.79883e+07	3.81362e+07	4.41318e+07	1.69794e+07	2.17515e+07	261685	0	75531.8	44613.3	160839	293242
974NEG	PC(18:0e/15:0)+HCOO	PC(33:0e)+HCOO	PC	(18:0e/15:0)	(18:0e)	(15:0)	0	0	C42 H85 O9 N1 P1	778.597	13.5425	0.238336	0.00217978	0.303064	0.0095421	1.12788e+07	1.12791e+07	1.14664e+07	9.61514e+06	8.23857e+06	1.06005e+07	1.19105e+07	2.47066e+06	5.17365e+06	2.798e+06	937027	1.50533e+06	1.22663e+06	2.09985e+06	2.87546e+06
975NEG	MGDG(36:3)-H	MGDG(36:3)-H	MGDG	(36:3)	(36:3)	0	0	0	C45 H79 O10	779.568	12.47	0.668152	0.0984909	0.459409	0.0295053	4.61128e+08	4.85603e+08	4.85446e+08	1.62242e+08	3.46193e+08	3.26917e+08	3.81748e+08	1.37437e+08	2.581e+08	2.21012e+08	1.11715e+08	1.51342e+08	1.09981e+08	2.15517e+08	2.67919e+08
976NEG	PE(40:3p)-H	PE(40:3p)-H	PE	(40:3p)	(40:3p)	0	0	0	C45 H83 O7 N1 P1	780.591	14.5916	0.112458	0.000115041	0.316881	0.0829505	8.65312e+06	7.80586e+06	7.3563e+06	3.48447e+06	8.51262e+06	4.18832e+06	9.26988e+06	6.58388e+06	6.96621e+06	1.03374e+06	408793	1.03943e+06	377463	753071	773982
977NEG	PE(40:3p)-H	PE(40:3p)-H	PE	(40:3p)	(40:3p)	0	0	0	C45 H83 O7 N1 P1	780.591	14.9414	0.0407286	3.55283e-05	0.452951	0.0476271	8.74011e+06	8.5797e+06	7.97828e+06	8.12521e+06	1.33062e+07	8.98291e+06	1.66796e+07	7.01016e+06	1.1189e+07	645674	271136	656916	149523	346460	589583
978NEG	PS(16:0/20:4)-H	PS(36:4)-H	PS	(16:0/20:4)	(16:0)	(20:4)	0	0	C42 H73 O10 N1 P1	782.498	10.5273	0.0577207	0.006372	0.14458	0.0626005	2.21935e+06	2.21054e+06	1.98328e+06	1.31791e+06	980805	2.48976e+06	2.55863e+06	512365	480022	32597.6	114708	66281.5	31337	78712.8	157725
979NEG	PS(36:4)-H	PS(36:4)-H	PS	(36:4)	(36:4)	0	0	0	C42 H73 O10 N1 P1	782.498	11.7893	1.31858	0.0644983	1.27955	0.0243137	1.02927e+08	9.86467e+07	1.02915e+08	1.11975e+08	8.84137e+07	7.79627e+07	5.5239e+07	8.96213e+07	9.85075e+07	1.43204e+08	1.23143e+08	1.43318e+08	7.78713e+07	1.00196e+08	1.00195e+08
980NEG	PE(18:1p/22:1)-H	PE(40:2p)-H	PE	(18:1p/22:1)	(18:1p)	(22:1)	0	0	C45 H85 O7 N1 P1	782.607	15.4944	0.435673	0.0525357	0.0426114	0.132626	1.28318e+06	1.02903e+06	1.02612e+06	1.35043e+06	773834	2.42673e+06	2.57486e+06	688392	760803	238963	905950	637018	598070	501141	854772
981NEG	PE(18:0p/22:2)-H	PE(40:2p)-H	PE	(18:0p/22:2)	(18:0p)	(22:2)	0	0	C45 H85 O7 N1 P1	782.607	15.7414	0.784165	0.285353	0.224873	0.00544015	1.56666e+07	1.58136e+07	1.56645e+07	1.21871e+07	1.29775e+07	1.27659e+07	1.57458e+07	5.85551e+06	6.728e+06	1.32253e+07	4.99796e+06	6.98368e+06	5.58286e+06	9.14071e+06	1.20281e+07
982NEG	MGDG(37:8)-H	MGDG(37:8)-H	MGDG	(37:8)	(37:8)	0	0	0	C46 H71 O10	783.505	12.127	1.99462	0.342638	0.336949	0.211497	8.50488e+06	5.70733e+06	8.44094e+06	1.72914e+06	7.06521e+06	1.78672e+06	6.76195e+06	2.91292e+06	2.14754e+06	2.46413e+07	7.71337e+06	5.37895e+06	4.34472e+06	1.83438e+06	773630
983NEG	PS(18:1/18:2)-H	PS(36:3)-H	PS	(18:1/18:2)	(18:1)	(18:2)	0	0	C42 H75 O10 N1 P1	784.513	12.718	0.667859	0.00827333	0.0992588	0.0161877	4.31174e+07	4.30127e+07	4.18722e+07	4.33019e+07	4.24334e+07	4.30689e+07	4.38656e+07	3.66787e+07	4.33108e+07	4.5494e+07	2.66058e+07	3.26024e+07	1.5766e+07	2.39768e+07	2.42959e+07
984NEG	PE(18:1/21:1)-H	PE(39:2)-H	PE	(18:1/21:1)	(18:1)	(21:1)	0	0	C44 H83 O8 N1 P1	784.586	14.3113	0.0559384	0.00089497	0.231269	0.00496568	3.66641e+06	3.66596e+06	3.63474e+06	3.80026e+06	3.84084e+06	3.8836e+06	4.68771e+06	937174	1.5235e+06	104983	0	18869.5	0	49044.9	871645
985NEG	PE(40:1p)-H	PE(40:1p)-H	PE	(40:1p)	(40:1p)	0	0	0	C45 H87 O7 N1 P1	784.623	16.745	1.52588	0.176368	0.265427	0.0959453	6.01342e+06	6.07183e+06	7.10442e+06	891954	3.96713e+06	5.2232e+06	4.34572e+06	1.53016e+06	938452	5.29482e+06	2.65802e+06	3.8045e+06	2.3587e+06	6.24804e+06	5.41817e+06
986NEG	PS(18:1/18:1)-H	PS(36:2)-H	PS	(18:1/18:1)	(18:1)	(18:1)	0	0	C42 H77 O10 N1 P1	786.529	11.6416	0.708688	0.283948	0.649726	0.0601128	3.3903e+08	3.77327e+08	3.76585e+08	4.54521e+08	2.74458e+08	1.63095e+08	4.80327e+08	1.26569e+08	2.02491e+08	9.08454e+07	1.61738e+08	1.11434e+08	2.2341e+08	2.9636e+08	3.22017e+08
987NEG	PC(16:0p/18:2)+HCOO	PC(34:2p)+HCOO	PC	(16:0p/18:2)	(16:0p)	(18:2)	0	0	C43 H81 O9 N1 P1	786.565	12.1372	8.31162	0.00401343	1.30033	0.036099	5.98899e+07	5.62745e+07	5.63162e+07	5.38224e+06	6.00584e+06	6.55421e+06	1.47492e+07	3.36827e+06	6.88414e+06	2.91025e+07	4.00968e+07	5.62467e+07	5.02476e+07	5.49478e+07	1.26292e+08
988NEG	PS(18:0/18:1)-H	PS(36:1)-H	PS	(18:0/18:1)	(18:0)	(18:1)	0	0	C42 H79 O10 N1 P1	788.545	12.4731	0.328684	0.0297073	2.66766	0.016332	9.70342e+08	9.99122e+08	9.97438e+08	1.51639e+09	9.82675e+08	2.7705e+09	1.15877e+09	6.49152e+08	5.61567e+08	4.3335e+08	2.0544e+08	3.71878e+08	4.00512e+08	4.11698e+08	6.87958e+08
989NEG	PC(15:0/18:2)+HCOO	PC(33:2)+HCOO	PC	(15:0/18:2)	(15:0)	(18:2)	0	0	C42 H79 O10 N1 P1	788.545	11.1206	7.5369	0.000410936	0.567826	0.0535049	1.1329e+07	1.24499e+07	1.24461e+07	1.48658e+06	1.21383e+06	1.02671e+06	1.88778e+06	850290	2.18687e+06	1.29366e+07	9.48709e+06	7.87606e+06	7.15489e+06	8.83588e+06	1.89192e+07
990NEG	PC(16:0p/18:1)+HCOO	PC(34:1p)+HCOO	PC	(16:0p/18:1)	(16:0p)	(18:1)	0	0	C43 H83 O9 N1 P1	788.581	12.9402	0.679427	0.147416	0.245013	0.00829215	1.16795e+08	1.16798e+08	1.18482e+08	1.05731e+08	8.89238e+07	6.7714e+07	1.07822e+08	2.89727e+07	6.381e+07	5.1491e+07	4.31131e+07	3.98913e+07	3.54711e+07	4.36762e+07	1.00914e+08
991NEG	PC(16:0e/18:2)+HCOO	PC(34:2e)+HCOO	PC	(16:0e/18:2)	(16:0e)	(18:2)	0	0	C43 H83 O9 N1 P1	788.581	12.2941	5.77617	0.00172718	1.60342	0.00354496	6.74323e+07	6.78475e+07	6.74329e+07	3.21073e+07	1.4369e+07	1.062e+07	1.20864e+07	5.02695e+06	1.86263e+07	8.70506e+07	6.81943e+07	6.61041e+07	5.82378e+07	8.53183e+07	1.71331e+08
992NEG	MGDG(37:5)-H	MGDG(37:5)-H	MGDG	(37:5)	(37:5)	0	0	0	C46 H77 O10	789.552	12.4875	0.307052	0.0204607	2.10555	0.0259513	6.89776e+08	6.88801e+08	6.58775e+08	1.02395e+09	5.3642e+08	1.39181e+09	5.92912e+08	2.24387e+08	4.48374e+08	2.20787e+08	1.54916e+08	1.73638e+08	1.30294e+08	3.1028e+08	3.05187e+08
993NEG	PS(38:6p)-H	PS(38:6p)-H	PS	(38:6p)	(38:6p)	0	0	0	C44 H73 O9 N1 P1	790.503	12.2473	0.222384	0.000155018	0.880348	0.00271891	6.05322e+07	6.06497e+07	6.0858e+07	7.33194e+07	6.74965e+07	7.46509e+07	8.04966e+07	4.50089e+07	3.09037e+07	1.72423e+07	9.24021e+06	1.06491e+07	1.01815e+07	1.51596e+07	2.02263e+07
994NEG	PC(17:1/16:0)+HCOO	PC(33:1)+HCOO	PC	(17:1/16:0)	(17:1)	(16:0)	0	0	C42 H81 O10 N1 P1	790.56	11.9479	0.469358	0.0175464	0.516183	0.0267013	1.5062e+08	1.50381e+08	1.57566e+08	1.33348e+08	1.13607e+08	1.06318e+08	5.39209e+07	4.58296e+07	6.79399e+07	4.71145e+07	3.45331e+07	3.96892e+07	2.94352e+07	2.20679e+07	7.16782e+07
995NEG	PC(16:0e/18:1)+HCOO	PC(34:1e)+HCOO	PC	(16:0e/18:1)	(16:0e)	(18:1)	0	0	C43 H85 O9 N1 P1	790.597	13.0838	1.04378	0.887082	1.62848	0.0151269	5.08286e+08	4.94912e+08	5.07925e+08	3.68251e+08	3.30538e+08	3.10267e+08	3.46395e+08	8.00005e+07	1.6732e+08	2.73172e+08	1.69603e+08	1.78498e+08	1.79914e+08	2.86112e+08	5.8564e+08
996NEG	PC(18:0p/16:0)+HCOO	PC(34:0p)+HCOO	PC	(18:0p/16:0)	(18:0p)	(16:0)	0	0	C43 H85 O9 N1 P1	790.597	13.9609	0.470984	0.145705	0.173893	0.00545428	1.12195e+07	1.11145e+07	1.12208e+07	6.96816e+06	4.17402e+06	4.94649e+06	9.04106e+06	1.39101e+06	2.31624e+06	7.2348e+06	366702	482124	437318	1.51662e+06	3.54418e+06
997NEG	PE(18:0/22:5)-H	PE(40:5)-H	PE	(18:0/22:5)	(18:0)	(22:5)	0	0	C45 H79 O8 N1 P1	792.555	12.7609	0.149187	0.00194623	0.702526	0.0894053	4.37967e+07	3.75247e+07	3.77811e+07	5.44123e+07	3.16071e+07	6.4825e+07	2.45465e+07	4.3286e+07	1.30604e+07	5.73104e+06	4.24778e+06	6.14744e+06	3.60139e+06	7.7266e+06	7.11788e+06
998NEG	PC(16:0/17:0)+HCOO	PC(33:0)+HCOO	PC	(16:0/17:0)	(16:0)	(17:0)	0	0	C42 H83 O10 N1 P1	792.576	12.6587	0.663085	0.0981192	0.136027	0.0370282	4.37745e+07	4.37721e+07	4.10246e+07	5.00907e+07	4.63469e+07	4.4304e+07	5.26196e+07	1.58353e+07	2.5648e+07	3.0755e+07	1.88487e+07	2.23353e+07	1.58675e+07	2.5411e+07	4.25043e+07
999NEG	PC(18:0e/16:0)+HCOO	PC(34:0e)+HCOO	PC	(18:0e/16:0)	(18:0e)	(16:0)	0	0	C43 H87 O9 N1 P1	792.612	14.1198	0.696442	0.186643	0.346895	0.0139719	1.49192e+08	1.45658e+08	1.4562e+08	1.2328e+08	1.25748e+08	1.31713e+08	1.45005e+08	3.97388e+07	6.68256e+07	9.08769e+07	3.94979e+07	5.24433e+07	3.65936e+07	9.49759e+07	1.2598e+08
1000NEG	PE(18:0/22:4)-H	PE(40:4)-H	PE	(18:0/22:4)	(18:0)	(22:4)	0	0	C45 H81 O8 N1 P1	794.571	13.4768	0.0897069	5.08123e-06	0.722773	0.0274947	3.11769e+07	3.13168e+07	3.2754e+07	3.39537e+07	3.1273e+07	3.43163e+07	3.30104e+07	1.74987e+07	2.24685e+07	5.91545e+06	1.34733e+06	2.60377e+06	525540	2.29403e+06	2.79015e+06
1001NEG	PE(20:0/20:4)-H	PE(40:4)-H	PE	(20:0/20:4)	(20:0)	(20:4)	0	0	C45 H81 O8 N1 P1	794.571	13.8034	0.023197	1.41551e-05	0.353201	0.0466723	4.9455e+06	4.92666e+06	4.54785e+06	7.32654e+06	6.10098e+06	7.63808e+06	8.23424e+06	3.41551e+06	4.5515e+06	305080	98013.2	110627	34066.2	166260	150432
1002NEG	PS(38:3p)-H	PS(38:3p)-H	PS	(38:3p)	(38:3p)	0	0	0	C44 H79 O9 N1 P1	796.55	14.3788	1.41562	0.127852	0.817794	0.00673172	5.40367e+07	5.46728e+07	5.46705e+07	4.03897e+07	2.25768e+07	3.69799e+07	3.6875e+07	1.03775e+07	1.65364e+07	4.5156e+07	3.23613e+07	2.66531e+07	2.73684e+07	5.12336e+07	4.9015e+07
1003NEG	PE(22:1/18:2)-H	PE(40:3)-H	PE	(22:1/18:2)	(22:1)	(18:2)	0	0	C45 H83 O8 N1 P1	796.586	14.002	0.133822	0.00162878	0.309515	0.0292135	8.68293e+06	8.68388e+06	9.13031e+06	7.03735e+06	7.7288e+06	1.04258e+07	8.18361e+06	1.83973e+06	3.63334e+06	1.75025e+06	241706	871365	209259	971066	1.15516e+06
1004NEG	PE(18:0/22:3)-H	PE(40:3)-H	PE	(18:0/22:3)	(18:0)	(22:3)	0	0	C45 H83 O8 N1 P1	796.586	14.303	2.48825	0.0111827	0.524758	0.00262679	5.99056e+06	5.96339e+06	5.96338e+06	4.93839e+06	5.62228e+06	6.61815e+06	6.50085e+06	2.75381e+06	3.16516e+06	1.51322e+07	9.39707e+06	9.80407e+06	4.87858e+06	1.34702e+07	2.09666e+07
1005NEG	PE(18:1/22:1)-H	PE(40:2)-H	PE	(18:1/22:1)	(18:1)	(22:1)	0	0	C45 H85 O8 N1 P1	798.602	14.8779	0.114402	0.0337944	0.326254	0.130721	1.11537e+07	1.45177e+07	1.29732e+07	8.06626e+06	4.75021e+06	8.7953e+06	2.46759e+07	1.79696e+06	6.69213e+06	2.47615e+06	462932	583931	976378	641175	1.12599e+06
1006NEG	PS(19:1/18:1)-H	PS(37:2)-H	PS	(19:1/18:1)	(19:1)	(18:1)	0	0	C43 H79 O10 N1 P1	800.545	12.0404	0.0973388	0.00728137	0.338647	0.0188228	1.35384e+07	1.31018e+07	1.35384e+07	8.48687e+06	5.2875e+06	1.20451e+07	1.60059e+07	3.3755e+06	2.74721e+06	1.86008e+06	349907	696863	434602	674604	651144
1007NEG	PC(16:0/18:3)+HCOO	PC(34:3)+HCOO	PC	(16:0/18:3)	(16:0)	(18:3)	0	0	C43 H79 O10 N1 P1	800.545	10.8904	8.32473	0.000518389	0.803635	0.0291195	2.11809e+07	2.18355e+07	2.24516e+07	2.71302e+06	1.55594e+06	1.17097e+06	6.08292e+06	2.84772e+06	1.18998e+06	2.39249e+07	1.78757e+07	1.67135e+07	1.41593e+07	1.79525e+07	3.89114e+07
1008NEG	PS(38:2e)-H	PS(38:2e)-H	PS	(38:2e)	(38:2e)	0	0	0	C44 H83 O9 N1 P1	800.581	12.4649	167.783	0.000107443	0.715322	0.135767	3.91405e+06	5.00421e+06	5.00694e+06	361028	194666	0	0	0	0	1.30735e+07	1.56465e+07	1.46177e+07	1.07553e+07	1.16213e+07	2.75216e+07
1009NEG	PE(18:1/22:0)-H	PE(40:1)-H	PE	(18:1/22:0)	(18:1)	(22:0)	0	0	C45 H87 O8 N1 P1	800.617	16.1476	1.03501	0.896193	0.238084	0.000993791	1.1248e+07	1.1248e+07	1.12674e+07	7.55216e+06	6.98498e+06	6.75973e+06	4.95458e+06	2.06786e+06	3.08878e+06	9.72156e+06	3.98846e+06	4.26612e+06	2.59274e+06	5.57198e+06	6.36695e+06
1010NEG	MGDG(16:0/18:1)+HCOO	MGDG(34:1)+HCOO	MGDG	(16:0/18:1)	(16:0)	(18:1)	0	0	C44 H81 O12	801.573	13.2388	0.574835	0.0304611	0.0106849	0.0121449	6.17102e+06	6.17114e+06	6.04217e+06	4.45422e+06	5.01569e+06	5.24372e+06	2.07322e+06	2.33662e+06	3.11328e+06	3.37802e+06	2.0139e+06	2.20366e+06	1.94971e+06	1.42073e+06	1.81646e+06
1011NEG	SM(d20:0/18:2)+HCOO	SM(d38:2)+HCOO	SM	(d20:0/18:2)	(d20:0)	(18:2)	0	0	C44 H86 O8 N2 P1	801.613	12.4612	0.0681526	0.00187276	0.771736	0.0887354	2.1505e+07	2.51197e+07	2.17413e+07	3.36614e+07	4.39091e+07	3.94117e+07	6.99842e+07	1.81666e+07	1.48894e+07	3.07379e+06	1.82035e+06	1.20516e+06	2.16192e+06	2.90357e+06	3.83032e+06
1012NEG	PC(16:1/18:1)+HCOO	PC(34:2)+HCOO	PC	(16:1/18:1)	(16:1)	(18:1)	0	0	C43 H81 O10 N1 P1	802.56	11.5804	2.92512	0.00102569	4.5275	0.00608621	8.45636e+08	8.36781e+08	8.36786e+08	3.98873e+08	2.33659e+08	2.52429e+08	3.69745e+08	1.45391e+08	2.16659e+08	8.76113e+08	6.99888e+08	7.08886e+08	4.91194e+08	6.94673e+08	1.25846e+09
1013NEG	PE(20:0p/22:6)-H	PE(42:6p)-H	PE	(20:0p/22:6)	(20:0p)	(22:6)	0	0	C47 H81 O7 N1 P1	802.576	14.0088	0.0214159	0.00242772	0.225991	0.0112615	4.35393e+06	4.27028e+06	4.35539e+06	3.7606e+06	4.33448e+06	4.83046e+06	4.2303e+06	566185	965859	115685	0	22731.1	62785.8	47129.5	151887
1014NEG	PC(18:0p/17:1)+HCOO	PC(35:1p)+HCOO	PC	(18:0p/17:1)	(18:0p)	(17:1)	0	0	C44 H85 O9 N1 P1	802.597	13.464	0.975414	0.939447	0.136252	0.0699788	3.48527e+06	3.12537e+06	3.06909e+06	3.95265e+06	4.21868e+06	3.83323e+06	3.67388e+06	529249	2.31398e+06	3.15059e+06	2.40387e+06	6.28467e+06	1.80577e+06	699043	3.72235e+06
1015NEG	PS(38:1e)-H	PS(38:1e)-H	PS	(38:1e)	(38:1e)	0	0	0	C44 H85 O9 N1 P1	802.597	13.3036	1.58997	0.331034	0.147568	0.00914405	3.30582e+06	3.30523e+06	3.25345e+06	1.29122e+06	1.19167e+06	1.77196e+06	2.57358e+06	218863	523635	1.36378e+06	916814	1.19054e+06	943258	4.90616e+06	2.71701e+06
1016NEG	SM(d22:1/16:0)+HCOO	SM(d38:1)+HCOO	SM	(d22:1/16:0)	(d22:1)	(16:0)	0	0	C44 H88 O8 N2 P1	803.628	13.4589	0.278428	0.000218724	1.11001	0.0696966	1.48535e+08	1.31144e+08	1.48181e+08	1.40621e+08	8.73572e+07	1.16039e+08	1.88328e+08	9.22591e+07	1.16634e+08	4.92216e+07	1.97618e+07	3.96578e+07	2.98241e+07	2.50129e+07	4.29028e+07
1017NEG	PC(16:0/18:1)+HCOO	PC(34:1)+HCOO	PC	(16:0/18:1)	(16:0)	(18:1)	0	0	C43 H83 O10 N1 P1	804.576	12.4396	0.544207	0.00424427	1.78327	0.023515	3.23531e+09	3.10666e+09	3.10739e+09	2.61016e+09	2.62579e+09	2.76648e+09	3.33785e+09	1.40521e+09	2.08401e+09	1.4571e+09	9.73513e+08	1.22977e+09	1.01055e+09	1.45904e+09	1.94035e+09
1018NEG	PC(16:0e/19:1)+HCOO	PC(35:1e)+HCOO	PC	(16:0e/19:1)	(16:0e)	(19:1)	0	0	C44 H87 O9 N1 P1	804.612	13.648	1.91238	0.0361256	0.325856	0.00924652	7.29052e+06	7.29032e+06	7.17428e+06	3.86801e+06	3.8461e+06	1.85831e+06	3.9205e+06	534237	1.96273e+06	5.4061e+06	3.13602e+06	4.23208e+06	3.22447e+06	6.19585e+06	8.38416e+06
1019NEG	SM(d38:0)+HCOO	SM(d38:0)+HCOO	SM	(d38:0)	(d38:0)	0	0	0	C44 H90 O8 N2 P1	805.644	13.8687	0.0910883	1.88078e-05	0.601608	0.0327078	1.92492e+07	2.03912e+07	2.03736e+07	2.36465e+07	2.51708e+07	1.99992e+07	2.54122e+07	1.17654e+07	1.4961e+07	1.90631e+06	710192	907978	632031	1.97791e+06	4.88317e+06
1020NEG	PC(18:0/16:0)+HCOO	PC(34:0)+HCOO	PC	(18:0/16:0)	(18:0)	(16:0)	0	0	C43 H85 O10 N1 P1	806.592	13.384	0.905003	0.625472	1.05586	0.026138	2.66249e+08	2.54498e+08	2.546e+08	1.8179e+08	2.05124e+08	2.0656e+08	2.39696e+08	8.83875e+07	1.52084e+08	1.9592e+08	1.00289e+08	1.20894e+08	9.58136e+07	2.31756e+08	2.26976e+08
1021NEG	PC(16:0e/19:0)+HCOO	PC(35:0e)+HCOO	PC	(16:0e/19:0)	(16:0e)	(19:0)	0	0	C44 H89 O9 N1 P1	806.628	14.542	2.02467	0.0943027	0.227516	0.0535286	4.09961e+06	3.7322e+06	4.10242e+06	2.54763e+06	1.97777e+06	736499	2.20473e+06	301073	423865	4.30883e+06	631882	1.95524e+06	1.59458e+06	3.89642e+06	4.19827e+06
1022NEG	PI(16:0/16:1)-H	PI(32:1)-H	PI	(16:0/16:1)	(16:0)	(16:1)	0	0	C41 H76 O13 N0 P1	807.503	10.2732	0.740953	0.322432	0.122716	0.00863917	9.11079e+06	8.97607e+06	8.97555e+06	7.29131e+06	4.53949e+06	6.39572e+06	5.39462e+06	814942	3.80039e+06	5.37607e+06	1.37214e+06	2.59754e+06	2.04689e+06	4.06526e+06	5.464e+06
1023NEG	PS(18:1/20:4)-H	PS(38:5)-H	PS	(18:1/20:4)	(18:1)	(20:4)	0	0	C44 H75 O10 N1 P1	808.513	11.9976	0.607966	0.169185	0.130043	0.0172648	1.55414e+07	1.55366e+07	1.60083e+07	1.43847e+07	1.10099e+07	1.71472e+07	1.49618e+07	1.80988e+06	5.09509e+06	8.02999e+06	2.62426e+06	5.07343e+06	3.52496e+06	8.21772e+06	1.16879e+07
1024NEG	PS(18:1/20:4)-H	PS(38:5)-H	PS	(18:1/20:4)	(18:1)	(20:4)	0	0	C44 H75 O10 N1 P1	808.513	11.6246	0.505896	0.22122	0.107904	0.137322	8.02926e+06	1.05602e+07	9.13249e+06	1.55649e+07	6.32107e+06	1.40877e+07	1.50398e+07	834892	1.33078e+06	1.54285e+06	1.64932e+06	1.18068e+06	1.20423e+07	7.89969e+06	2.58826e+06
1025NEG	PS(18:1/20:4)-H	PS(38:5)-H	PS	(18:1/20:4)	(18:1)	(20:4)	0	0	C44 H75 O10 N1 P1	808.513	10.6223	0.00488125	0.00554042	0.290096	0.0124249	6.86417e+06	6.8635e+06	6.71717e+06	7.52015e+06	2.96891e+06	9.91275e+06	8.12912e+06	912619	2.37706e+06	0	92648.2	0	62676.3	0	0
1026NEG	PS(18:0/20:5)-H	PS(38:5)-H	PS	(18:0/20:5)	(18:0)	(20:5)	0	0	C44 H75 O10 N1 P1	808.513	10.9032	0.0309985	0.00844604	0.368644	0.0158361	1.20595e+07	1.20482e+07	1.17264e+07	6.28835e+06	1.46416e+07	1.80037e+07	9.82252e+06	2.09803e+06	2.61737e+06	278255	126498	214292	140005	372968	525519
1027NEG	PC(16:0p/20:5)+HCOO	PC(36:5p)+HCOO	PC	(16:0p/20:5)	(16:0p)	(20:5)	0	0	C45 H79 O9 N1 P1	808.55	11.2227	0.0402791	0.00650167	0.142681	0.118872	3.18778e+06	2.59612e+06	3.23978e+06	2.75759e+06	1.06433e+06	1.1783e+06	2.25109e+06	289393	712868	0	0	71185.9	32831.8	29472	198957
1028NEG	PI(16:0/16:0)-H	PI(32:0)-H	PI	(16:0/16:0)	(16:0)	(16:0)	0	0	C41 H78 O13 N0 P1	809.519	11.1839	0.601389	0.225572	0.0771115	0.00831287	1.02055e+07	1.03529e+07	1.02051e+07	8.17782e+06	7.61916e+06	8.6537e+06	9.62157e+06	2.69898e+06	5.2113e+06	4.09848e+06	777667	1.39397e+06	2.23693e+06	3.44098e+06	1.32998e+07
1029NEG	PS(18:1/20:3)-H	PS(38:4)-H	PS	(18:1/20:3)	(18:1)	(20:3)	0	0	C44 H77 O10 N1 P1	810.529	12.5233	0.382891	0.00613859	0.572467	0.0424103	5.36387e+07	4.98302e+07	5.37182e+07	8.52646e+07	7.26663e+07	1.10711e+08	7.29936e+07	4.00927e+07	3.06075e+07	3.39974e+07	1.91014e+07	2.20301e+07	2.42248e+07	3.21773e+07	2.63489e+07
1030NEG	PS(18:1/20:3)-H	PS(38:4)-H	PS	(18:1/20:3)	(18:1)	(20:3)	0	0	C44 H77 O10 N1 P1	810.529	13.0433	1.71878	0.481495	0.205043	0.209186	1.22267e+07	8.28652e+06	1.22632e+07	2.4067e+06	2.12464e+06	2.37289e+06	1.77425e+06	3.40817e+06	6.9529e+06	2.02019e+07	4.92675e+06	1.13506e+06	506650	3.2783e+06	2.67605e+06
1031NEG	PS(18:0/20:4)-H	PS(38:4)-H	PS	(18:0/20:4)	(18:0)	(20:4)	0	0	C44 H77 O10 N1 P1	810.529	11.5801	0.0645448	0.000110498	1.45732	0.00936275	1.20942e+08	1.22923e+08	1.2096e+08	1.47792e+08	1.27486e+08	1.56344e+08	1.47868e+08	5.49556e+07	7.04942e+07	9.3323e+06	3.78843e+06	4.68538e+06	5.63209e+06	9.4018e+06	1.26601e+07
1032NEG	PS(18:0/20:4)-H	PS(38:4)-H	PS	(18:0/20:4)	(18:0)	(20:4)	0	0	C44 H77 O10 N1 P1	810.529	12.808	0.213392	0.000845858	0.902234	0.0421607	5.72728e+07	5.69674e+07	6.13869e+07	8.58046e+07	8.64034e+07	9.35867e+07	8.40841e+07	3.40995e+07	3.20956e+07	1.53323e+07	1.42677e+07	1.59527e+07	8.9707e+06	1.5832e+07	1.84313e+07
1033NEG	PC(16:0p/20:4)+HCOO	PC(36:4p)+HCOO	PC	(16:0p/20:4)	(16:0p)	(20:4)	0	0	C45 H81 O9 N1 P1	810.565	11.9273	0.191694	0.000630117	0.778608	0.0201867	5.22953e+07	5.23157e+07	5.41558e+07	6.13228e+07	2.55998e+07	4.91196e+07	6.34609e+07	2.53934e+07	3.84726e+07	9.83978e+06	4.23786e+06	8.1351e+06	3.83274e+06	5.58842e+06	1.88522e+07
1034NEG	PS(38:3)-H	PS(38:3)-H	PS	(38:3)	(38:3)	0	0	0	C44 H79 O10 N1 P1	812.545	13.7926	0.221029	0.00019293	0.758467	0.0165493	5.02558e+07	4.88347e+07	4.88499e+07	4.91877e+07	5.72329e+07	6.39986e+07	4.60589e+07	1.99504e+07	4.18249e+07	1.30243e+07	7.9018e+06	1.13188e+07	6.1526e+06	9.7352e+06	1.33693e+07
1035NEG	PS(18:0/20:3)-H	PS(38:3)-H	PS	(18:0/20:3)	(18:0)	(20:3)	0	0	C44 H79 O10 N1 P1	812.545	11.9781	0.0967219	0.000473914	1.80055	0.0917789	1.19742e+08	1.40755e+08	1.41299e+08	2.22579e+08	2.2181e+08	3.15521e+08	2.42712e+08	8.80366e+07	1.06444e+08	3.12599e+07	1.46028e+07	1.64902e+07	1.46704e+07	2.37282e+07	1.50345e+07
1036NEG	PC(18:1p/18:2)+HCOO	PC(36:3p)+HCOO	PC	(18:1p/18:2)	(18:1p)	(18:2)	0	0	C45 H83 O9 N1 P1	812.581	12.137	0.75023	0.217157	0.38098	0.00289945	4.70006e+07	4.70006e+07	4.7237e+07	4.36321e+07	3.14123e+07	2.95775e+07	3.14402e+07	1.58696e+07	2.26948e+07	1.73711e+07	2.4617e+07	2.3155e+07	1.16738e+07	1.51086e+07	3.90843e+07
1037NEG	PC(18:1p/18:2)+HCOO	PC(36:3p)+HCOO	PC	(18:1p/18:2)	(18:1p)	(18:2)	0	0	C45 H83 O9 N1 P1	812.581	12.3511	1.16619	0.698281	0.277905	0.0138007	1.48878e+07	1.52472e+07	1.4889e+07	9.58728e+06	4.56919e+06	9.76473e+06	1.45361e+07	2.1528e+06	8.29864e+06	1.23372e+07	3.62707e+06	3.71359e+06	5.71991e+06	9.4414e+06	2.21976e+07
1038NEG	PS(20:1/18:1)-H	PS(38:2)-H	PS	(20:1/18:1)	(20:1)	(18:1)	0	0	C44 H81 O10 N1 P1	814.56	12.4872	0.0604681	0.00287202	1.35476	0.0169701	7.26768e+07	7.06137e+07	7.0551e+07	1.45977e+08	8.57234e+07	2.28077e+08	1.40738e+08	2.79654e+07	8.01823e+07	9.08544e+06	2.03299e+06	1.1159e+07	6.56893e+06	4.30538e+06	9.69969e+06
1039NEG	PC(18:1p/18:1)+HCOO	PC(36:2p)+HCOO	PC	(18:1p/18:1)	(18:1p)	(18:1)	0	0	C45 H85 O9 N1 P1	814.597	12.9988	0.424568	0.0278509	0.16995	0.0307508	7.5654e+06	7.59937e+06	7.99247e+06	9.45567e+06	9.25501e+06	7.29621e+06	1.46862e+07	3.82629e+06	1.00305e+07	1.05173e+07	4.65339e+06	972319	1.73245e+06	2.93278e+06	2.35189e+06
1040NEG	PC(18:1p/18:1)+HCOO	PC(36:2p)+HCOO	PC	(18:1p/18:1)	(18:1p)	(18:1)	0	0	C45 H85 O9 N1 P1	814.597	13.1545	0.850157	0.575488	0.302976	0.0908606	2.8549e+07	2.44483e+07	2.45179e+07	2.56683e+07	1.78824e+07	2.00854e+07	3.06e+07	6.52343e+06	1.70438e+07	1.6295e+07	1.66828e+07	1.06096e+07	9.68093e+06	1.20623e+07	3.48206e+07
1041NEG	PC(18:0p/18:2)+HCOO	PC(36:2p)+HCOO	PC	(18:0p/18:2)	(18:0p)	(18:2)	0	0	C45 H85 O9 N1 P1	814.597	12.3405	3.55554	0.0167619	0.855611	0.0109131	1.98195e+07	1.98936e+07	1.94891e+07	8.06582e+06	9.4205e+06	1.67779e+07	1.13572e+07	1.44592e+06	2.87276e+06	2.902e+07	1.76888e+07	2.00565e+07	1.82772e+07	2.92906e+07	6.32309e+07
1042NEG	PS(40:7p)-H	PS(40:7p)-H	PS	(40:7p)	(40:7p)	0	0	0	C46 H75 O9 N1 P1	816.518	12.2876	0.0793781	1.27098e-06	0.990958	0.0214826	4.2805e+07	4.12123e+07	4.27636e+07	5.50954e+07	5.88991e+07	7.12038e+07	5.64567e+07	3.77591e+07	4.39247e+07	4.94503e+06	4.37877e+06	5.61202e+06	1.80558e+06	5.5751e+06	3.34951e+06
1043NEG	PC(17:0/18:2)+HCOO	PC(35:2)+HCOO	PC	(17:0/18:2)	(17:0)	(18:2)	0	0	C44 H83 O10 N1 P1	816.576	12.0347	1.16056	0.556931	0.74575	0.0108147	6.98273e+07	6.9825e+07	7.11423e+07	4.70145e+07	3.71754e+07	3.37686e+07	5.36843e+07	1.38644e+07	2.37186e+07	4.10602e+07	3.52618e+07	3.25609e+07	2.73885e+07	3.22514e+07	7.42968e+07
1044NEG	PS(18:0/20:1)-H	PS(38:1)-H	PS	(18:0/20:1)	(18:0)	(20:1)	0	0	C44 H83 O10 N1 P1	816.576	13.4605	0.457727	0.0414497	0.358936	0.00418355	6.52747e+07	6.48018e+07	6.48063e+07	7.72614e+07	6.68012e+07	1.03645e+08	5.03061e+07	1.7977e+07	2.87116e+07	3.58977e+07	1.54202e+07	2.13823e+07	2.40937e+07	2.97876e+07	3.1198e+07
1045NEG	PC(18:0p/18:1)+HCOO	PC(36:1p)+HCOO	PC	(18:0p/18:1)	(18:0p)	(18:1)	0	0	C45 H87 O9 N1 P1	816.612	13.1255	2.10091	0.0482545	0.961529	0.00635555	6.1209e+07	6.12098e+07	6.18857e+07	3.24181e+07	1.97637e+07	2.30522e+07	3.01401e+07	9.78682e+06	1.28893e+07	4.28679e+07	2.54411e+07	3.02658e+07	2.94589e+07	5.15469e+07	8.94416e+07
1046NEG	PC(18:0p/18:1)+HCOO	PC(36:1p)+HCOO	PC	(18:0p/18:1)	(18:0p)	(18:1)	0	0	C45 H87 O9 N1 P1	816.612	14.0245	0.57456	0.0825071	0.058366	0.00333202	3.14994e+07	3.14995e+07	3.16816e+07	2.77925e+07	1.93762e+07	2.24636e+07	2.73334e+07	5.42592e+06	1.26984e+07	1.06434e+07	7.30393e+06	8.25332e+06	7.67525e+06	1.0248e+07	2.20022e+07
1047NEG	SM(d39:1)+HCOO	SM(d39:1)+HCOO	SM	(d39:1)	(d39:1)	0	0	0	C45 H90 O8 N2 P1	817.644	14.0374	0.774286	0.299363	0.263616	0.00953949	5.46732e+07	5.37792e+07	5.378e+07	3.54387e+07	3.67772e+07	4.16876e+07	4.54978e+07	1.93932e+07	2.95401e+07	2.85229e+07	1.75648e+07	1.99205e+07	1.6466e+07	2.28949e+07	5.59416e+07
1048NEG	PC(17:0/18:1)+HCOO	PC(35:1)+HCOO	PC	(17:0/18:1)	(17:0)	(18:1)	0	0	C44 H85 O10 N1 P1	818.592	12.9483	0.56194	0.0483995	0.259526	0.0685927	9.49323e+07	9.97073e+07	1.08594e+08	7.96473e+07	7.55812e+07	9.45132e+07	1.10081e+08	3.41785e+07	1.49914e+08	4.36976e+07	4.393e+07	4.64295e+07	3.53351e+07	4.61142e+07	9.01417e+07
1049NEG	PC(18:0e/18:1)+HCOO	PC(36:1e)+HCOO	PC	(18:0e/18:1)	(18:0e)	(18:1)	0	0	C45 H89 O9 N1 P1	818.628	15.002	2.24095	0.146204	0.332024	0.039408	8.42502e+06	9.02747e+06	9.02752e+06	4.63179e+06	3.73956e+06	4.17634e+06	4.98052e+06	993429	2.91541e+06	9.10384e+06	2.02853e+06	4.78073e+06	2.08313e+06	1.02189e+07	1.98242e+07
1050NEG	PC(18:0e/18:1)+HCOO	PC(36:1e)+HCOO	PC	(18:0e/18:1)	(18:0e)	(18:1)	0	0	C45 H89 O9 N1 P1	818.628	14.2142	2.21241	0.0456916	1.2273	0.0203368	9.36845e+07	9.70685e+07	9.70591e+07	4.58329e+07	3.69053e+07	3.71064e+07	4.36754e+07	1.09526e+07	2.2197e+07	7.71457e+07	3.33258e+07	5.41054e+07	4.44746e+07	7.96705e+07	1.46391e+08
1051NEG	PG(18:1/22:6)-H	PG(40:7)-H	PG	(18:1/22:6)	(18:1)	(22:6)	0	0	C46 H76 O10 N0 P1	819.518	9.86618	0.0027508	0.000179578	0.253859	0.00780908	4.63803e+06	4.63811e+06	4.70108e+06	4.36627e+06	2.37058e+06	4.2803e+06	4.82393e+06	1.2665e+06	2.70993e+06	27952.8	12009.4	14551.6	0	0	0
1052NEG	SM(d39:0)+HCOO	SM(d39:0)+HCOO	SM	(d39:0)	(d39:0)	0	0	0	C45 H92 O8 N2 P1	819.66	14.448	1.3895	0.42463	0.137576	0.0453463	3.43863e+06	3.17699e+06	3.44194e+06	773274	2.18202e+06	776061	2.3295e+06	385667	706439	2.01951e+06	1.52803e+06	696450	1.00999e+06	1.03896e+06	3.64611e+06
1053NEG	PC(18:0/17:0)+HCOO	PC(35:0)+HCOO	PC	(18:0/17:0)	(18:0)	(17:0)	0	0	C44 H87 O10 N1 P1	820.607	13.7271	1.72314	0.040566	0.295995	0.0270991	6.6726e+06	6.67543e+06	6.99224e+06	1.52635e+06	3.16377e+06	2.60542e+06	4.35269e+06	1.05042e+06	2.71051e+06	5.85848e+06	3.35205e+06	3.70266e+06	2.50903e+06	4.62378e+06	6.50606e+06
1054NEG	PC(20:0e/16:0)+HCOO	PC(36:0e)+HCOO	PC	(20:0e/16:0)	(20:0e)	(16:0)	0	0	C45 H91 O9 N1 P1	820.644	15.3059	3.75068	0.000895789	0.682579	0.0313853	9.41828e+06	9.94578e+06	9.95316e+06	5.5606e+06	5.37691e+06	4.18266e+06	7.25433e+06	1.78372e+06	3.73348e+06	2.60082e+07	1.20549e+07	1.5443e+07	8.87828e+06	2.01484e+07	2.20801e+07
1055NEG	PI(16:1/17:0)-H	PI(33:1)-H	PI	(16:1/17:0)	(16:1)	(17:0)	0	0	C42 H78 O13 N0 P1	821.519	10.7808	0.360922	0.0652639	0.0822552	0.159323	2.32125e+06	3.11355e+06	3.09863e+06	823492	1.15069e+06	2.06576e+06	2.04096e+06	240650	421517	889093	339301	195639	46518.3	262826	700342
1056NEG	PI(16:0e/18:1)-H	PI(34:1e)-H	PI	(16:0e/18:1)	(16:0e)	(18:1)	0	0	C43 H82 O12 N0 P1	821.555	11.8481	10.1012	0.0204534	0.362317	0.153209	8.6394e+06	8.49702e+06	6.48262e+06	980884	688832	733003	622200	0	508470	2.75076e+06	2.52439e+06	2.85438e+06	3.40064e+06	1.18198e+07	1.23414e+07
1057NEG	PC(16:0/20:5)+HCOO	PC(36:5)+HCOO	PC	(16:0/20:5)	(16:0)	(20:5)	0	0	C45 H79 O10 N1 P1	824.545	10.7527	0.240224	0.00143706	0.400373	0.292135	7.59968e+06	1.27072e+07	8.24805e+06	1.95605e+07	9.70376e+06	7.2659e+06	1.58526e+07	1.13411e+07	1.02553e+07	1.33533e+06	3.47572e+06	1.34745e+06	1.18519e+06	2.24594e+06	8.18198e+06
1058NEG	PE(18:1/24:2)-H	PE(42:3)-H	PE	(18:1/24:2)	(18:1)	(24:2)	0	0	C47 H87 O8 N1 P1	824.617	14.9785	0.136382	0.00118542	0.191885	0.0130761	3.4398e+06	3.51741e+06	3.4381e+06	3.06745e+06	2.69491e+06	3.47017e+06	3.37076e+06	780139	1.5492e+06	1.23826e+06	259917	154046	40868.4	144930	198522
1059NEG	PC(16:0/20:4)+HCOO	PC(36:4)+HCOO	PC	(16:0/20:4)	(16:0)	(20:4)	0	0	C45 H81 O10 N1 P1	826.56	11.4762	0.433493	0.0252871	0.683159	0.0871362	1.52592e+08	1.52319e+08	1.3055e+08	8.63329e+07	1.10102e+08	1.19217e+08	1.64037e+08	4.29142e+07	5.2776e+07	4.77441e+07	2.32584e+07	3.78044e+07	1.57911e+07	4.29072e+07	8.19175e+07
1060NEG	PE(18:1/24:1)-H	PE(42:2)-H	PE	(18:1/24:1)	(18:1)	(24:1)	0	0	C47 H89 O8 N1 P1	826.633	16.0183	0.112323	0.000922227	0.25932	0.00880474	7.82374e+06	7.82192e+06	7.70415e+06	6.04013e+06	7.74092e+06	5.08037e+06	4.39588e+06	1.29756e+06	3.72512e+06	1.18402e+06	402527	477012	164423	450947	497555
1061NEG	PE(24:0/18:2)-H	PE(42:2)-H	PE	(24:0/18:2)	(24:0)	(18:2)	0	0	C47 H89 O8 N1 P1	826.633	16.4079	56.0274	0.000800607	0.325002	0.0676321	1.80108e+06	1.60065e+06	1.80686e+06	61904.4	149898	94882.9	63343.6	0	0	6.00073e+06	2.56765e+06	2.18374e+06	1.66059e+06	3.08477e+06	5.23429e+06
1062NEG	MGDG(17:1/19:1)+HCOO	MGDG(36:2)+HCOO	MGDG	(17:1/19:1)	(17:1)	(19:1)	0	0	C46 H83 O12	827.589	13.1397	1.85487	0.206727	0.158494	0.105549	5.82823e+06	4.82719e+06	5.83603e+06	1.55341e+06	1.05799e+06	600955	355922	104416	634169	3.30544e+06	954319	1.24947e+06	960214	853394	665834
1063NEG	SM(d22:2/18:1)+HCOO	SM(d40:3)+HCOO	SM	(d22:2/18:1)	(d22:2)	(18:1)	0	0	C46 H88 O8 N2 P1	827.628	12.5129	0.160291	0.000192731	0.54217	0.0462872	1.68729e+07	1.55553e+07	1.5625e+07	1.71915e+07	1.87773e+07	2.36865e+07	2.59097e+07	1.13244e+07	1.37579e+07	4.37116e+06	1.06295e+06	627736	483800	1.6444e+06	9.54569e+06
1064NEG	PS(39:2)-H	PS(39:2)-H	PS	(39:2)	(39:2)	0	0	0	C45 H83 O10 N1 P1	828.576	11.907	2.16417	0.0214084	1.86639	0.0504085	2.57986e+08	2.58094e+08	2.81245e+08	1.09814e+08	6.94747e+06	9.5415e+07	1.29784e+08	3.90297e+07	7.09583e+07	2.51946e+08	1.61816e+08	1.12216e+08	1.09568e+08	1.11975e+08	2.30569e+08
1065NEG	PS(18:1/21:1)-H	PS(39:2)-H	PS	(18:1/21:1)	(18:1)	(21:1)	0	0	C45 H83 O10 N1 P1	828.576	12.988	0.0209698	0.00883332	0.264139	0.143987	3.77511e+06	2.90846e+06	3.78176e+06	7.94833e+06	4.18267e+06	9.09539e+06	6.221e+06	618470	879699	222572	24600.1	55758.9	30717	56772.6	216563
1066NEG	PE(18:1/24:0)-H	PE(42:1)-H	PE	(18:1/24:0)	(18:1)	(24:0)	0	0	C47 H91 O8 N1 P1	828.649	17.4181	2.66613	0.00948319	0.385349	0.00385691	7.78491e+06	7.78498e+06	7.73305e+06	3.52067e+06	2.82945e+06	3.16555e+06	3.09131e+06	258774	916283	1.08446e+07	5.16721e+06	4.91173e+06	3.14044e+06	6.28923e+06	6.39151e+06
1067NEG	MGDG(36:1)+HCOO	MGDG(36:1)+HCOO	MGDG	(36:1)	(36:1)	0	0	0	C46 H85 O12	829.605	14.375	2.36716	0.18003	0.102816	0.0636177	1.14527e+06	1.05503e+06	1.19745e+06	225657	1.01533e+06	414988	429352	107998	62716.1	1.15978e+06	176412	303176	176215	1.40762e+06	2.11722e+06
1068NEG	SM(d22:1/18:1)+HCOO	SM(d40:2)+HCOO	SM	(d22:1/18:1)	(d22:1)	(18:1)	0	0	C46 H90 O8 N2 P1	829.644	13.588	0.190132	0.00203802	1.56036	0.0645059	2.14499e+08	2.14305e+08	2.39283e+08	1.59478e+08	1.61429e+08	3.51358e+08	1.96171e+08	7.67782e+07	2.18133e+08	5.36171e+07	2.11708e+07	2.64125e+07	2.02734e+07	3.06664e+07	6.9049e+07
1069NEG	PC(18:0/18:2)+HCOO	PC(36:2)+HCOO	PC	(18:0/18:2)	(18:0)	(18:2)	0	0	C45 H85 O10 N1 P1	830.592	12.5145	2.77609	0.100881	3.51876	0.0240132	4.69881e+08	4.90123e+08	4.89836e+08	2.82591e+08	3.51763e+08	1.41405e+08	4.93014e+08	8.84459e+07	1.12094e+08	6.78241e+08	3.16466e+08	2.73172e+08	4.31998e+08	5.84461e+08	1.79461e+09
1070NEG	PC(18:0/18:2)+HCOO	PC(36:2)+HCOO	PC	(18:0/18:2)	(18:0)	(18:2)	0	0	C45 H85 O10 N1 P1	830.592	12.665	3.57969	0.00116724	5.69821	0.00764714	1.02557e+09	1.02567e+09	1.03926e+09	8.90065e+08	2.52593e+08	2.49768e+08	3.00197e+08	1.06257e+08	1.69998e+08	1.24708e+09	1.04012e+09	9.90342e+08	8.74783e+08	1.01834e+09	1.8773e+09
1071NEG	MGDG(40:5)-H	MGDG(40:5)-H	MGDG	(40:5)	(40:5)	0	0	0	C49 H83 O10	831.599	12.658	2.68267	0.00602257	3.97242	0.00617609	5.1761e+08	5.12042e+08	5.17505e+08	4.98009e+08	4.81975e+08	1.28468e+08	1.51893e+08	6.25204e+07	8.75581e+07	6.26852e+08	5.93712e+08	5.62023e+08	4.60197e+08	5.29944e+08	1.01098e+09
1072NEG	SM(d22:1/18:0)+HCOO	SM(d40:1)+HCOO	SM	(d22:1/18:0)	(d22:1)	(18:0)	0	0	C46 H92 O8 N2 P1	831.66	14.5969	0.463504	0.00741199	1.82634	0.0147283	8.261e+08	8.24908e+08	8.46718e+08	6.88269e+08	5.43754e+08	8.42592e+08	8.65206e+08	3.59144e+08	5.43162e+08	3.18716e+08	1.96888e+08	2.30647e+08	1.35897e+08	3.12723e+08	5.85968e+08
1073NEG	SM(d22:0/18:1)+HCOO	SM(d40:1)+HCOO	SM	(d22:0/18:1)	(d22:0)	(18:1)	0	0	C46 H92 O8 N2 P1	831.66	13.8272	0.0397582	6.21061e-07	0.595942	0.0408106	1.94473e+07	1.95608e+07	1.81606e+07	1.99679e+07	1.80373e+07	2.04005e+07	2.12981e+07	1.09263e+07	1.68218e+07	785258	515900	640964	389169	646802	1.294e+06
1074NEG	PS(40:7)-H	PS(40:7)-H	PS	(40:7)	(40:7)	0	0	0	C46 H75 O10 N1 P1	832.513	12.086	0.109524	7.31682e-07	0.342712	0.0457925	5.27324e+06	4.87679e+06	4.87521e+06	6.76475e+06	6.82066e+06	8.28237e+06	7.98417e+06	5.25592e+06	5.288e+06	1.33062e+06	536874	455954	334919	571854	1.1941e+06
1075NEG	PS(40:7)-H	PS(40:7)-H	PS	(40:7)	(40:7)	0	0	0	C46 H75 O10 N1 P1	832.513	11.8378	0.00339393	8.59906e-05	0.518501	0.0111121	1.21092e+07	1.23505e+07	1.23397e+07	1.24663e+07	1.52055e+07	1.67505e+07	2.05722e+07	8.2284e+06	7.09284e+06	0	0	0	0	58510	214077
1076NEG	PC(18:0/18:1)+HCOO	PC(36:1)+HCOO	PC	(18:0/18:1)	(18:0)	(18:1)	0	0	C45 H87 O10 N1 P1	832.607	13.4662	1.02305	0.872941	3.01594	0.0135334	1.47927e+09	1.5105e+09	1.51744e+09	9.45659e+08	9.03648e+08	1.01266e+09	7.71593e+08	4.46775e+08	7.69238e+08	9.85431e+08	8.57959e+08	5.79203e+08	6.29989e+08	8.42761e+08	1.06603e+09
1078NEG	PC(18:0/18:1)+HCOO	PC(36:1)+HCOO	PC	(18:0/18:1)	(18:0)	(18:1)	0	0	C45 H87 O10 N1 P1	832.607	12.864	1.92476	0.0336785	1.82967	0.0768031	1.0941e+08	1.25291e+08	1.25468e+08	1.71851e+08	8.05921e+07	1.21913e+08	3.40625e+07	5.36887e+07	3.38482e+07	7.64611e+07	1.93305e+08	1.16089e+08	1.88735e+08	1.65042e+08	2.1496e+08
1079NEG	PI(16:1/18:1)-H	PI(34:2)-H	PI	(16:1/18:1)	(16:1)	(18:1)	0	0	C43 H78 O13 N0 P1	833.519	10.4101	1.32625	0.252063	0.3792	0.0326882	1.34832e+07	1.32979e+07	1.41461e+07	6.87074e+06	7.37183e+06	1.1202e+07	1.18456e+07	1.60995e+06	7.29796e+06	1.31423e+07	1.0393e+07	1.24787e+07	3.9276e+06	8.79883e+06	1.25298e+07
1080NEG	SM(d40:0)+HCOO	SM(d40:0)+HCOO	SM	(d40:0)	(d40:0)	0	0	0	C46 H94 O8 N2 P1	833.675	15.045	0.296298	0.000857397	0.527704	0.00482638	3.69954e+07	3.71479e+07	3.73529e+07	2.73581e+07	2.46626e+07	3.52626e+07	3.56902e+07	1.43998e+07	1.75168e+07	8.52626e+06	5.15125e+06	6.47108e+06	3.85157e+06	8.09148e+06	1.3802e+07
1081NEG	PS(40:6)-H	PS(40:6)-H	PS	(40:6)	(40:6)	0	0	0	C46 H77 O10 N1 P1	834.529	12.7559	0.0278418	1.91881e-07	0.76369	0.0976145	2.49609e+07	2.49694e+07	2.09694e+07	3.33093e+07	3.15403e+07	2.84142e+07	3.59857e+07	2.65487e+07	2.04143e+07	1.13942e+06	387460	557698	136054	674809	2.01062e+06
1082NEG	PS(18:0/22:6)-H	PS(40:6)-H	PS	(18:0/22:6)	(18:0)	(22:6)	0	0	C46 H77 O10 N1 P1	834.529	11.3118	0.00718937	0.000112333	1.4428	0.00346995	1.07863e+08	1.08513e+08	1.08515e+08	1.54364e+08	1.07423e+08	1.27632e+08	1.34215e+08	4.81246e+07	6.27735e+07	991798	593987	397189	787700	970085	821127
1083NEG	PC(18:0/18:0)+HCOO	PC(36:0)+HCOO	PC	(18:0/18:0)	(18:0)	(18:0)	0	0	C45 H89 O10 N1 P1	834.623	14.4876	2.60785	0.0149765	0.729684	0.0257392	2.30414e+07	2.41052e+07	2.4095e+07	9.03104e+06	1.12322e+07	1.0324e+07	1.21634e+07	5.17825e+06	9.69073e+06	3.33514e+07	9.30686e+06	2.19152e+07	1.1999e+07	3.31788e+07	4.05121e+07
1084NEG	PI(16:0/18:1)-H	PI(34:1)-H	PI	(16:0/18:1)	(16:0)	(18:1)	0	0	C43 H80 O13 N0 P1	835.534	11.294	0.739705	0.334753	0.562126	0.0303287	2.31071e+08	2.18985e+08	2.30732e+08	2.24773e+08	1.61405e+08	2.17359e+08	2.36326e+08	5.89993e+07	7.25107e+07	8.27694e+07	8.78975e+07	1.04447e+08	8.44131e+07	1.09784e+08	2.49218e+08
1085NEG	PI(16:0/18:1)-H	PI(34:1)-H	PI	(16:0/18:1)	(16:0)	(18:1)	0	0	C43 H80 O13 N0 P1	835.534	11.5411	0.508103	0.28572	0.170433	0.0840346	3.25657e+07	2.79927e+07	3.24413e+07	3.60499e+07	1.31475e+07	8.99032e+06	8.14584e+06	4.58346e+06	6.66477e+06	2.40161e+06	1.03235e+06	6.21686e+06	3.92659e+06	4.66379e+06	2.11783e+07
1086NEG	PS(18:0/22:5)-H	PS(40:5)-H	PS	(18:0/22:5)	(18:0)	(22:5)	0	0	C46 H79 O10 N1 P1	836.545	11.9368	0.0339284	0.000845748	0.475439	0.152932	1.56861e+07	1.19973e+07	1.23323e+07	1.43992e+07	1.32639e+07	2.36211e+07	1.09932e+07	6.34579e+06	6.81499e+06	877509	214305	245066	252697	374686	595234
1087NEG	PS(18:0/22:5)-H	PS(40:5)-H	PS	(18:0/22:5)	(18:0)	(22:5)	0	0	C46 H79 O10 N1 P1	836.545	11.5953	0.0667759	0.000186339	1.29217	0.0258396	8.99503e+07	8.99986e+07	9.4062e+07	1.09626e+08	1.0128e+08	1.41033e+08	1.09506e+08	4.79636e+07	5.01758e+07	1.35565e+07	2.84014e+06	3.00648e+06	3.04936e+06	9.65059e+06	5.26371e+06
1088NEG	PC(18:1p/20:4)+HCOO	PC(38:5p)+HCOO	PC	(18:1p/20:4)	(18:1p)	(20:4)	0	0	C47 H83 O9 N1 P1	836.581	11.9854	0.0853579	0.000301383	0.68061	0.0390435	3.02045e+07	3.0187e+07	3.22848e+07	4.0765e+07	2.48872e+07	2.18743e+07	4.19429e+07	1.20911e+07	2.6642e+07	1.30903e+06	3.56389e+06	1.40346e+06	1.27558e+06	1.1597e+06	5.64575e+06
1089NEG	PI(18:0/16:0)-H	PI(34:0)-H	PI	(18:0/16:0)	(18:0)	(16:0)	0	0	C43 H82 O13 N0 P1	837.55	12.1602	0.594242	0.176773	0.103129	0.0103332	1.66927e+07	1.63927e+07	1.64026e+07	6.50659e+06	1.41369e+07	2.09334e+07	1.61835e+07	3.73828e+06	1.17693e+07	5.78742e+06	2.69127e+06	4.21163e+06	3.25765e+06	1.10739e+07	1.65171e+07
1090NEG	PI(18:0/16:0)-H	PI(34:0)-H	PI	(18:0/16:0)	(18:0)	(16:0)	0	0	C43 H82 O13 N0 P1	837.55	11.7453	0.0356265	0.000396294	0.972201	0.0178011	4.82308e+07	4.9741e+07	4.9757e+07	5.89451e+07	6.45634e+07	8.37001e+07	5.80483e+07	2.15593e+07	2.68054e+07	2.60106e+06	1.25046e+06	1.72789e+06	1.43302e+06	2.09075e+06	2.07005e+06
1091NEG	PS(18:0/22:4)-H	PS(40:4)-H	PS	(18:0/22:4)	(18:0)	(22:4)	0	0	C46 H81 O10 N1 P1	838.56	12.2428	0.146204	0.00490066	0.740866	0.110854	4.11623e+07	4.16041e+07	3.39246e+07	7.03149e+07	4.01521e+07	8.05304e+07	3.92079e+07	1.20535e+07	2.76398e+07	3.9811e+06	3.40061e+06	3.43819e+06	6.7576e+06	8.21224e+06	1.36706e+07
1092NEG	PS(40:4)-H	PS(40:4)-H	PS	(40:4)	(40:4)	0	0	0	C46 H81 O10 N1 P1	838.56	13.783	0.0310484	6.6948e-05	0.427281	0.0393222	1.09311e+07	1.02147e+07	1.02231e+07	1.05882e+07	1.0861e+07	1.05061e+07	1.40477e+07	4.59334e+06	6.2541e+06	470311	133409	351334	173545	250240	386275
1093NEG	PC(18:0p/20:4)+HCOO	PC(38:4p)+HCOO	PC	(18:0p/20:4)	(18:0p)	(20:4)	0	0	C47 H85 O9 N1 P1	838.597	12.9364	0.0591666	1.13434e-05	0.675673	0.0472929	2.28455e+07	2.10469e+07	2.10961e+07	2.79926e+07	2.40647e+07	2.30541e+07	3.53723e+07	1.55142e+07	1.94002e+07	2.14767e+06	988966	1.82357e+06	636760	769346	2.2364e+06
1094NEG	PC(18:0p/20:4)+HCOO	PC(38:4p)+HCOO	PC	(18:0p/20:4)	(18:0p)	(20:4)	0	0	C47 H85 O9 N1 P1	838.597	12.1337	0.110211	0.000458314	0.612762	0.00406968	3.20113e+07	3.20111e+07	3.22374e+07	2.76117e+07	2.43904e+07	2.22236e+07	4.04475e+07	1.2538e+07	1.47486e+07	1.95481e+06	2.11671e+06	1.72414e+06	1.90655e+06	3.3868e+06	4.55656e+06
1095NEG	PC(17:0/20:4)+HCOO	PC(37:4)+HCOO	PC	(17:0/20:4)	(17:0)	(20:4)	0	0	C46 H83 O10 N1 P1	840.576	11.9809	0.145395	0.00259043	0.308355	0.0302866	8.0219e+06	7.58863e+06	7.97648e+06	1.03598e+07	7.08255e+06	9.79092e+06	1.08743e+07	2.11722e+06	3.24756e+06	1.11831e+06	812307	1.02605e+06	630358	905056	1.82857e+06
1096NEG	PS(18:1/22:2)-H	PS(40:3)-H	PS	(18:1/22:2)	(18:1)	(22:2)	0	0	C46 H83 O10 N1 P1	840.576	12.7458	0.2068	0.000548145	0.62954	0.208944	1.71621e+07	2.54072e+07	2.52874e+07	3.16713e+07	2.6902e+07	4.02748e+07	4.02671e+07	1.33976e+07	2.05491e+07	8.76245e+06	2.33298e+06	3.64274e+06	3.68782e+06	7.1219e+06	1.02412e+07
1097NEG	PS(40:3)-H	PS(40:3)-H	PS	(40:3)	(40:3)	0	0	0	C46 H83 O10 N1 P1	840.576	14.818	0.103467	0.000428581	0.207397	0.00898546	3.5406e+06	3.52788e+06	3.58842e+06	3.17307e+06	2.97718e+06	3.20019e+06	3.56486e+06	997255	1.49219e+06	792102	36508.5	203270	25496.8	127560	408950
1098NEG	PC(18:0e/20:4)+HCOO	PC(38:4e)+HCOO	PC	(18:0e/20:4)	(18:0e)	(20:4)	0	0	C47 H87 O9 N1 P1	840.612	13.125	0.237944	0.000896665	0.515341	0.0124397	2.73998e+07	2.68158e+07	2.74042e+07	2.73553e+07	2.04045e+07	2.34652e+07	3.5488e+07	1.15465e+07	1.52753e+07	5.23394e+06	4.22958e+06	4.39938e+06	3.30284e+06	4.63073e+06	9.97733e+06
1099NEG	PC(18:0p/20:3)+HCOO	PC(38:3p)+HCOO	PC	(18:0p/20:3)	(18:0p)	(20:3)	0	0	C47 H87 O9 N1 P1	840.612	13.3679	0.166572	0.0125584	0.23722	0.0489017	8.18314e+06	7.50868e+06	8.18233e+06	9.12751e+06	2.90513e+06	7.1472e+06	9.57995e+06	1.09742e+06	2.76874e+06	996436	770548	821177	359876	898424	1.58812e+06
1100NEG	PC(18:0e/20:4)+HCOO	PC(38:4e)+HCOO	PC	(18:0e/20:4)	(18:0e)	(20:4)	0	0	C47 H87 O9 N1 P1	840.612	12.7878	0.244515	0.00557039	0.181337	0.168334	4.75133e+06	3.4946e+06	4.76714e+06	4.26978e+06	3.49966e+06	4.81897e+06	3.76525e+06	622428	1.87559e+06	1.38091e+06	277750	525460	384290	731737	1.30938e+06
1101NEG	SM(d41:3)+HCOO	SM(d41:3)+HCOO	SM	(d41:3)	(d41:3)	0	0	0	C47 H90 O8 N2 P1	841.644	13.0024	0.0905572	4.94562e-05	0.525931	0.0122773	1.72233e+07	1.75961e+07	1.75935e+07	1.74858e+07	1.57165e+07	1.93635e+07	2.08245e+07	7.42534e+06	1.22276e+07	1.11661e+06	869572	683919	507993	1.50328e+06	3.74436e+06
1102NEG	PC(17:0/20:3)+HCOO	PC(37:3)+HCOO	PC	(17:0/20:3)	(17:0)	(20:3)	0	0	C46 H85 O10 N1 P1	842.592	12.388	0.915802	0.806675	0.158465	0.0507604	1.0633e+07	1.06344e+07	9.7254e+06	5.52848e+06	1.34602e+06	3.60751e+06	8.21233e+06	873265	4.16813e+06	3.34206e+06	5.01167e+06	4.7077e+06	1.35482e+06	1.7495e+06	5.57147e+06
1103NEG	PS(18:1/22:1)-H	PS(40:2)-H	PS	(18:1/22:1)	(18:1)	(22:1)	0	0	C46 H85 O10 N1 P1	842.592	13.4397	0.212921	0.00170304	0.775298	0.0205077	4.52854e+07	4.3726e+07	4.37024e+07	5.63847e+07	6.72829e+07	7.51239e+07	5.40352e+07	1.83043e+07	3.04244e+07	8.84431e+06	6.21851e+06	7.09473e+06	6.61277e+06	1.14299e+07	2.40072e+07
1104NEG	PC(18:1p/20:1)+HCOO	PC(38:2p)+HCOO	PC	(18:1p/20:1)	(18:1p)	(20:1)	0	0	C47 H89 O9 N1 P1	842.628	13.9655	0.692575	0.159555	0.0508253	0.0943812	2.24382e+06	2.63437e+06	2.67347e+06	3.81392e+06	2.77961e+06	4.40511e+06	1.79338e+06	1.2283e+06	2.80853e+06	2.80211e+06	1.04594e+06	1.47761e+06	1.50241e+06	2.11901e+06	2.70816e+06
1105NEG	SM(d22:1/19:1)+HCOO	SM(d41:2)+HCOO	SM	(d22:1/19:1)	(d22:1)	(19:1)	0	0	C47 H92 O8 N2 P1	843.66	13.9621	0.117266	6.69522e-05	1.33156	0.202213	1.56062e+08	1.13437e+08	1.10205e+08	1.33216e+08	1.28313e+08	1.34464e+08	1.13832e+08	4.75601e+07	8.60054e+07	8.63101e+06	5.75435e+06	1.0328e+07	8.59442e+06	1.17565e+07	3.03836e+07
1106NEG	SM(d41:2)+HCOO	SM(d41:2)+HCOO	SM	(d41:2)	(d41:2)	0	0	0	C47 H92 O8 N2 P1	843.66	14.1569	0.734381	0.145349	0.230776	0.0593979	4.78334e+07	5.37181e+07	4.97933e+07	6.22045e+07	5.89869e+07	6.04029e+07	5.36353e+07	2.95428e+07	5.64763e+07	3.83082e+07	2.11305e+07	3.52882e+07	2.44424e+07	4.42195e+07	7.253e+07
1107NEG	PC(19:1/18:1)+HCOO	PC(37:2)+HCOO	PC	(19:1/18:1)	(19:1)	(18:1)	0	0	C46 H87 O10 N1 P1	844.607	12.9634	0.34474	0.0113851	0.347796	0.0440716	2.84953e+07	2.8474e+07	2.63643e+07	2.06016e+07	2.26076e+07	1.88794e+07	3.49852e+07	8.11969e+06	1.02172e+07	7.38479e+06	4.60448e+06	4.85018e+06	5.85755e+06	5.70894e+06	1.13808e+07
1108NEG	PS(18:1/22:0)-H	PS(40:1)-H	PS	(18:1/22:0)	(18:1)	(22:0)	0	0	C46 H87 O10 N1 P1	844.607	14.5613	1.35947	0.306168	0.651616	0.0317093	3.18416e+07	3.36522e+07	3.36614e+07	2.8836e+07	1.95126e+07	3.40725e+07	2.17326e+07	4.66193e+06	9.81257e+06	3.63005e+07	1.16723e+07	2.13583e+07	1.66995e+07	3.77275e+07	3.75127e+07
1109NEG	PC(18:0p/20:1)+HCOO	PC(38:1p)+HCOO	PC	(18:0p/20:1)	(18:0p)	(20:1)	0	0	C47 H91 O9 N1 P1	844.644	15.1373	0.634494	0.259078	0.0576375	0.0120902	4.78355e+06	4.89888e+06	4.8593e+06	1.199e+06	3.2346e+06	2.34383e+06	2.07023e+06	477273	571057	1.16492e+06	392924	1.17106e+06	437786	1.97827e+06	1.13398e+06
1110NEG	SM(d41:1)+HCOO	SM(d41:1)+HCOO	SM	(d41:1)	(d41:1)	0	0	0	C47 H94 O8 N2 P1	845.675	15.2105	2.16621	0.0307473	2.02704	0.0198943	2.26268e+08	2.26168e+08	2.18512e+08	9.41847e+07	8.25246e+07	1.2853e+08	1.02356e+08	4.43201e+07	6.78938e+07	2.23296e+08	1.22704e+08	1.29704e+08	1.16231e+08	1.7292e+08	3.61159e+08
1111NEG	SM(d41:1)+HCOO	SM(d41:1)+HCOO	SM	(d41:1)	(d41:1)	0	0	0	C47 H94 O8 N2 P1	845.675	14.3851	0.495785	0.129233	0.056161	0.232746	1.69663e+06	2.63001e+06	2.6339e+06	986664	784349	7.27135e+06	8.70795e+06	4.94163e+06	4.22333e+06	1.24535e+06	1.97227e+06	1.12898e+06	3.36347e+06	2.58658e+06	3.04755e+06
1112NEG	PC(19:0/18:1)+HCOO	PC(37:1)+HCOO	PC	(19:0/18:1)	(19:0)	(18:1)	0	0	C46 H89 O10 N1 P1	846.623	13.8833	0.647726	0.0804232	0.0445229	0.045301	1.77674e+07	1.92014e+07	1.7772e+07	1.0189e+07	1.09935e+07	1.19994e+07	1.31148e+07	4.07672e+06	7.88462e+06	1.05886e+07	8.15196e+06	4.52488e+06	2.90641e+06	4.78556e+06	6.77782e+06
1113NEG	PI(17:1/18:1)-H	PI(35:2)-H	PI	(17:1/18:1)	(17:1)	(18:1)	0	0	C44 H80 O13 N0 P1	847.534	10.8973	0.379026	0.0759131	0.0776508	0.0181254	3.07769e+06	3.17702e+06	3.17573e+06	2.88436e+06	828455	844231	2.72592e+06	221518	1.77483e+06	1.44471e+06	314773	296622	288788	386523	785683
1114NEG	PI(18:0e/18:2)-H	PI(36:2e)-H	PI	(18:0e/18:2)	(18:0e)	(18:2)	0	0	C45 H84 O12 N0 P1	847.571	12.063	0.926767	0.812261	0.192756	0.0504919	7.46108e+06	8.11242e+06	7.42442e+06	4.64768e+06	2.26409e+06	1.05788e+07	9.44926e+06	605072	8.73987e+06	6.01933e+06	5.26223e+06	6.923e+06	4.15467e+06	3.44806e+06	7.82024e+06
1115NEG	PI(18:0p/18:1)-H	PI(36:1p)-H	PI	(18:0p/18:1)	(18:0p)	(18:1)	0	0	C45 H84 O12 N0 P1	847.571	11.9016	36.6554	0.00577655	0.457871	0.248502	2.54872e+06	4.07577e+06	4.09828e+06	130314	409004	0	193474	217748	223356	2.37129e+06	4.93547e+06	5.00641e+06	5.97911e+06	8.41449e+06	1.63228e+07
1116NEG	SM(d41:0)+HCOO	SM(d41:0)+HCOO	SM	(d41:0)	(d41:0)	0	0	0	C47 H96 O8 N2 P1	847.691	15.6657	0.592953	0.109486	0.0614452	0.0206208	4.20411e+06	4.35551e+06	4.36022e+06	1.94854e+06	2.81991e+06	4.06198e+06	3.39434e+06	482537	2.2071e+06	1.91574e+06	881470	1.04793e+06	1.22975e+06	1.16764e+06	2.60101e+06
1117NEG	PC(16:0e/22:0)+HCOO	PC(38:0e)+HCOO	PC	(16:0e/22:0)	(16:0e)	(22:0)	0	0	C47 H95 O9 N1 P1	848.675	16.5772	4.20024	0.0168321	0.329166	0.12309	4.6414e+06	4.66136e+06	3.72566e+06	1.04185e+06	1.10134e+06	1.05037e+06	1.83854e+06	576641	1.4624e+06	5.74161e+06	2.70018e+06	1.581e+06	2.63632e+06	7.25504e+06	9.78631e+06
1118NEG	PI(17:0/18:1)-H	PI(35:1)-H	PI	(17:0/18:1)	(17:0)	(18:1)	0	0	C44 H82 O13 N0 P1	849.55	11.7946	0.185098	0.00106034	0.409933	0.017821	1.6187e+07	1.61886e+07	1.66927e+07	1.6385e+07	1.53008e+07	1.91926e+07	1.65893e+07	4.08161e+06	9.33972e+06	1.06366e+06	1.21643e+06	2.28938e+06	1.15153e+06	5.28018e+06	3.97124e+06
1119NEG	PI(18:0e/18:1)-H	PI(36:1e)-H	PI	(18:0e/18:1)	(18:0e)	(18:1)	0	0	C45 H86 O12 N0 P1	849.586	12.8009	161.646	0.00622486	0.647355	0.0415495	7.28973e+06	7.85377e+06	7.82675e+06	56972.2	96763.3	111165	115570	0	164162	1.03896e+07	7.84486e+06	1.04265e+07	7.62784e+06	1.71474e+07	3.46013e+07
1120NEG	SM(d40:0+pO)+HCOO	SM(d40:0+pO)+HCOO	SM	(d40:0+pO)	(d40:0+pO)	0	0	0	C46 H94 O9 N2 P1	849.67	14.001	1.03556	0.889097	0.126295	0.0473788	2.5113e+06	2.72879e+06	2.72982e+06	1.65172e+06	1.04621e+06	1.78488e+06	2.21102e+06	694830	1.08791e+06	1.55105e+06	1.18927e+06	993121	943427	1.39956e+06	2.70153e+06
1121NEG	PC(16:0/22:6)+HCOO	PC(38:6)+HCOO	PC	(16:0/22:6)	(16:0)	(22:6)	0	0	C47 H81 O10 N1 P1	850.56	11.1731	0.0178353	0.000337868	0.808547	0.0244825	4.6778e+07	4.68019e+07	4.88024e+07	4.46534e+07	3.59423e+07	3.72301e+07	5.73429e+07	8.92401e+06	2.99887e+07	1.47038e+06	262045	463354	220795	340036	1.0616e+06
1122NEG	PC(18:0/20:5)+HCOO	PC(38:5)+HCOO	PC	(18:0/20:5)	(18:0)	(20:5)	0	0	C47 H83 O10 N1 P1	852.576	11.8079	0.124477	2.7822e-05	0.84509	0.0183129	5.36125e+07	5.287e+07	5.48209e+07	5.23481e+07	5.37186e+07	4.86278e+07	5.85649e+07	2.11215e+07	4.09751e+07	3.46403e+06	5.59794e+06	4.80778e+06	7.18017e+06	5.05584e+06	8.1698e+06
1123NEG	PC(18:1/20:4)+HCOO	PC(38:5)+HCOO	PC	(18:1/20:4)	(18:1)	(20:4)	0	0	C47 H83 O10 N1 P1	852.576	11.522	0.212502	5.24349e-05	1.16355	0.0111386	1.38419e+08	1.38354e+08	1.41073e+08	1.18872e+08	1.0603e+08	1.3202e+08	9.00796e+07	5.56304e+07	9.04098e+07	1.80741e+07	1.79811e+07	1.63204e+07	1.29193e+07	2.09358e+07	3.97919e+07
1124NEG	SM(d42:4)+HCOO	SM(d42:4)+HCOO	SM	(d42:4)	(d42:4)	0	0	0	C48 H90 O8 N2 P1	853.644	12.7271	0.215187	0.00211289	0.65432	0.0395983	3.56658e+07	3.33388e+07	3.57983e+07	2.15072e+07	3.22703e+07	4.08873e+07	6.31505e+07	2.54248e+07	2.43006e+07	1.03658e+07	5.74632e+06	5.55668e+06	1.80325e+06	7.36667e+06	1.38213e+07
1125NEG	SM(d42:4)+HCOO	SM(d42:4)+HCOO	SM	(d42:4)	(d42:4)	0	0	0	C48 H90 O8 N2 P1	853.644	13.0576	0	0.00050283	0.430798	0.144416	1.07828e+07	1.07534e+07	8.28203e+06	1.66719e+07	1.31916e+07	1.09252e+07	1.18395e+07	1.57367e+06	8.79071e+06	0	0	0	0	0	0
1126NEG	PC(18:1/20:3)+HCOO	PC(38:4)+HCOO	PC	(18:1/20:3)	(18:1)	(20:3)	0	0	C47 H85 O10 N1 P1	854.592	11.9871	0.391086	0.00721023	0.433844	0.170551	6.57128e+07	4.96977e+07	4.92982e+07	3.50978e+07	2.59352e+07	4.53083e+07	4.2089e+07	1.22051e+07	2.35605e+07	1.3246e+07	1.03265e+07	9.43509e+06	6.00707e+06	1.09713e+07	2.20505e+07
1127NEG	PC(16:0/22:4)+HCOO	PC(38:4)+HCOO	PC	(16:0/22:4)	(16:0)	(22:4)	0	0	C47 H85 O10 N1 P1	854.592	12.1959	0.667132	0.112485	0.278087	0.0717962	6.67392e+07	7.58416e+07	7.57348e+07	9.7937e+07	7.74345e+07	6.7878e+07	7.15886e+07	3.82352e+07	7.3175e+07	6.16518e+07	4.07176e+07	3.15241e+07	2.12432e+07	3.37182e+07	9.5509e+07
1128NEG	PC(18:0/20:4)+HCOO	PC(38:4)+HCOO	PC	(18:0/20:4)	(18:0)	(20:4)	0	0	C47 H85 O10 N1 P1	854.592	12.474	0.456683	0.000697084	1.07203	0.00248746	2.9663e+08	2.96639e+08	2.97914e+08	2.19679e+08	2.18414e+08	2.45219e+08	3.00919e+08	1.54449e+08	2.20469e+08	1.00975e+08	1.00793e+08	9.15607e+07	5.86771e+07	8.8393e+07	1.80301e+08
1129NEG	SM(d42:3)+HCOO	SM(d42:3)+HCOO	SM	(d42:3)	(d42:3)	0	0	0	C48 H92 O8 N2 P1	855.66	13.5256	0.106323	0.000187882	2.9138	0.0199491	5.50841e+08	5.32171e+08	5.32303e+08	5.26267e+08	5.81051e+08	7.0962e+08	6.88286e+08	2.07795e+08	3.65872e+08	5.68968e+07	3.87771e+07	4.73678e+07	3.31096e+07	5.44919e+07	9.6715e+07
1130NEG	PC(18:0/20:3)+HCOO	PC(38:3)+HCOO	PC	(18:0/20:3)	(18:0)	(20:3)	0	0	C47 H87 O10 N1 P1	856.607	12.6844	0.522034	0.0299392	0.246191	0.102823	4.28248e+07	3.60458e+07	3.59695e+07	2.64924e+07	3.47509e+07	3.37552e+07	6.27044e+07	1.89493e+07	3.00941e+07	2.49948e+07	1.15707e+07	1.87221e+07	1.57762e+07	1.31844e+07	2.36804e+07
1131NEG	PC(18:0/20:3)+HCOO	PC(38:3)+HCOO	PC	(18:0/20:3)	(18:0)	(20:3)	0	0	C47 H87 O10 N1 P1	856.607	13.1957	0.417848	0.0123508	0.371539	0.0279478	5.77046e+07	6.06784e+07	6.04946e+07	5.56153e+07	3.85968e+07	5.30139e+07	6.13875e+07	1.92187e+07	1.96475e+07	2.41073e+07	1.8041e+07	1.14276e+07	1.28809e+07	1.3369e+07	2.35829e+07
1132NEG	PC(18:0/20:3)+HCOO	PC(38:3)+HCOO	PC	(18:0/20:3)	(18:0)	(20:3)	0	0	C47 H87 O10 N1 P1	856.607	12.8977	1.08904	0.684413	1.25285	0.0664103	2.16573e+08	2.43597e+08	2.43509e+08	1.49507e+08	1.03096e+08	1.35993e+08	1.85861e+08	5.63797e+07	9.5895e+07	1.58624e+08	1.43759e+08	9.02229e+07	9.60356e+07	1.01851e+08	2.00946e+08
1133NEG	PI(16:0/20:4)-H	PI(36:4)-H	PI	(16:0/20:4)	(16:0)	(20:4)	0	0	C45 H78 O13 N0 P1	857.519	10.3244	0.227875	0.000628091	0.415784	0.00802995	1.96857e+07	1.99594e+07	1.99647e+07	1.86264e+07	1.23967e+07	1.2206e+07	2.1109e+07	7.4175e+06	1.09595e+07	4.17732e+06	1.04101e+06	2.43998e+06	2.06819e+06	3.97346e+06	5.14875e+06
1134NEG	SM(d42:2)+HCOO	SM(d42:2)+HCOO	SM	(d42:2)	(d42:2)	0	0	0	C48 H94 O8 N2 P1	857.675	13.5451	0.0942641	9.48347e-05	1.18221	0.000617189	9.23543e+07	9.23542e+07	9.22555e+07	8.37252e+07	8.92156e+07	1.02747e+08	1.07702e+08	3.60774e+07	5.78096e+07	1.17923e+07	2.60085e+06	8.09283e+06	2.18217e+06	3.2644e+06	1.70576e+07
1135NEG	SM(d42:2)+HCOO	SM(d42:2)+HCOO	SM	(d42:2)	(d42:2)	0	0	0	C48 H94 O8 N2 P1	857.675	15.411	0.0938175	0.00797118	0.159849	0.0627256	2.03159e+06	1.82831e+06	1.82333e+06	810051	3.06152e+06	3.07461e+06	2.61949e+06	437002	931944	235339	132564	94699.2	126539	167242	269475
1136NEG	SM(d22:1/20:1)+HCOO	SM(d42:2)+HCOO	SM	(d22:1/20:1)	(d22:1)	(20:1)	0	0	C48 H94 O8 N2 P1	857.675	14.5266	0.167393	0.000103967	5.06469	0.0136233	2.00055e+09	2.04985e+09	2.00411e+09	1.879e+09	2.09558e+09	2.28682e+09	1.91766e+09	8.00754e+08	1.34238e+09	2.94075e+08	1.83557e+08	2.08674e+08	1.80544e+08	3.13762e+08	5.47251e+08
1137NEG	SM(d42:2)+HCOO	SM(d42:2)+HCOO	SM	(d42:2)	(d42:2)	0	0	0	C48 H94 O8 N2 P1	857.675	14.7273	0.252808	0.00121096	1.75892	0.023403	3.26523e+08	3.11728e+08	3.2109e+08	3.56733e+08	2.46529e+08	3.35914e+08	4.0471e+08	1.32536e+08	1.66856e+08	9.49991e+07	5.4132e+07	5.68187e+07	3.32638e+07	8.50309e+07	9.11895e+07
1138NEG	SM(d42:2)+HCOO	SM(d42:2)+HCOO	SM	(d42:2)	(d42:2)	0	0	0	C48 H94 O8 N2 P1	857.675	14.0695	0.140372	0.00247524	0.641902	0.0312973	3.66561e+07	3.47096e+07	3.66673e+07	3.51373e+07	2.86547e+07	4.5465e+07	4.64378e+07	7.82608e+06	1.65156e+07	4.55922e+06	3.06103e+06	3.04059e+06	2.02895e+06	3.68941e+06	8.89295e+06
1139NEG	PC(20:1/18:1)+HCOO	PC(38:2)+HCOO	PC	(20:1/18:1)	(20:1)	(18:1)	0	0	C47 H89 O10 N1 P1	858.623	13.4729	0.473729	0.00302619	0.52037	0.00399958	1.31998e+08	1.30946e+08	1.31495e+08	1.10521e+08	9.32375e+07	1.12901e+08	9.78659e+07	4.35825e+07	6.71446e+07	4.43663e+07	3.94563e+07	3.17758e+07	3.05127e+07	4.3153e+07	5.95634e+07
1140NEG	PC(20:0/18:2)+HCOO	PC(38:2)+HCOO	PC	(20:0/18:2)	(20:0)	(18:2)	0	0	C47 H89 O10 N1 P1	858.623	12.8602	1.50506	0.285892	0.549944	0.0666072	3.50901e+07	3.12136e+07	3.51388e+07	9.36091e+06	2.1732e+07	1.88713e+07	2.15877e+07	4.3652e+06	3.6848e+06	1.63256e+07	1.43769e+07	1.80414e+07	1.48739e+07	1.23643e+07	4.38233e+07
1141NEG	PI(16:0/20:3)-H	PI(36:3)-H	PI	(16:0/20:3)	(16:0)	(20:3)	0	0	C45 H80 O13 N0 P1	859.534	10.7964	1.02478	0.946467	0.301787	0.0203239	1.35127e+07	1.39956e+07	1.40039e+07	6.9475e+06	7.156e+06	1.61065e+07	1.89197e+07	1.76548e+06	5.08686e+06	1.18144e+07	6.19342e+06	7.02859e+06	5.82773e+06	8.20883e+06	1.82965e+07
1142NEG	MGDG(42:5)-H	MGDG(42:5)-H	MGDG	(42:5)	(42:5)	0	0	0	C51 H87 O10	859.63	13.495	0.421704	0.00176226	0.559993	0.0244829	5.8757e+07	6.13259e+07	6.13163e+07	6.61591e+07	6.28754e+07	5.9856e+07	6.85014e+07	3.01008e+07	4.20565e+07	3.00935e+07	1.87023e+07	1.20852e+07	1.71446e+07	2.09019e+07	4.00447e+07
1143NEG	SM(d42:1)+HCOO	SM(d42:1)+HCOO	SM	(d42:1)	(d42:1)	0	0	0	C48 H96 O8 N2 P1	859.691	14.9664	0.0806861	0.000337569	1.01072	0.0182043	6.35074e+07	6.15281e+07	6.15648e+07	8.5751e+07	7.31877e+07	8.97984e+07	5.36417e+07	2.43957e+07	4.15767e+07	5.36135e+06	3.38036e+06	3.34823e+06	3.76479e+06	6.41123e+06	7.45485e+06
1144NEG	SM(d42:1)+HCOO	SM(d42:1)+HCOO	SM	(d42:1)	(d42:1)	0	0	0	C48 H96 O8 N2 P1	859.691	15.8294	1.01293	0.963039	1.87119	0.0214763	7.2806e+08	7.55776e+08	7.55887e+08	4.53257e+08	3.82888e+08	4.45628e+08	4.78931e+08	1.3074e+08	3.34362e+08	3.34645e+08	2.59694e+08	2.81048e+08	2.01922e+08	3.91871e+08	7.85398e+08
1145NEG	PI(18:1/18:1)-H	PI(36:2)-H	PI	(18:1/18:1)	(18:1)	(18:1)	0	0	C45 H82 O13 N0 P1	861.55	11.3836	0.841847	0.601366	0.684048	0.0298162	1.92686e+08	2.03493e+08	1.94132e+08	2.31218e+08	1.22025e+08	8.38284e+07	1.14831e+08	3.91429e+07	1.38099e+08	1.00895e+08	7.07001e+07	6.34224e+07	7.42996e+07	8.43226e+07	2.20188e+08
1146NEG	SM(d42:0)+HCOO	SM(d42:0)+HCOO	SM	(d42:0)	(d42:0)	0	0	0	C48 H98 O8 N2 P1	861.707	16.2956	1.18713	0.585123	0.328379	0.0262233	1.53666e+07	1.46924e+07	1.46859e+07	1.1709e+07	9.87943e+06	1.04827e+07	7.27707e+06	3.67244e+06	6.43943e+06	1.2598e+07	7.16095e+06	4.55858e+06	5.05627e+06	8.86823e+06	2.04734e+07
1147NEG	SM(d42:0)+HCOO	SM(d42:0)+HCOO	SM	(d42:0)	(d42:0)	0	0	0	C48 H98 O8 N2 P1	861.707	16.081	2.97176	0.0143226	0.56976	0.172733	1.20285e+07	1.57485e+07	1.16365e+07	4.3738e+06	5.56679e+06	4.67813e+06	5.9575e+06	1.76402e+06	4.9122e+06	1.50004e+07	8.23223e+06	9.87999e+06	8.37912e+06	1.21146e+07	2.73814e+07
1148NEG	PC(18:0p/22:6)+HCOO	PC(40:6p)+HCOO	PC	(18:0p/22:6)	(18:0p)	(22:6)	0	0	C49 H85 O9 N1 P1	862.597	12.6275	0.00819031	0.00144259	0.240763	0.022653	4.33136e+06	4.32948e+06	4.50257e+06	1.93871e+06	4.7969e+06	3.69504e+06	5.54223e+06	639159	2.91003e+06	116906	11235.8	16516.3	0	15233.6	0
1149NEG	PI(18:0/18:1)-H	PI(36:1)-H	PI	(18:0/18:1)	(18:0)	(18:1)	0	0	C45 H84 O13 N0 P1	863.566	12.2516	0.535009	0.0888861	0.700963	0.00571056	5.12735e+08	5.07682e+08	5.12738e+08	4.80157e+08	3.0802e+08	2.90818e+08	4.68928e+08	1.33467e+08	2.07577e+08	1.56274e+08	5.50165e+07	1.27064e+08	9.87237e+07	1.50058e+08	4.23478e+08
1150NEG	PC(18:0p/22:5)+HCOO	PC(40:5p)+HCOO	PC	(18:0p/22:5)	(18:0p)	(22:5)	0	0	C49 H87 O9 N1 P1	864.612	12.953	0.0302473	0.00298674	0.430078	0.103155	7.08108e+06	5.89078e+06	7.09006e+06	8.48914e+06	9.50665e+06	1.76167e+07	1.93827e+07	5.60311e+06	3.30534e+06	587319	196697	44309.1	0	91961.8	1.01263e+06
1151NEG	PI(18:0/18:0)-H	PI(36:0)-H	PI	(18:0/18:0)	(18:0)	(18:0)	0	0	C45 H86 O13 N0 P1	865.581	13.1071	1.32089	0.548198	0.139674	0.0431106	4.59057e+06	4.26243e+06	4.26569e+06	2.36853e+06	3.38767e+06	3.67854e+06	1.80414e+06	465089	1.5546e+06	2.58682e+06	705724	1.7115e+06	747108	4.6323e+06	7.12971e+06
1152NEG	PC(17:0/22:5)+HCOO	PC(39:5)+HCOO	PC	(17:0/22:5)	(17:0)	(22:5)	0	0	C48 H85 O10 N1 P1	866.592	12.0144	0.0457098	7.79976e-05	0.326997	0.0713897	7.09545e+06	6.26271e+06	7.11741e+06	6.02714e+06	8.00605e+06	3.22441e+06	7.76346e+06	3.40992e+06	7.50875e+06	299487	407023	208276	96483.9	200728	430800
1153NEG	PC(18:0e/22:5)+HCOO	PC(40:5e)+HCOO	PC	(18:0e/22:5)	(18:0e)	(22:5)	0	0	C49 H89 O9 N1 P1	866.628	13.115	0.368247	0.00277633	0.114421	0.0785486	3.62102e+06	3.64484e+06	3.16054e+06	1.84198e+06	2.69073e+06	3.48969e+06	1.95277e+06	1.20773e+06	1.88521e+06	801461	805785	540310	687552	579907	1.39727e+06
1154NEG	PS(18:1/24:2)-H	PS(42:3)-H	PS	(18:1/24:2)	(18:1)	(24:2)	0	0	C48 H87 O10 N1 P1	868.607	13.55	0.285001	0.0153739	0.16	0.0268273	3.56276e+06	3.56164e+06	3.73033e+06	4.68961e+06	4.30497e+06	5.53151e+06	4.37739e+06	338072	1.60374e+06	1.69303e+06	326408	837426	1.09748e+06	1.33502e+06	651568
1155NEG	PC(20:0e/20:4)+HCOO	PC(40:4e)+HCOO	PC	(20:0e/20:4)	(20:0e)	(20:4)	0	0	C49 H91 O9 N1 P1	868.644	14.2067	0.0235615	6.9779e-05	0.293836	0.0480586	4.74427e+06	4.74868e+06	5.15283e+06	4.82085e+06	4.15009e+06	4.76281e+06	7.15219e+06	2.90903e+06	2.66765e+06	125976	8508.45	66989.3	52298	110419	259308
1156NEG	PI(18:0p/20:4)-H	PI(38:4p)-H	PI	(18:0p/20:4)	(18:0p)	(20:4)	0	0	C47 H82 O12 N0 P1	869.555	10.965	0.330844	0.0210525	0.116597	0.0740202	1.41805e+06	1.61439e+06	1.6192e+06	1.87541e+06	2.52787e+06	1.73279e+06	1.904e+06	244238	1.23566e+06	1.4961e+06	108783	105601	108690	705311	625135
1157NEG	SM(d43:3)+HCOO	SM(d43:3)+HCOO	SM	(d43:3)	(d43:3)	0	0	0	C49 H94 O8 N2 P1	869.675	14.0703	0.0605145	7.53021e-05	0.325385	0.011032	7.9252e+06	7.77568e+06	7.77567e+06	6.10531e+06	7.27365e+06	3.99123e+06	9.07216e+06	3.42473e+06	5.4113e+06	390556	427272	314695	102454	296276	603603
1158NEG	PS(18:1/24:1)-H	PS(42:2)-H	PS	(18:1/24:1)	(18:1)	(24:1)	0	0	C48 H89 O10 N1 P1	870.623	14.4991	0.72496	0.351875	0.16996	0.0202647	1.10295e+07	1.14266e+07	1.10401e+07	8.9503e+06	1.00277e+07	1.32502e+07	5.35011e+06	306730	5.09892e+06	7.82098e+06	2.40319e+06	4.06532e+06	4.37294e+06	5.87339e+06	6.62586e+06
1159NEG	PS(24:0/18:2)-H	PS(42:2)-H	PS	(24:0/18:2)	(24:0)	(18:2)	0	0	C48 H89 O10 N1 P1	870.623	14.8084	7.79211	0.000273115	0.504937	0.123289	4.7917e+06	5.96674e+06	6.00191e+06	1.40619e+06	1.09149e+06	2.04598e+06	1.27631e+06	185777	667723	1.10571e+07	3.52367e+06	7.89684e+06	6.60765e+06	1.03157e+07	1.25994e+07
1160NEG	PI(17:0/20:4)-H	PI(37:4)-H	PI	(17:0/20:4)	(17:0)	(20:4)	0	0	C46 H80 O13 N0 P1	871.534	10.8592	0.15344	0.000793352	0.151845	0.101346	4.5885e+06	3.99943e+06	3.78063e+06	1.8815e+06	2.87899e+06	1.45566e+06	1.93724e+06	879595	1.05748e+06	374327	137299	221650	177784	174400	462819
1161NEG	PI(18:0e/20:4)-H	PI(38:4e)-H	PI	(18:0e/20:4)	(18:0e)	(20:4)	0	0	C47 H84 O12 N0 P1	871.571	11.909	4.61772	0.0178586	0.719615	0.0623338	8.60981e+06	9.6013e+06	9.62131e+06	1.04966e+07	2.93743e+06	2.92186e+06	7.25339e+06	1.39272e+06	3.63091e+06	1.47084e+07	3.0484e+07	2.93113e+07	868014	1.51848e+07	4.16621e+07
1162NEG	SM(d43:2)+HCOO	SM(d43:2)+HCOO	SM	(d43:2)	(d43:2)	0	0	0	C49 H96 O8 N2 P1	871.691	15.1128	0.209684	4.21533e-05	0.441814	0.227949	1.85329e+07	2.66705e+07	1.81469e+07	1.35939e+07	1.80326e+07	1.69651e+07	1.60024e+07	7.39836e+06	1.4828e+07	5.26529e+06	1.1966e+06	2.74318e+06	2.09835e+06	2.87055e+06	4.03086e+06
1163NEG	SM(d43:2)+HCOO	SM(d43:2)+HCOO	SM	(d43:2)	(d43:2)	0	0	0	C49 H96 O8 N2 P1	871.691	15.3242	0.775661	0.430747	0.0962222	0.0982042	3.11831e+06	2.6691e+06	2.61839e+06	1.88164e+06	1.62631e+06	3.61333e+06	2.41706e+06	595771	1.41101e+06	2.33412e+06	478609	1.12608e+06	811860	2.09454e+06	2.10989e+06
1164NEG	SM(d43:2)+HCOO	SM(d43:2)+HCOO	SM	(d43:2)	(d43:2)	0	0	0	C49 H96 O8 N2 P1	871.691	14.8935	0.493026	0.0910955	0.120774	0.055758	9.39774e+06	8.42897e+06	9.13584e+06	4.4688e+06	1.05958e+07	9.51173e+06	8.05603e+06	2.2767e+06	5.10656e+06	2.03451e+06	3.70093e+06	2.63362e+06	852278	1.36085e+06	9.14653e+06
1165NEG	PS(18:1/24:0)-H	PS(42:1)-H	PS	(18:1/24:0)	(18:1)	(24:0)	0	0	C48 H91 O10 N1 P1	872.639	15.7543	7.64302	0.000639436	0.881792	0.0252264	1.79026e+07	1.788e+07	1.86844e+07	6.94444e+06	3.44313e+06	6.98454e+06	2.22575e+06	133029	1.2734e+06	3.60025e+07	1.84557e+07	1.44786e+07	1.75166e+07	3.27671e+07	4.13158e+07
1166NEG	SM(d43:1)+HCOO	SM(d43:1)+HCOO	SM	(d43:1)	(d43:1)	0	0	0	C49 H98 O8 N2 P1	873.707	16.4795	1.95014	0.104263	0.428837	0.0151631	1.22574e+07	1.22701e+07	1.25885e+07	7.73743e+06	5.34025e+06	5.34322e+06	8.93035e+06	842235	4.2178e+06	1.23034e+07	8.12276e+06	8.03237e+06	2.64502e+06	1.01737e+07	2.19293e+07
1167NEG	SM(d43:1)+HCOO	SM(d43:1)+HCOO	SM	(d43:1)	(d43:1)	0	0	0	C49 H98 O8 N2 P1	873.707	16.2182	2.3149	0.0389524	0.335966	0.0115473	8.77986e+06	8.77874e+06	8.95607e+06	1.34081e+06	3.08245e+06	4.30331e+06	1.63645e+06	557315	2.62971e+06	6.72249e+06	3.77633e+06	4.05492e+06	3.40176e+06	3.21553e+06	1.01959e+07
1168NEG	SM(d42:1+pO)+HCOO	SM(d42:1+pO)+HCOO	SM	(d42:1+pO)	(d42:1+pO)	0	0	0	C48 H96 O9 N2 P1	875.686	13.9259	0.334141	0.00671355	0.213218	0.0203614	1.06779e+07	1.10633e+07	1.10637e+07	8.87291e+06	3.70022e+06	6.17712e+06	1.00237e+07	2.68054e+06	5.94157e+06	2.42217e+06	1.55946e+06	1.60564e+06	1.35431e+06	1.77932e+06	3.77466e+06
1169NEG	SM(d42:1+pO)+HCOO	SM(d42:1+pO)+HCOO	SM	(d42:1+pO)	(d42:1+pO)	0	0	0	C48 H96 O9 N2 P1	875.686	15.3905	0.258188	0.00931919	0.11427	0.00389094	2.3396e+06	2.33991e+06	2.35556e+06	1.48709e+06	1.28686e+06	1.86677e+06	1.75816e+06	212209	818555	863796	131375	147329	66205.1	169195	540346
1170NEG	PC(18:1/22:6)+HCOO	PC(40:7)+HCOO	PC	(18:1/22:6)	(18:1)	(22:6)	0	0	C49 H83 O10 N1 P1	876.576	11.2422	0	0.00981649	0.278873	0.0121807	4.35606e+06	4.26587e+06	4.35822e+06	9.12897e+06	4.29718e+06	3.30039e+06	1.05822e+07	1.24611e+06	1.79827e+06	0	0	0	0	0	0
1171NEG	SM(d42:0+pO)+HCOO	SM(d42:0+pO)+HCOO	SM	(d42:0+pO)	(d42:0+pO)	0	0	0	C48 H98 O9 N2 P1	877.702	15.1653	2.64699	0.0465943	0.220791	0.00341644	2.77981e+06	2.7626e+06	2.77807e+06	1.0647e+06	847826	1.15659e+06	1.21088e+06	100178	947626	2.59017e+06	1.8122e+06	1.46401e+06	798352	2.2468e+06	5.19111e+06
1172NEG	PC(18:0/22:6)+HCOO	PC(40:6)+HCOO	PC	(18:0/22:6)	(18:0)	(22:6)	0	0	C49 H85 O10 N1 P1	878.592	12.1877	0.0343864	2.21165e-06	1.06315	0.0392219	7.37319e+07	6.89848e+07	6.88963e+07	5.78127e+07	6.95831e+07	6.77051e+07	6.73077e+07	3.44189e+07	4.72807e+07	1.08082e+06	2.67913e+06	1.20549e+06	1.71719e+06	1.37292e+06	3.77709e+06
1173NEG	PC(18:0/22:5)+HCOO	PC(40:5)+HCOO	PC	(18:0/22:5)	(18:0)	(22:5)	0	0	C49 H87 O10 N1 P1	880.607	12.8194	0.0989282	0.00124477	0.405828	0.0779097	1.65143e+07	1.43063e+07	1.63274e+07	9.24823e+06	1.63183e+07	1.23775e+07	1.75122e+07	3.82886e+06	6.48505e+06	994194	967934	1.16821e+06	979195	647734	1.74925e+06
1174NEG	PC(18:0/22:5)+HCOO	PC(40:5)+HCOO	PC	(18:0/22:5)	(18:0)	(22:5)	0	0	C49 H87 O10 N1 P1	880.607	12.4936	0.329342	4.76524e-05	0.775792	0.0679244	7.63746e+07	8.59553e+07	7.67951e+07	6.89143e+07	5.56138e+07	7.42524e+07	7.04338e+07	4.51544e+07	8.05869e+07	2.26328e+07	1.14002e+07	1.97341e+07	1.47971e+07	2.39635e+07	3.75478e+07
1175NEG	PI(16:0/22:6)-H	PI(38:6)-H	PI	(16:0/22:6)	(16:0)	(22:6)	0	0	C47 H78 O13 N0 P1	881.519	10.0486	0.35148	0.00136365	0.310087	0.0132626	1.64344e+07	1.60621e+07	1.64391e+07	1.1323e+07	1.12451e+07	1.39734e+07	1.48322e+07	5.35497e+06	8.76718e+06	3.87464e+06	2.31449e+06	3.31277e+06	2.5354e+06	3.50721e+06	7.47594e+06
1176NEG	PC(20:0/20:4)+HCOO	PC(40:4)+HCOO	PC	(20:0/20:4)	(20:0)	(20:4)	0	0	C49 H89 O10 N1 P1	882.623	13.4466	0.0453479	0.00044057	0.329863	0.0374837	9.19815e+06	8.63451e+06	8.61736e+06	6.04517e+06	3.18191e+06	7.68106e+06	1.04907e+07	3.22186e+06	6.06314e+06	588293	276772	303846	57176.9	125011	312437
1177NEG	PC(18:0/22:4)+HCOO	PC(40:4)+HCOO	PC	(18:0/22:4)	(18:0)	(22:4)	0	0	C49 H89 O10 N1 P1	882.623	13.1825	0.799613	0.281918	0.236148	0.0178902	3.51804e+07	3.52441e+07	3.63134e+07	2.49051e+07	2.07568e+07	1.60352e+07	2.1789e+07	1.08687e+07	2.36657e+07	2.12919e+07	1.3973e+07	1.18399e+07	8.36461e+06	1.27604e+07	2.6141e+07
1178NEG	PI(18:1/20:4)-H	PI(38:5)-H	PI	(18:1/20:4)	(18:1)	(20:4)	0	0	C47 H80 O13 N0 P1	883.534	10.4282	0.0663025	0.000383047	0.6229	0.0488201	2.37652e+07	2.59304e+07	2.58574e+07	3.26127e+07	2.59331e+07	2.60958e+07	3.08305e+07	9.59882e+06	1.11748e+07	1.54266e+06	838076	1.15795e+06	1.06592e+06	2.30856e+06	2.12028e+06
1179NEG	PI(18:0/20:5)-H	PI(38:5)-H	PI	(18:0/20:5)	(18:0)	(20:5)	0	0	C47 H80 O13 N0 P1	883.534	10.6951	0.0827619	4.48527e-06	0.458271	0.0620663	1.26566e+07	1.24709e+07	1.3955e+07	1.40806e+07	1.2037e+07	1.23338e+07	1.35753e+07	6.03654e+06	1.17227e+07	1.3917e+06	543745	651474	655673	800032	1.73299e+06
1180NEG	SM(d44:3)+HCOO	SM(d44:3)+HCOO	SM	(d44:3)	(d44:3)	0	0	0	C50 H96 O8 N2 P1	883.691	14.6384	0.0950985	0.000237928	0.476411	0.00145441	1.74379e+07	1.74861e+07	1.74482e+07	1.34648e+07	1.39213e+07	1.61601e+07	2.11346e+07	5.69175e+06	9.93337e+06	1.55779e+06	1.03227e+06	1.14951e+06	349754	978418	2.56925e+06
1181NEG	PC(18:0/22:3)+HCOO	PC(40:3)+HCOO	PC	(18:0/22:3)	(18:0)	(22:3)	0	0	C49 H91 O10 N1 P1	884.639	13.975	0.212795	0.00200701	0.174158	0.0275605	3.72634e+06	3.91228e+06	3.90777e+06	2.88257e+06	3.85946e+06	3.52904e+06	3.42127e+06	601995	2.06378e+06	598524	456629	378293	321979	423246	1.30225e+06
1182NEG	PC(18:1/22:2)+HCOO	PC(40:3)+HCOO	PC	(18:1/22:2)	(18:1)	(22:2)	0	0	C49 H91 O10 N1 P1	884.639	13.6683	0.198262	0.00594553	0.230693	0.0381638	6.25355e+06	6.67844e+06	6.69313e+06	6.36958e+06	7.45455e+06	5.97504e+06	6.62808e+06	731354	2.42507e+06	1.94286e+06	598476	475143	499019	540207	1.80961e+06
1183NEG	PI(18:0/20:4)-H	PI(38:4)-H	PI	(18:0/20:4)	(18:0)	(20:4)	0	0	C47 H82 O13 N0 P1	885.55	11.369	0.167561	0.000330514	2.32953	0.0672784	3.94079e+08	3.54321e+08	3.49066e+08	3.62697e+08	3.63668e+08	3.62137e+08	6.48655e+08	2.38899e+08	2.87269e+08	8.38195e+07	4.56786e+07	7.05821e+07	3.30806e+07	5.69976e+07	8.90861e+07
1184NEG	SM(d44:2)+HCOO	SM(d44:2)+HCOO	SM	(d44:2)	(d44:2)	0	0	0	C50 H98 O8 N2 P1	885.707	15.7265	0.330097	0.00161344	0.364394	0.00728229	2.32047e+07	2.34535e+07	2.313e+07	1.66294e+07	1.75818e+07	1.91163e+07	1.99124e+07	5.58123e+06	1.35594e+07	5.44719e+06	3.81045e+06	3.74609e+06	3.13762e+06	4.1797e+06	1.01734e+07
1185NEG	SM(d44:2)+HCOO	SM(d44:2)+HCOO	SM	(d44:2)	(d44:2)	0	0	0	C50 H98 O8 N2 P1	885.707	15.9698	0.369697	0.00333803	0.207812	0.00544718	1.05009e+07	1.06003e+07	1.06009e+07	6.51076e+06	6.03402e+06	6.47214e+06	1.00103e+07	2.79518e+06	6.95134e+06	2.27389e+06	2.13766e+06	2.2277e+06	568657	2.73919e+06	4.38744e+06
1186NEG	PC(18:1/22:1)+HCOO	PC(40:2)+HCOO	PC	(18:1/22:1)	(18:1)	(22:1)	0	0	C49 H93 O10 N1 P1	886.654	14.5276	0.373659	0.0152607	0.184313	0.0210989	1.05191e+07	1.05479e+07	1.09224e+07	6.8755e+06	7.15843e+06	1.01241e+07	1.07986e+07	2.00269e+06	4.73403e+06	4.41411e+06	2.6357e+06	3.25998e+06	535178	924821	3.8093e+06
1187NEG	PI(18:0/20:3)-H	PI(38:3)-H	PI	(18:0/20:3)	(18:0)	(20:3)	0	0	C47 H84 O13 N0 P1	887.566	11.7656	0.492079	0.0386609	0.48558	0.018972	1.26161e+08	1.2204e+08	1.26119e+08	1.42319e+08	8.40422e+07	1.21349e+08	1.15883e+08	4.42507e+07	4.44259e+07	3.24923e+07	3.62164e+07	3.91746e+07	2.719e+07	4.24701e+07	9.42164e+07
1188NEG	PI(18:0/20:3)-H	PI(38:3)-H	PI	(18:0/20:3)	(18:0)	(20:3)	0	0	C47 H84 O13 N0 P1	887.566	12.0619	0.0519839	0.00113948	0.778647	0.026677	4.77322e+07	4.5574e+07	4.77609e+07	5.71196e+07	4.2266e+07	5.06564e+07	5.01599e+07	6.18057e+06	2.2718e+07	2.30078e+06	1.65017e+06	1.76898e+06	1.52842e+06	1.5778e+06	3.08339e+06
1189NEG	SM(d44:1)+HCOO	SM(d44:1)+HCOO	SM	(d44:1)	(d44:1)	0	0	0	C50 H100 O8 N2 P1	887.722	17.1157	1.51738	0.201233	0.263661	0.0315464	6.86501e+06	7.25665e+06	7.25188e+06	3.48753e+06	3.25745e+06	2.88653e+06	4.06127e+06	1.11247e+06	2.76079e+06	5.53912e+06	1.54803e+06	3.46012e+06	2.83765e+06	4.5122e+06	8.75718e+06
1190NEG	PC(18:1/22:0)+HCOO	PC(40:1)+HCOO	PC	(18:1/22:0)	(18:1)	(22:0)	0	0	C49 H95 O10 N1 P1	888.67	15.906	3.61643	0.0177703	0.27134	0.0460029	4.14799e+06	4.45163e+06	4.08904e+06	1.4881e+06	1.33751e+06	1.25175e+06	1.08777e+06	248144	230002	3.61999e+06	1.18755e+06	2.44407e+06	1.58247e+06	5.27566e+06	6.29873e+06
1191NEG	PI(18:0/20:2)-H	PI(38:2)-H	PI	(18:0/20:2)	(18:0)	(20:2)	0	0	C47 H86 O13 N0 P1	889.581	12.5904	0.260755	0.0192064	0.380173	0.0492297	2.89109e+07	2.6539e+07	2.66196e+07	4.26227e+07	2.9482e+07	2.85495e+07	2.2109e+07	3.72033e+06	8.40175e+06	4.74902e+06	5.07945e+06	4.6444e+06	3.99577e+06	6.71298e+06	9.99042e+06
1192NEG	PI(20:1/18:1)-H	PI(38:2)-H	PI	(20:1/18:1)	(20:1)	(18:1)	0	0	C47 H86 O13 N0 P1	889.581	12.3151	0.256768	0.0212957	0.452474	0.126408	3.31469e+07	3.31268e+07	2.63752e+07	6.18107e+07	4.20889e+07	2.26829e+07	2.48832e+07	7.78546e+06	1.71232e+07	6.63116e+06	8.30571e+06	5.27375e+06	5.17017e+06	8.1324e+06	1.17742e+07
1193NEG	PC(16:0/24:0)+HCOO	PC(40:0)+HCOO	PC	(16:0/24:0)	(16:0)	(24:0)	0	0	C49 H97 O10 N1 P1	890.686	16.9749	7.35188	0.00430228	0.244421	0.0649898	1.4692e+06	1.53664e+06	1.66829e+06	304461	161883	413433	281482	312080	458647	3.76757e+06	781566	1.82289e+06	939709	3.20586e+06	3.68613e+06
1194NEG	PI(18:0/20:1)-H	PI(38:1)-H	PI	(18:0/20:1)	(18:0)	(20:1)	0	0	C47 H88 O13 N0 P1	891.597	13.1101	0.228661	0.00214534	0.358713	0.0138932	1.3734e+07	1.34105e+07	1.34069e+07	1.62098e+07	1.01129e+07	1.18721e+07	1.38349e+07	3.62962e+06	8.66337e+06	1.7228e+06	1.17546e+06	1.55169e+06	636983	2.73535e+06	6.88577e+06
1195NEG	PC(20:0e/22:5)+HCOO	PC(42:5e)+HCOO	PC	(20:0e/22:5)	(20:0e)	(22:5)	0	0	C51 H93 O9 N1 P1	894.659	14.238	0.029602	0.00183987	0.14059	0.00606567	2.43686e+06	2.43727e+06	2.46276e+06	1.5394e+06	1.93568e+06	1.88265e+06	1.26743e+06	364236	411683	22275	42962.7	40863.3	60064.8	25461.4	27459.5
1196NEG	PI(18:0/22:6)-H	PI(40:6)-H	PI	(18:0/22:6)	(18:0)	(22:6)	0	0	C49 H82 O13 N0 P1	909.55	11.1145	0.0200682	0.00105284	0.398661	0.0172493	1.0462e+07	1.08087e+07	1.05346e+07	1.48601e+07	1.11775e+07	8.12697e+06	1.314e+07	2.93049e+06	4.38568e+06	161577	67420.2	210154	50427.6	166561	440000
1197NEG	PI(18:0/22:5)-H	PI(40:5)-H	PI	(18:0/22:5)	(18:0)	(22:5)	0	0	C49 H84 O13 N0 P1	911.566	11.3821	0.132344	0.00519507	0.424376	0.0840135	2.3907e+07	2.05663e+07	2.38534e+07	2.48159e+07	2.39935e+07	1.30201e+07	2.23774e+07	4.26561e+06	5.6763e+06	1.33092e+06	1.1065e+06	2.51536e+06	2.89234e+06	1.34859e+06	3.26633e+06
1198NEG	PI(18:0/22:4)-H	PI(40:4)-H	PI	(18:0/22:4)	(18:0)	(22:4)	0	0	C49 H86 O13 N0 P1	913.581	12.027	0.0779788	0.000309394	0.580312	0.00541535	2.65159e+07	2.62675e+07	2.627e+07	3.04675e+07	2.23578e+07	2.52904e+07	2.69644e+07	5.00992e+06	1.87374e+07	1.28961e+06	1.96964e+06	936404	2.05408e+06	1.79629e+06	1.99979e+06
1199NEG	PC(24:0/18:2)+HCOO	PC(42:2)+HCOO	PC	(24:0/18:2)	(24:0)	(18:2)	0	0	C51 H97 O10 N1 P1	914.686	16.0339	7.62126	0.0149092	0.158805	0.0612545	1.32057e+06	1.26168e+06	1.42328e+06	193738	207547	69656.3	146915	67828.6	102332	1.17327e+06	694392	822768	319714	631277	2.36426e+06
1200NEG	PC(18:1/24:1)+HCOO	PC(42:2)+HCOO	PC	(18:1/24:1)	(18:1)	(24:1)	0	0	C51 H97 O10 N1 P1	914.686	15.695	0.393129	0.0634293	0.108197	0.0395094	4.21343e+06	4.52031e+06	4.51053e+06	3.48893e+06	2.78541e+06	3.66114e+06	3.77077e+06	261302	667644	1.55911e+06	367860	501222	392392	771784	2.16116e+06
1201NEG	PI(18:0/22:3)-H	PI(40:3)-H	PI	(18:0/22:3)	(18:0)	(22:3)	0	0	C49 H88 O13 N0 P1	915.597	12.73	2.82107	1.70653e-06	0.364194	0.122525	2.64593e+06	3.2803e+06	3.31779e+06	2.88742e+06	1.51238e+06	2.13194e+06	1.86402e+06	1.13103e+06	1.44784e+06	5.53272e+06	4.76348e+06	5.51279e+06	4.80753e+06	4.50495e+06	5.8387e+06
1202NEG	PC(18:1/24:0)+HCOO	PC(42:1)+HCOO	PC	(18:1/24:0)	(18:1)	(24:0)	0	0	C51 H99 O10 N1 P1	916.701	17.0635	5.1298	0.000146314	0.372815	0.0211664	4.77858e+06	4.95779e+06	4.95851e+06	1.10343e+06	1.10115e+06	1.20087e+06	1.51137e+06	171107	548539	6.23254e+06	3.84821e+06	4.01785e+06	2.70886e+06	5.50807e+06	6.59839e+06
1203NEG	PI(18:0/22:2)-H	PI(40:2)-H	PI	(18:0/22:2)	(18:0)	(22:2)	0	0	C49 H90 O13 N0 P1	917.612	13.3173	0.372561	0.0156053	0.139592	0.0149962	5.63791e+06	5.78658e+06	5.78729e+06	6.87888e+06	5.77459e+06	5.31999e+06	5.26893e+06	762170	2.9095e+06	2.49865e+06	1.43867e+06	698753	1.17411e+06	1.50375e+06	2.71318e+06
1204NEG	PC(26:0/18:1)+HCOO	PC(44:1)+HCOO	PC	(26:0/18:1)	(26:0)	(18:1)	0	0	C53 H103 O10 N1 P1	944.733	18.3923	8.4984	0.00523799	0.210247	0.0468207	1.43223e+06	1.44257e+06	1.32425e+06	227408	159887	195281	223607	254779	208991	2.06402e+06	654155	1.92045e+06	541985	2.10756e+06	3.50439e+06
1205NEG	PE(52:5)-H	PE(52:5)-H	PE	(52:5)	(52:5)	0	0	0	C57 H103 O8 N1 P1	960.743	16.3778	0.0743644	0.000660927	0.131829	0.00518329	1.67939e+06	1.69445e+06	1.67926e+06	564984	1.29947e+06	1.32039e+06	1.80341e+06	706301	653675	58861.5	94876.4	53529.9	120101	41680.1	103034
1206NEG	PE(54:5)-H	PE(54:5)-H	PE	(54:5)	(54:5)	0	0	0	C59 H107 O8 N1 P1	988.774	17.5448	0.0774954	0.000101219	0.149248	0.034585	1.56638e+06	1.66197e+06	1.56609e+06	1.16167e+06	1.3266e+06	1.53772e+06	1.86294e+06	478813	1.339e+06	73825.1	45171	50111.1	45429	163033	219668
1207NEG	GM3(d34:1)-H	GM3(d34:1)-H	GM3	(d34:1)	(d34:1)	0	0	0	C57 H103 O21 N2	1151.71	9.90601	12.2928	0.00158803	1.16125	0.126017	3.96363e+07	3.15064e+07	3.94693e+07	4.04352e+06	3.93537e+06	5.29193e+06	5.21148e+06	1.8509e+06	3.11351e+06	3.83269e+07	4.21976e+07	2.7886e+07	2.25641e+07	7.11273e+07	8.61234e+07
1208NEG	GM3(d35:1)-H	GM3(d35:1)-H	GM3	(d35:1)	(d35:1)	0	0	0	C58 H105 O21 N2	1165.72	10.464	5.60595	0.00830307	0.152137	0.0673341	783587	884016	881279	181789	41900	364709	212743	29101	102016	1.00294e+06	390851	744496	537972	705611	1.84432e+06
1209NEG	GM3(d42:2)-H	GM3(d42:2)-H	GM3	(d42:2)	(d42:2)	0	0	0	C65 H117 O21 N2	1261.82	12.7659	1.75536	0.0740651	0.760422	0.0446472	2.9811e+07	3.22495e+07	3.22336e+07	1.28565e+07	1.90797e+07	2.98207e+07	2.32299e+07	6.10363e+06	8.40049e+06	4.29262e+07	2.21618e+07	2.63784e+07	1.49382e+07	2.25177e+07	4.57198e+07
1210NEG	GM3(d42:1)-H	GM3(d42:1)-H	GM3	(d42:1)	(d42:1)	0	0	0	C65 H119 O21 N2	1263.83	12.7755	1.90778	0.0505365	0.366672	0.0426466	9.59394e+06	1.034e+07	1.03387e+07	2.74923e+06	3.14442e+06	4.29955e+06	6.79928e+06	1.59043e+06	3.19817e+06	1.26822e+07	6.32145e+06	7.38158e+06	3.39828e+06	4.92952e+06	6.8405e+06
1211NEG	GM3(d42:1)-H	GM3(d42:1)-H	GM3	(d42:1)	(d42:1)	0	0	0	C65 H119 O21 N2	1263.83	13.7723	8.99021	0.000837103	1.08214	0.0259905	2.92671e+07	3.05865e+07	2.92329e+07	3.21094e+06	5.39783e+06	7.46468e+06	6.30843e+06	2.1707e+06	1.75701e+06	3.88698e+07	2.38387e+07	3.74822e+07	2.43573e+07	3.84638e+07	7.3517e+07
1212NEG	CL(16:1/16:1/16:1/16:1)-H	CL(64:4)-H	CL	(16:1/16:1/16:1/16:1)	(16:1)	(16:1)	(16:1)	(16:1)	C73 H133 O17 P2	1343.9	17.9025	0.448725	0.0290536	0.0554257	0.0556363	1.10772e+06	1.21795e+06	1.22526e+06	2.6741e+06	2.35471e+06	1.1666e+06	1.77922e+06	949637	1.79916e+06	1.29487e+06	1.16918e+06	1.72234e+06	111494	236325	277654
1213NEG	CL(16:1/16:1/16:1/16:0)-H	CL(64:3)-H	CL	(16:1/16:1/16:1/16:0)	(16:1)	(16:1)	(16:1)	(16:0)	C73 H135 O17 P2	1345.92	18.9757	0.929864	0.851372	0.103103	0.0233886	1.94753e+06	1.86799e+06	1.87374e+06	4.01538e+06	1.88845e+06	1.89756e+06	2.14468e+06	1.96199e+06	3.364e+06	6.439e+06	1.16301e+06	2.7112e+06	1.05904e+06	1.448e+06	1.38071e+06
1214NEG	CL(16:0/16:1/16:0/16:1)-H	CL(64:2)-H	CL	(16:0/16:1/16:0/16:1)	(16:0)	(16:1)	(16:0)	(16:1)	C73 H137 O17 P2	1347.93	20.0326	1.59004	0.230216	0.267494	0.06127	3.68098e+06	4.10209e+06	3.7117e+06	3.90548e+06	1.89509e+06	4.04886e+06	2.84901e+06	2.89844e+06	4.51636e+06	1.24476e+07	3.31619e+06	5.23438e+06	2.02927e+06	4.68549e+06	4.2679e+06
1215NEG	GM2(d34:1)-H	GM2(d34:1)-H	GM2	(d34:1)	(d34:1)	0	0	0	C65 H116 O26 N3	1354.79	9.805	0	0.00313379	0.0855869	0.0485113	514327	471629	512848	418330	878067	513199	562757	126039	154819	0	0	0	0	0	0
1216NEG	CL(17:1/16:1/16:0/16:1)-H	CL(65:3)-H	CL	(17:1/16:1/16:0/16:1)	(17:1)	(16:1)	(16:0)	(16:1)	C74 H137 O17 P2	1359.93	19.7052	7.81108	0.228343	0.184306	0.059604	1.68267e+06	1.66726e+06	1.85353e+06	41777.3	12999.4	200277	75244.2	161795	840954	7.56261e+06	639545	759431	62690.9	973543	414719
1217NEG	CL(17:1/16:0/16:0/16:1)-H	CL(65:2)-H	CL	(17:1/16:0/16:0/16:1)	(17:1)	(16:0)	(16:0)	(16:1)	C74 H139 O17 P2	1361.95	20.7552	20.9701	0.300664	0.212478	0.11707	2.20338e+06	2.72355e+06	2.71637e+06	40396.1	0	20912.3	0	77691.1	466486	1.13356e+07	437213	281661	25921.7	406696	209944
1218NEG	CL(16:1/16:1/16:1/18:1)-H	CL(66:4)-H	CL	(16:1/16:1/16:1/18:1)	(16:1)	(16:1)	(16:1)	(18:1)	C75 H137 O17 P2	1371.93	18.9545	1.41412	0.417349	0.218654	0.0594005	3.59982e+06	4.01781e+06	3.67149e+06	4.68773e+06	4.21908e+06	4.7556e+06	1.14847e+06	3.15951e+06	3.05461e+06	1.06087e+07	5.78462e+06	8.50605e+06	1.37662e+06	1.84539e+06	1.61043e+06
1219NEG	CL(18:1/16:1/16:0/16:1)-H	CL(66:3)-H	CL	(18:1/16:1/16:0/16:1)	(18:1)	(16:1)	(16:0)	(16:1)	C75 H139 O17 P2	1373.95	20.0897	1.50755	0.122666	0.459076	0.155512	1.03505e+07	1.37295e+07	1.37675e+07	1.34806e+07	1.33172e+07	1.25711e+07	5.79098e+06	8.92001e+06	5.92573e+06	1.88962e+07	1.71908e+07	2.27817e+07	4.2239e+06	1.18711e+07	1.54975e+07
1220NEG	CL(18:1/16:1/16:0/16:1)-H	CL(66:3)-H	CL	(18:1/16:1/16:0/16:1)	(18:1)	(16:1)	(16:0)	(16:1)	C75 H139 O17 P2	1373.95	20.4694	3.96479	0.0243749	0.193172	0.0198498	3.13448e+06	3.14274e+06	3.24754e+06	434010	359432	446155	243318	486257	655119	3.82022e+06	885986	1.11761e+06	592144	1.67259e+06	2.31621e+06
1221NEG	CL(18:1/16:0/16:0/16:1)-H	CL(66:2)-H	CL	(18:1/16:0/16:0/16:1)	(18:1)	(16:0)	(16:0)	(16:1)	C75 H141 O17 P2	1375.96	21.0705	2.71105	0.225663	0.168307	0.038861	1.72831e+06	1.60529e+06	1.63405e+06	838940	1.12271e+06	569618	210365	396686	808097	5.8692e+06	1.1694e+06	2.16807e+06	295217	594458	602596
1222NEG	CL(17:1/16:0/15:1/18:0)-H	CL(66:2)-H	CL	(17:1/16:0/15:1/18:0)	(17:1)	(16:0)	(15:1)	(18:0)	C75 H141 O17 P2	1375.96	21.555	11.3822	0.350323	0.0879711	0.142832	1.24332e+06	1.24835e+06	961137	37359.2	0	21007.5	0	18743.5	116598	2.07533e+06	56430.1	0	23918.9	20359.2	28779.2
1223NEG	CL(16:0/16:0/16:1/18:0)-H	CL(66:1)-H	CL	(16:0/16:0/16:1/18:0)	(16:0)	(16:0)	(16:1)	(18:0)	C75 H143 O17 P2	1377.98	11.7309	2.1558	0.222996	0.338959	0.0719768	8.72433e+06	9.92484e+06	9.8957e+06	5.06616e+06	2.71339e+06	4.00707e+06	1.03894e+06	1.06458e+06	7.06997e+06	2.17636e+07	4.33858e+06	7.5302e+06	1.59386e+06	5.53456e+06	4.42503e+06
1224NEG	CL(17:1/16:0/18:1/16:1)-H	CL(67:3)-H	CL	(17:1/16:0/18:1/16:1)	(17:1)	(16:0)	(18:1)	(16:1)	C76 H141 O17 P2	1387.96	20.7533	7.98437	0.215847	0.301766	0.0142054	5.47044e+06	5.60742e+06	5.60713e+06	424415	84323.2	446892	425020	1.09306e+06	1.04816e+06	2.00958e+07	1.30511e+06	2.38002e+06	249135	2.3538e+06	1.73606e+06
1225NEG	CL(18:4/16:0/16:1/18:1)-H	CL(68:6)-H	CL	(18:4/16:0/16:1/18:1)	(18:4)	(16:0)	(16:1)	(18:1)	C77 H137 O17 P2	1395.93	19.987	2.634	0.118326	0.203646	0.0547821	2.24526e+06	2.23755e+06	2.03535e+06	807190	718891	1.51146e+06	328656	907463	1.06908e+06	6.02801e+06	1.31346e+06	3.2471e+06	600733	2.10113e+06	782349
1226NEG	CL(18:1/16:1/18:1/16:1)-H	CL(68:4)-H	CL	(18:1/16:1/18:1/16:1)	(18:1)	(16:1)	(18:1)	(16:1)	C77 H141 O17 P2	1399.96	19.9764	2.15267	0.0582075	0.480542	0.14477	9.10903e+06	9.77249e+06	7.32689e+06	6.98675e+06	9.22526e+06	7.40959e+06	1.91088e+06	3.17462e+06	4.8452e+06	2.47296e+07	1.16002e+07	1.37466e+07	6.87961e+06	6.10881e+06	9.16232e+06
1227NEG	CL(18:1/16:1/18:1/16:0)-H	CL(68:3)-H	CL	(18:1/16:1/18:1/16:0)	(18:1)	(16:1)	(18:1)	(16:0)	C77 H143 O17 P2	1401.98	21.4121	6.25275	0.202421	0.129457	0.145208	1.93179e+06	1.93682e+06	1.48546e+06	341620	20917.4	71198	27519.2	130976	306291	3.76445e+06	771549	509510	187582	173284	211855
1228NEG	CL(18:1/16:0/16:1/18:0)-H	CL(68:2)-H	CL	(18:1/16:0/16:1/18:0)	(18:1)	(16:0)	(16:1)	(18:0)	C77 H145 O17 P2	1404	11.7614	2.66343	0.054178	0.410553	0.0325622	8.81343e+06	8.82774e+06	8.33245e+06	5.85122e+06	5.11019e+06	2.93681e+06	742675	2.04292e+06	4.28863e+06	2.05278e+07	7.26045e+06	1.06975e+07	1.95954e+06	6.4135e+06	8.99988e+06
1229NEG	CL(17:1/18:1/16:1/18:1)-H	CL(69:4)-H	CL	(17:1/18:1/16:1/18:1)	(17:1)	(18:1)	(16:1)	(18:1)	C78 H143 O17 P2	1413.98	20.6595	7.07916	0.15931	0.228236	0.083172	2.81508e+06	2.81617e+06	2.4286e+06	327028	137234	413175	210783	460411	899365	1.09314e+07	2.07079e+06	1.17088e+06	226284	1.47363e+06	1.45676e+06
1230NEG	CL(20:4/16:1/16:1/18:1)-H	CL(70:7)-H	CL	(20:4/16:1/16:1/18:1)	(20:4)	(16:1)	(16:1)	(18:1)	C79 H139 O17 P2	1421.95	19.9645	2.00017	0.0577781	0.172107	0.054834	1.63449e+06	1.63926e+06	1.48624e+06	1.88297e+06	729359	703927	189242	321565	1.37157e+06	2.19292e+06	1.59309e+06	2.44265e+06	368178	2.18744e+06	1.61386e+06
1231NEG	CL(70:4)-H	CL(70:4)-H	CL	(70:4)	(70:4)	0	0	0	C79 H145 O17 P2	1428	21.562	3.06479	0.347261	0.0726864	0.188527	987119	1.00155e+06	701758	342144	49699.6	81490.7	102190	21215.1	90600.7	1.50801e+06	316319	110856	40606.3	96604.3	34163.1
1232NEG	CL(18:1/16:0/18:1/18:1)-H	CL(70:3)-H	CL	(18:1/16:0/18:1/18:1)	(18:1)	(16:0)	(18:1)	(18:1)	C79 H147 O17 P2	1430.01	22.032	2.15704	0.371426	0.0889564	0.0920347	444191	441999	517667	948738	172707	205707	187556	0	142482	2.0989e+06	651929	404081	90129	197633	131952
