# Supplementary material for: Proteomic and lipidomic analysis of exosomes derived from ovarian cancer cells and ovarian surface epithelial cells
Source: J Ovarian Res. 2020 Jan 22;13:9. doi: 10.1186/s13048-020-0609-y (PMC6977352; doi:10.1186/s13048-020-0609-y)
Supplement: Supplementary file 4 — Additional file 4: Table S4. Identified lipid classes from two ovarian cell lines derived exosomes. [file 13048_2020_609_MOESM4_ESM.csv]

class	groupname	Ha	Hc	Hd	He	Hf	Hg	Sa	Sb	Sc	Sd	Se	Sf	Mean_group1	Mean_group2	FC	Pvalue
CerG3	S_vs_H	578115636.6	590427604.1	635729852.8	514073926.2	220688797.5	291706741.4	605638.7108	1193219.585	871922.4137	587392.3404	549291.9036	1682805.6	471790426.4	915045.0923	0.001939516	5.57E-05
ChE	S_vs_H	86071339.23	62295244.14	116151008.6	72319723.55	27778916.17	111422622.1	1192842319	1334922657	694256194.5	528263859.4	676771893.8	1774135499	79339808.96	1033532070	13.02665187	0.000685333
GM3	S_vs_H	36642723.5	46238886.97	68340738.64	63702343.66	16306391.95	23982943.52	236509629.7	160103923.1	159386734.4	114720936	236592541.6	345122082.2	42535671.37	208739307.8	4.90739422	0.000724651
DGDG	S_vs_H	17093656.11	21706293.53	21455246.64	17046064.58	4321210.41	6689731.637	144619.0689	44896.09981	324876.0985	266697.2899	0	0	14718700.48	130181.4262	0.008844628	0.000731369
Cer	S_vs_H	1248516905	1276534293	1395898038	1572026495	657546896.4	1039952372	568025588.9	261787790.8	353031792.4	289365218.9	531124622.7	890765073.9	1198412500	482350014.6	0.402490807	0.001275052
ZyE	S_vs_H	321893.777	292684.1235	535574.1165	329661.3462	158177.3118	541480.1994	59109638.8	64757861.38	41109593.13	17386208.71	19267309.22	98780273.57	363245.1457	50068480.8	137.8366136	0.002761938
GM2	S_vs_H	418330.3843	878067.1289	513198.7773	562756.9947	126038.9231	154819.1641	0	0	0	0	0	0	442201.8954	0	0	0.003133793
LPC	S_vs_H	822896545.4	686465338.8	592011976.5	568566889	454794295.5	547563820.9	1459814346	1152456228	1594728901	1408778330	1362734759	3013848516	612049811	1665393513	2.721009767	0.003785373
LPI	S_vs_H	2292745.604	995533.282	1195385.592	1722091.387	486487.1828	454978.7932	9870056.313	4524206.201	5922214.473	6991921.728	14280273.95	20242366.38	1191203.64	10305173.18	8.65105917	0.004032612
PS	S_vs_H	7979614359	5588488749	9118970726	6903435685	2727435058	3724527793	2741600412	1484655587	1859603974	1962255079	2491478819	3177124587	6007078728	2286119743	0.380570964	0.005050098
PI	S_vs_H	2398247002	1826388406	1898481885	2316742654	796660054.9	1177368504	694925840	495656580.5	640796220.1	481716894.6	726973289.9	1630290312	1735648084	778393189.5	0.448474087	0.011950564
PG	S_vs_H	8038793895	7805842690	10276478936	9204602610	4266765934	7316969501	5717469028	2530775320	3071152222	2205765486	3612837391	8035066718	7818242261	4195511028	0.536630983	0.015377936
LPG	S_vs_H	91461335.09	68065508.57	69806268.14	82357694.82	43859275.85	83224502.87	865060614.5	416423161	555821085.6	420586124.6	852537087	2297720907	73129097.56	901358163.3	12.32557482	0.01736799
LPS	S_vs_H	16538775.57	7011119.923	15380334.54	9508463.466	6049421.593	4581165.547	18650878.32	10003793.52	12350564.77	21909850.21	27395237.04	27080606.12	9844880.105	19565155	1.987343146	0.022911767
AcCa	S_vs_H	1063278.01	409105.0585	734690.5094	924272.25	587034.6153	375130.0141	1714202.976	1062912.716	1412716.55	2034322.303	1916480.748	5077296.564	682251.7429	2202988.643	3.228996724	0.030355664
SM	S_vs_H	59900404994	65021458339	75736851635	70187537964	27881812732	42435898414	35890085757	20946458554	24966981870	18927540926	33468361212	61325123734	56860660680	32587425342	0.573110213	0.032576651
PE	S_vs_H	35501851862	28526739692	32279418711	29310297466	14913247754	22273846234	29420277639	11916486543	16522178225	10365218140	14775301650	19796592013	27134233620	17132675702	0.631404444	0.036169251
DG	S_vs_H	463093372	367787077.6	396161957.9	462657041.5	188426566.3	325263811.7	325921244.6	201667113.8	214408064.7	189676457.6	237727681.9	354255011	367231637.8	253942595.6	0.691505223	0.049078566
WE	S_vs_H	27990360.85	28716772	35628894.83	150956718.5	57061534.59	37327259.1	194393253.3	148520387.3	136885348.6	23080783.75	87731119.5	279923347.2	56280256.64	145089039.9	2.577974029	0.055026718
So	S_vs_H	61174827.47	39366743.98	71218219.58	59846530.68	55209432.07	83967995.3	67296997.76	34041428.12	48345219.84	45225531.6	44550066.36	48941974.63	61797291.51	48066869.72	0.777815152	0.099753903
CL	S_vs_H	53133983.66	44131637.24	43484994.4	19404762.58	28247581.43	42678465.29	193990019.8	63033857.31	87521889.56	21995866.33	50394296.92	55160678.19	38513570.77	78682768.02	2.042988133	0.141007521
CerG1	S_vs_H	254944297.8	242305004.2	260209333.3	289358799.5	124271705.6	182616209.2	366838145.6	183367956.1	247274441.5	199080497	457708970	834419398.8	225617558.2	381448234.8	1.690685059	0.162406026
Co	S_vs_H	142162634.8	96184074.66	148977713.6	65017357.28	85548573.3	149091943.2	573114328.9	215868186.1	213451703.8	82384995.22	133484652.6	123321677.1	114497049.5	223604257.3	1.952925934	0.174597007
LPE	S_vs_H	510290298.3	443219393.9	459711380.1	301919172.1	579374642	521446729.7	1068786409	387607993.9	925118745.1	262888280.1	458842131.2	681302332.5	469326936	630757648.7	1.343962173	0.260843738
PA	S_vs_H	43370672.36	8364536.062	7800830.021	5111304.782	1724342.075	6991367.414	36066213.23	33856447.44	28827637.26	3505595.301	5121162.733	21841473.68	12227175.45	21536421.61	1.761357044	0.302871541
FA	S_vs_H	35373905.85	30162588.6	31683368.08	31316874.77	28150147.78	38569675.25	32336776.55	24440711.85	37902002.81	25613713.98	29870261.14	29564341.53	32542760.06	29954634.64	0.920470009	0.327722681
CerG2	S_vs_H	73686844.46	73463395.51	88747322.86	78936101.22	41502375.99	40150497.65	110546157.1	50595386.03	43090997.45	34082396.91	109868154.6	177650131.4	66081089.61	87638870.57	1.326232226	0.391930783
TG	S_vs_H	3610934503	2331559565	4502540018	3165456343	1893408244	6719491622	4545928976	2791970669	6277745571	3575460859	2300925309	9312285840	3703898383	4800719538	1.296126146	0.413514075
PC	S_vs_H	77217650167	81477261899	83648053380	84570880932	33761610242	55518974138	74811605474	39237189383	50621062867	39406800312	47523747964	99855108000	69365738460	58575919000	0.844450305	0.422682206
MGDG	S_vs_H	1758323825	1441617690	1915096642	1204674704	459907750.3	842046480.1	1131228942	889902018	908224027	725048195.9	1082158545	1629499533	1270277849	1061010210	0.835258374	0.438926385
